# Supplementary material for: A novel m6A‐related prognostic signature for predicting the overall survival of hepatocellular carcinoma patients
Source: IET Syst Biol. 2021 Oct 14;16(1):1–17. doi: 10.1049/syb2.12036 (PMC8849219; doi:10.1049/syb2.12036)
Supplement: Supplementary file 5 — Table S1 [file SYB2-16-1-s002.xlsx]

## Sheet: Sheet1
Supplementary Table 1. The univariate COX regression analysis of clinical features and m6A regulatory genes.
Features	beta	HR (95%_CI_for_HR)	wald.test	p.value
Stage	-1	0.36 (0.25-0.53)	28	1.5e-07
Gender	-0.27	0.76 (0.52-1.1)	1.9	0.17
CNV	0.46	1.6 (0.65-3.9)	1	0.31
CNV_or_SNV	0.46	1.6 (0.65-3.9)	1	0.31
SNV	-0.043	0.96 (0.54-1.7)	0.02	0.89
