# Supplementary material for: A novel m6A‐related prognostic signature for predicting the overall survival of hepatocellular carcinoma patients
Source: IET Syst Biol. 2021 Oct 14;16(1):1–17. doi: 10.1049/syb2.12036 (PMC8849219; doi:10.1049/syb2.12036)
Supplement: Supplementary file 6 — Table S2 [file SYB2-16-1-s005.xlsx]

## Sheet: Sheet1
Supplementary Table 2. The univariate COX regression analysis of different m6A regulatory gene expression levels and patients’ prognosis.
Genes	beta	HR (95%_CI_for_HR)	wald.test	p value	CNV_sig
YTHDF2	0.036	1 (1-1.1)	27	2.2e-07	yes
YTHDF1	0.025	1 (1-1)	23	1.4e-06	no
METTL3	0.079	1.1 (1-1.1)	20	9.8e-06	no
IGF2BP3	0.1	1.1 (1.1-1.2)	17	3.2e-05	yes
KIAA1429	0.06	1.1 (1-1.1)	16	5.3e-05	yes
WTAP	0.031	1 (1-1.1)	12	0.00065	yes
HNRNPC	0.008	1 (1-1)	11	0.00086	no
IGF2BP1	0.023	1 (1-1)	6.9	0.0087	no
YTHDC1	0.028	1 (1-1.1)	6	0.015	no
IGF2BP2	0.011	1 (1-1)	5.8	0.016	no
RBM15	0.087	1.1 (1-1.2)	5.6	0.017	yes
ZC3H13	-0.028	0.97 (0.94-1)	3.1	0.079	no
YTHDF3	0.0098	1 (1-1)	1.9	0.17	yes
FTO	0.045	1 (0.98-1.1)	1.6	0.21	yes
ALKBH5	0.0032	1 (1-1)	1	0.31	yes
YTHDC2	0.023	1 (0.96-1.1)	0.57	0.45	yes
METTL14	0.0026	1 (0.94-1.1)	0.01	0.94	no
