# Supplementary material for: A novel m6A‐related prognostic signature for predicting the overall survival of hepatocellular carcinoma patients
Source: IET Syst Biol. 2021 Oct 14;16(1):1–17. doi: 10.1049/syb2.12036 (PMC8849219; doi:10.1049/syb2.12036)
Supplement: Supplementary file 7 — Table S3 [file SYB2-16-1-s004.xlsx]

## Sheet: High_expression
Supplementary Table 3. Functional enrichment analysis of YTHDF2.
NAME	SIZE	ES	NES	NOM p-val	FDR q-val	FWER p-val	RANK AT MAX
AUTOPHAGOSOME MATURATION%GOBP%GO:0097352	28	0.766065	2.04641	0	0.00165281	0.034	7819
INTRA-GOLGI AND RETROGRADE GOLGI-TO-ER TRAFFIC%REACTOME%R-HSA-6811442.1	183	0.739725	2.04568	0	0.00166338	0.034	10266
REGULATION OF MICROTUBULE-BASED PROCESS%GOBP%GO:0032886	165	0.697451	2.04715	0	0.00166561	0.033	9814
METHYLTRANSFERASE ACTIVITY%GOMF%GO:0008168	147	0.696227	2.04666	0	0.0016677	0.034	11808
PURINE RIBONUCLEOSIDE TRIPHOSPHATE BINDING%GOMF%GO:0035639	345	0.652643	2.0473	0	0.00167011	0.032	12553
SIGNALING BY NTRK1 (TRKA)%REACTOME DATABASE ID RELEASE 65%187037	75	0.726584	2.0468	0	0.00167314	0.033	8862
PURINE NUCLEOTIDE BINDING%GOMF%GO:0017076	404	0.635421	2.04637	0	0.0016781	0.034	12114
RHO GTPASES ACTIVATE FORMINS%REACTOME%R-HSA-5663220.1	112	0.782222	2.04769	0	0.00168572	0.032	8767
CYCLIN D ASSOCIATED EVENTS IN G1%REACTOME%R-HSA-69231.6	43	0.740612	2.04802	0	0.00170163	0.032	11145
FACTORS INVOLVED IN MEGAKARYOCYTE DEVELOPMENT AND PLATELET PRODUCTION%REACTOME%R-HSA-983231.2	146	0.651514	2.05947	0	0.00170825	0.023	11477
TGF_BETA_RECEPTOR%NETPATH%TGF_BETA_RECEPTOR	219	0.694555	2.04404	0	0.00170942	0.035	8605
G1 PHASE%REACTOME%R-HSA-69236.3	43	0.740612	2.04802	0	0.00171783	0.032	11145
CATALYTIC ACTIVITY, ACTING ON RNA%GOMF%GO:0140098	333	0.706155	2.04829	0	0.00172399	0.032	9414
NCRNA TRANSCRIPTION%GOBP%GO:0098781	82	0.761618	2.0442	0	0.00172403	0.035	9957
MICROTUBULE-BASED MOVEMENT%GOBP%GO:0007018	204	0.667749	2.05959	0	0.00173072	0.023	10677
MITOTIC CELL CYCLE PHASE TRANSITION%GOBP%GO:0044772	226	0.735164	2.04853	0	0.00173568	0.032	11103
NEGATIVE REGULATION OF MITOTIC CELL CYCLE%GOBP%GO:0045930	206	0.687765	2.05824	0	0.00173678	0.024	9460
DNA-DEPENDENT DNA REPLICATION%GOBP%GO:0006261	99	0.814697	2.04438	0	0.00173889	0.035	8052
PROTEIN DEUBIQUITINATION%GOBP%GO:0016579	240	0.691641	2.04923	0	0.00173933	0.032	9674
NUCLEAR ENVELOPE%GOCC%GO:0005635	318	0.663439	2.04845	0	0.00174073	0.032	11245
CELLULAR RESPONSES TO STRESS%REACTOME DATABASE ID RELEASE 65%2262752	368	0.632847	2.05425	0	0.00174498	0.027	10109
ADENYL RIBONUCLEOTIDE BINDING%GOMF%GO:0032559	277	0.637464	2.05284	0	0.00174617	0.029	12064
POSITIVE REGULATION OF CELL CYCLE PHASE TRANSITION%GOBP%GO:1901989	53	0.749692	2.05486	0	0.00174716	0.027	8225
PROTEIN MODIFICATION BY SMALL PROTEIN REMOVAL%GOBP%GO:0070646	256	0.69518	2.04874	0	0.00175286	0.032	10014
MICROTUBULE CYTOSKELETON ORGANIZATION%GOBP%GO:0000226	320	0.687595	2.05973	0	0.0017538	0.023	11298
MITOTIC SPINDLE CHECKPOINT%REACTOME%R-HSA-69618.2	104	0.804527	2.04496	0	0.00175401	0.035	8767
ADENYL NUCLEOTIDE BINDING%GOMF%GO:0030554	286	0.638071	2.04947	0	0.0017569	0.032	12064
ANDROGENRECEPTOR%IOB%ANDROGENRECEPTOR	134	0.699651	2.05827	0	0.00175849	0.024	12560
CULLIN-RING UBIQUITIN LIGASE COMPLEX%GOCC%GO:0031461	171	0.686949	2.05866	0	0.00176109	0.024	10286
REGULATION OF TELOMERE MAINTENANCE VIA TELOMERE LENGTHENING%GOBP%GO:1904356	57	0.806109	2.05603	0	0.00176489	0.027	6995
CILIARY PART%GOCC%GO:0044441	321	0.638702	2.05287	0	0.00176558	0.029	11661
REGULATION OF PROTEIN MODIFICATION BY SMALL PROTEIN CONJUGATION OR REMOVAL%GOBP%GO:1903320	171	0.684326	2.05501	0	0.00176724	0.027	10132
MITOTIC ANAPHASE%REACTOME DATABASE ID RELEASE 65%68882	170	0.76641	2.06102	0	0.00176909	0.021	9048
PURINE RIBONUCLEOTIDE BINDING%GOMF%GO:0032555	393	0.635652	2.05707	0	0.00177321	0.025	12553
POSITIVE REGULATION OF TELOMERE MAINTENANCE%GOBP%GO:0032206	48	0.803842	2.05037	0	0.00177393	0.031	6920
REGULATION OF CHROMOSOME SEGREGATION%GOBP%GO:0051983	87	0.781033	2.04995	0	0.00177483	0.032	8157
TRANS-GOLGI NETWORK VESICLE BUDDING%REACTOME DATABASE ID RELEASE 65%199992	72	0.737913	2.05976	0	0.0017775	0.023	11191
3'-5' EXONUCLEASE ACTIVITY%GOMF%GO:0008408	48	0.782025	2.0589	0	0.00178366	0.024	9039
POST-TRANSLATIONAL PROTEIN MODIFICATION%GOBP%GO:0043687	355	0.601642	2.05614	0	0.0017859	0.027	10506
SYMBIONT PROCESS%GOBP%GO:0044403	289	0.668995	2.05531	0	0.00178779	0.027	11621
VESICLE DOCKING%GOBP%GO:0048278	46	0.721113	2.05121	0	0.00179001	0.03	10398
CELL CYCLE PHASE TRANSITION%GOBP%GO:0044770	234	0.735483	2.05066	0	0.00179241	0.031	11103
REGULATION OF DNA METABOLIC PROCESS%GOBP%GO:0051052	294	0.715796	2.06122	0	0.00179437	0.021	7417
PROTEIN POLYUBIQUITINATION%GOBP%GO:0000209	226	0.714587	2.0574	0	0.00179483	0.025	8225
NUCLEOSOME BINDING%GOMF%GO:0031491	59	0.751671	2.06019	0	0.00179791	0.023	7408
CLATHRIN DERIVED VESICLE BUDDING%REACTOME%R-HSA-421837.1	72	0.737913	2.05976	0	0.00180185	0.023	11191
ESTABLISHMENT OF ORGANELLE LOCALIZATION%GOBP%GO:0051656	313	0.662321	2.05122	0	0.00180906	0.03	10177
ER TO GOLGI VESICLE-MEDIATED TRANSPORT%GOBP%GO:0006888	174	0.68685	2.06125	0	0.00182037	0.021	7626
CHROMATIN BINDING%GOMF%GO:0003682	316	0.687423	2.05161	0	0.00182851	0.03	8523
REGULATION OF MITOTIC CELL CYCLE PHASE TRANSITION%GOBP%GO:1901990	291	0.706287	2.06173	0	0.00184714	0.021	10189
M PHASE%REACTOME%R-HSA-68886.2	361	0.723387	2.0519	0	0.00184838	0.03	8811
CYTOSKELETON-DEPENDENT INTRACELLULAR TRANSPORT%GOBP%GO:0030705	134	0.706857	2.06208	0	0.00185661	0.02	10608
PROTEIN K48-LINKED DEUBIQUITINATION%GOBP%GO:0071108	21	0.846686	2.04119	0	0.00185959	0.037	6774
TRANSFERASE ACTIVITY, TRANSFERRING ONE-CARBON GROUPS%GOMF%GO:0016741	156	0.685886	2.06231	0	0.00186121	0.02	11808
TNFALPHA%IOB%TNFALPHA	214	0.703999	2.04021	0	0.0018893	0.037	9209
CELLULAR RESPONSE TO IONIZING RADIATION%GOBP%GO:0071479	45	0.764097	2.06261	0	0.00188985	0.02	7236
ERBB1 DOWNSTREAM SIGNALING%PATHWAY INTERACTION DATABASE NCI-NATURE CURATED DATA%ERBB1 DOWNSTREAM SIGNALING	104	0.73982	2.0403	0	0.00190504	0.037	7423
CENTROSOME CYCLE%GOBP%GO:0007098	69	0.767896	2.00697	0	0.00190814	0.064	9776
CELLULAR COMPONENT DISASSEMBLY%GOBP%GO:0022411	343	0.618056	2.02646	0	0.00191494	0.048	11477
TRANSCRIPTION INITIATION FROM RNA POLYMERASE II PROMOTER%GOBP%GO:0006367	158	0.653923	2.00723	0	0.00191528	0.064	13455
ENDOMEMBRANE SYSTEM ORGANIZATION%GOBP%GO:0010256	270	0.679401	2.00609	0	0.00191628	0.065	10691
GTP BINDING%GOMF%GO:0005525	108	0.673683	2.02703	0	0.00191655	0.048	9115
CHROMOSOME LOCALIZATION%GOBP%GO:0050000	60	0.766038	2.00264	0	0.00191908	0.071	7135
CHROMATIN REMODELING%GOBP%GO:0006338	138	0.714287	2.06305	0	0.00191937	0.02	9487
NUCLEAR DIVISION%GOBP%GO:0000280	227	0.689069	2.002	0	0.00192147	0.073	10491
REGULATION OF CELL CYCLE G2/M PHASE TRANSITION%GOBP%GO:1902749	140	0.734087	2.00742	0	0.00192248	0.064	10189
TUBULIN BINDING%GOMF%GO:0015631	212	0.658242	2.0062	0	0.00192335	0.065	12668
TRK RECEPTOR SIGNALING MEDIATED BY THE MAPK PATHWAY%PATHWAY INTERACTION DATABASE NCI-NATURE CURATED DATA%TRK RECEPTOR SIGNALING MEDIATED BY THE MAPK PATHWAY	34	0.769344	2.00363	0	0.00192526	0.071	6017
MITOCHONDRIAL TRANSPORT%GOBP%GO:0006839	196	0.593937	2.00315	0	0.00192576	0.071	12065
ESTABLISHMENT OF RNA LOCALIZATION%GOBP%GO:0051236	146	0.742823	2.00976	0	0.00192704	0.062	9986
TRANSFERASE COMPLEX, TRANSFERRING PHOSPHORUS-CONTAINING GROUPS%GOCC%GO:0061695	241	0.683803	2.02705	0	0.00192796	0.048	12048
PROTEIN IMPORT%GOBP%GO:0017038	126	0.665622	2.00201	0	0.00192798	0.073	10698
POLYMERIC CYTOSKELETAL FIBER%GOCC%GO:0099513	293	0.628844	2.0075	0	0.00192974	0.064	13623
POSITIVE REGULATION OF CELL CYCLE PROCESS%GOBP%GO:0090068	218	0.671283	2.00657	0	0.00193048	0.065	9510
PID_MAPK_TRK_PATHWAY%MSIGDB_C2%PID_MAPK_TRK_PATHWAY	34	0.769344	2.00363	0	0.00193204	0.071	6017
PROTEIN SERINE/THREONINE KINASE ACTIVATOR ACTIVITY%GOMF%GO:0043539	26	0.754842	2.01417	0	0.0019322	0.059	9176
INTERSTRAND CROSS-LINK REPAIR%GOBP%GO:0036297	46	0.782921	2.00326	0	0.0019325	0.071	5869
ORGANELLE FISSION%GOBP%GO:0048285	250	0.684306	2.02719	0	0.00193346	0.048	10304
METAPHASE PLATE CONGRESSION%GOBP%GO:0051310	52	0.775243	2.00207	0	0.00193454	0.073	7135
REGULATION OF G2/M TRANSITION OF MITOTIC CELL CYCLE%GOBP%GO:0010389	126	0.74181	2.00986	0	0.00193475	0.062	10189
COOPERATION OF PDCL (PHLP1) AND TRIC CCT IN G-PROTEIN BETA FOLDING%REACTOME DATABASE ID RELEASE 65%6814122	42	0.678995	2.00761	0	0.00193705	0.064	10974
VACUOLE ORGANIZATION%GOBP%GO:0007033	96	0.682096	2.00408	0	0.00193713	0.07	10789
PEPTIDYL-LYSINE MODIFICATION%GOBP%GO:0018205	180	0.720993	2.00665	0	0.00193765	0.065	10694
POSITIVE REGULATION OF CELL CYCLE%GOBP%GO:0045787	293	0.654228	2.00366	0	0.00193887	0.071	9510
TRANSCRIPTION BY RNA POLYMERASE II%GOBP%GO:0006366	435	0.659249	2.01427	0	0.00194075	0.059	11923
ANCHORING OF THE BASAL BODY TO THE PLASMA MEMBRANE%REACTOME%R-HSA-5620912.2	94	0.777561	2.00212	0	0.00194114	0.073	8605
S PHASE%REACTOME%R-HSA-69242.2	145	0.743093	2.01131	0	0.00194163	0.062	11360
ATP-DEPENDENT CHROMATIN REMODELING%GOBP%GO:0043044	75	0.728739	2.00106	0	0.0019418	0.074	6971
G1/S TRANSITION OF MITOTIC CELL CYCLE%GOBP%GO:0000082	104	0.735486	2.01502	0	0.0019421	0.058	10567
TRANSPORT TO THE GOLGI AND SUBSEQUENT MODIFICATION%REACTOME DATABASE ID RELEASE 65%948021	167	0.676758	2.01511	0	0.00194237	0.057	10266
TOLL-LIKE RECEPTORS CASCADES%REACTOME%R-HSA-168898.5	126	0.667319	2.01007	0	0.00194252	0.062	13602
DNA REPAIR%REACTOME DATABASE ID RELEASE 65%73894	288	0.70072	2.00244	0	0.00194369	0.072	7542
ENDOSOMAL TRANSPORT%GOBP%GO:0016197	164	0.713902	2.02788	0	0.00194375	0.048	11024
SPINDLE POLE%GOCC%GO:0000922	101	0.75414	2.02861	0	0.00194389	0.048	10241
SINGLE-STRANDED DNA BINDING%GOMF%GO:0003697	80	0.764489	2.00418	0	0.00194403	0.07	9942
HISTONE MODIFICATION%GOBP%GO:0016570	252	0.727004	2.00776	0	0.00194441	0.064	10523
NUCLEAR CHROMOSOME, TELOMERIC REGION%GOCC%GO:0000784	114	0.760888	2.02759	0	0.00194511	0.048	7613
CADHERIN BINDING%GOMF%GO:0045296	288	0.687228	2.01621	0	0.00194581	0.057	8848
DNA DAMAGE CHECKPOINT%GOBP%GO:0000077	119	0.722328	2.00259	0	0.00194598	0.071	9760
NEGATIVE REGULATION OF TELOMERE MAINTENANCE%GOBP%GO:0032205	34	0.800909	2.00252	0	0.00194687	0.071	6995
SUBSTANTIA NIGRA DEVELOPMENT%GOBP%GO:0021762	40	0.674696	2.00154	0	0.00194703	0.074	7668
EXORIBONUCLEASE ACTIVITY, PRODUCING 5'-PHOSPHOMONOESTERS%GOMF%GO:0016896	31	0.818787	2.00427	0	0.00194705	0.069	6135
PROTEIN MODIFICATION BY SMALL PROTEIN CONJUGATION%GOBP%GO:0032446	439	0.688599	2.02894	0	0.00194782	0.047	8918
SUMOYLATION%REACTOME%R-HSA-2990846.2	172	0.723801	2.00111	0	0.0019483	0.074	7976
POSITIVE REGULATION OF CHROMOSOME ORGANIZATION%GOBP%GO:2001252	134	0.744752	2.00827	0	0.00194911	0.064	9992
GOLGI-TO-ER RETROGRADE TRANSPORT%REACTOME%R-HSA-8856688.1	114	0.732623	2.01454	0	0.00194938	0.059	10266
RHO GTPASE EFFECTORS%REACTOME%R-HSA-195258.2	285	0.657727	2.01145	0	0.00194959	0.062	9961
POSTTRANSCRIPTIONAL REGULATION OF GENE EXPRESSION%GOBP%GO:0010608	341	0.69474	2.06342	0	0.00194984	0.02	10100
MACROMOLECULE METHYLATION%GOBP%GO:0043414	148	0.717912	2.01019	0	0.00195036	0.062	9545
REGULATION OF MEMBRANE PERMEABILITY%GOBP%GO:0090559	67	0.665277	2.01535	0.00183824	0.00195116	0.057	11194
POSITIVE REGULATION OF MITOTIC CELL CYCLE PHASE TRANSITION%GOBP%GO:1901992	43	0.745655	2.00781	0	0.00195183	0.064	8225
ER TO GOLGI ANTEROGRADE TRANSPORT%REACTOME DATABASE ID RELEASE 65%199977	136	0.694585	2.00263	0	0.00195271	0.071	9589
REGULATION OF TELOMERE MAINTENANCE VIA TELOMERASE%GOBP%GO:0032210	50	0.803604	2.00154	0	0.00195359	0.074	6995
G1 S TRANSITION%REACTOME%R-HSA-69206.2	118	0.738109	2.00452	0	0.00195403	0.069	11360
PROTEIN-CONTAINING COMPLEX LOCALIZATION%GOBP%GO:0031503	190	0.754666	2.01622	0	0.00195482	0.057	9302
REGULATION OF HISTONE MODIFICATION%GOBP%GO:0031056	95	0.730049	2.02792	0	0.0019556	0.048	10361
VESICLE TARGETING, ROUGH ER TO CIS-GOLGI%GOBP%GO:0048207	63	0.707396	2.00827	0	0.00195661	0.064	9589
REGULATION OF CHROMATIN ORGANIZATION%GOBP%GO:1902275	122	0.728121	2.02618	0	0.00195704	0.048	9992
DNA-DIRECTED RNA POLYMERASE II, HOLOENZYME%GOCC%GO:0016591	102	0.723669	2.01157	0	0.00195761	0.062	12871
UBIQUITIN LIGASE COMPLEX%GOCC%GO:0000151	272	0.673825	2.01462	0	0.00195808	0.059	8918
PROTEOLYSIS INVOLVED IN CELLULAR PROTEIN CATABOLIC PROCESS%GOBP%GO:0051603	415	0.66573	2.01059	0	0.00195825	0.062	11377
CHROMATIN%GOCC%GO:0000785	431	0.65585	2.0007	0	0.00195955	0.075	9418
CENTRIOLE%GOCC%GO:0005814	85	0.761006	2.02909	0	0.00195999	0.047	10030
SISTER CHROMATID SEGREGATION%GOBP%GO:0000819	114	0.769624	2.01557	0	0.00196003	0.057	7291
REGULATION OF MRNA CATABOLIC PROCESS%GOBP%GO:0061013	122	0.693793	2.00456	0	0.00196106	0.069	8969
SUMO E3 LIGASES SUMOYLATE TARGET PROTEINS%REACTOME%R-HSA-3108232.3	167	0.719166	2.00896	0	0.00196139	0.063	9238
TGF-BETA RECEPTOR SIGNALING%PATHWAY INTERACTION DATABASE NCI-NATURE CURATED DATA%TGF-BETA RECEPTOR SIGNALING	51	0.761011	2.03967	0	0.00196157	0.037	8366
EGFR1%IOB%EGFR1	458	0.661253	2.00467	0	0.00196229	0.067	11462
AUTOPHAGOSOME ASSEMBLY%GOBP%GO:0000045	51	0.740799	2.01642	0	0.00196391	0.057	10789
COPII VESICLE COATING%GOBP%GO:0048208	63	0.707396	2.00827	0	0.00196416	0.064	9589
TRANSCRIPTIONAL REGULATION OF WHITE ADIPOCYTE DIFFERENTIATION%REACTOME DATABASE ID RELEASE 65%381340	60	0.703715	2.00057	0	0.00196456	0.076	11923
NUCLEAR TRANSCRIPTION FACTOR COMPLEX%GOCC%GO:0044798	151	0.678799	2.00489	0	0.00196487	0.066	12871
VIRAL PROCESS%GOBP%GO:0016032	209	0.685034	2.01166	0	0.0019657	0.062	11772
ORGANELLE DISASSEMBLY%GOBP%GO:1903008	58	0.704562	2.01064	0	0.00196621	0.062	11477
RAB GEFS EXCHANGE GTP FOR GDP ON RABS%REACTOME%R-HSA-8876198.3	88	0.749479	2.02001	0	0.00196658	0.054	8831
SNRNA METABOLIC PROCESS%GOBP%GO:0016073	85	0.753911	2.0282	0	0.0019676	0.048	10033
NUCLEOBASE-CONTAINING COMPOUND TRANSPORT%GOBP%GO:0015931	166	0.718082	2.00457	0	0.00196814	0.069	9986
PID_TELOMERASE_PATHWAY%MSIGDB_C2%PID_TELOMERASE_PATHWAY	67	0.755091	2.02635	0	0.00196848	0.048	7236
DRUG BINDING%GOMF%GO:0008144	426	0.571771	2.01561	0	0.00196898	0.057	12121
POSITIVE REGULATION OF PROTEIN CATABOLIC PROCESS%GOBP%GO:0045732	161	0.629641	2.00898	0	0.00196918	0.063	12734
MICROTUBULE ORGANIZING CENTER ORGANIZATION%GOBP%GO:0031023	79	0.760743	2.00468	0	0.00196943	0.067	9776
BARD1 SIGNALING EVENTS%PATHWAY INTERACTION DATABASE NCI-NATURE CURATED DATA%BARD1 SIGNALING EVENTS	27	0.885262	2.02061	0	0.00197037	0.054	3991
REGULATION OF CELLULAR AMIDE METABOLIC PROCESS%GOBP%GO:0034248	283	0.648187	2.01739	0	0.00197093	0.057	10100
REPLICATION FORK%GOCC%GO:0005657	60	0.804363	2.00835	0	0.00197177	0.064	7613
MITOTIC G2-G2 M PHASES%REACTOME%R-HSA-453274.2	179	0.725709	2.02534	0	0.00197205	0.05	11479
REGULATION OF MICROTUBULE CYTOSKELETON ORGANIZATION%GOBP%GO:0070507	141	0.710953	2.00513	0	0.00197206	0.066	9814
REGULATION OF METAPHASE/ANAPHASE TRANSITION OF CELL CYCLE%GOBP%GO:1902099	44	0.792163	2.02947	0	0.00197232	0.047	8157
REGULATION OF RNA STABILITY%GOBP%GO:0043487	110	0.719801	2.01645	0	0.00197309	0.057	8969
PEPTIDYL-THREONINE PHOSPHORYLATION%GOBP%GO:0018107	73	0.68567	1.97942	0	0.00197346	0.113	10556
NUCLEIC ACID TRANSPORT%GOBP%GO:0050657	144	0.741346	2.01215	0	0.00197386	0.062	9986
SIGNALING BY RHO GTPASES%REACTOME DATABASE ID RELEASE 65%194315	414	0.639747	2.00853	0	0.00197539	0.064	11910
REGULATION OF MITOTIC NUCLEAR DIVISION%GOBP%GO:0007088	142	0.694942	2.02012	0	0.00197657	0.054	10245
METHYLATION%GOBP%GO:0032259	161	0.698197	2.04005	0	0.00197765	0.037	9545
SIGNAL TRANSDUCTION IN ABSENCE OF LIGAND%GOBP%GO:0038034	17	0.765403	1.98025	0.00185185	0.00197767	0.112	12028
EGFR1%NETPATH%EGFR1	469	0.663633	2.01585	0	0.00197801	0.057	11574
VIRION ASSEMBLY%GOBP%GO:0019068	37	0.723666	1.97949	0	0.00197805	0.113	6804
INTERNAL PROTEIN AMINO ACID ACETYLATION%GOBP%GO:0006475	84	0.738082	1.97959	0	0.00198022	0.113	10523
PID_TGFBR_PATHWAY%MSIGDB_C2%PID_TGFBR_PATHWAY	55	0.756046	2.0174	0	0.00198031	0.057	8366
REGULATION OF CELL CYCLE CHECKPOINT%GOBP%GO:1901976	26	0.834272	1.98068	0	0.00198032	0.111	8006
PHOSPHATIDYLINOSITOL-4-PHOSPHATE BINDING%GOMF%GO:0070273	17	0.826707	2.02061	0	0.00198063	0.054	7798
3'-5'-EXORIBONUCLEASE ACTIVITY%GOMF%GO:0000175	29	0.815543	1.98016	0	0.00198066	0.112	7505
UBIQUITINYL HYDROLASE ACTIVITY%GOMF%GO:0101005	98	0.737076	2.01241	0	0.00198094	0.062	7727
MITOTIC METAPHASE AND ANAPHASE%REACTOME DATABASE ID RELEASE 65%2555396	171	0.76696	2.06408	0	0.00198129	0.02	9048
MITOTIC DNA INTEGRITY CHECKPOINT%GOBP%GO:0044774	96	0.71766	2.00033	0	0.00198131	0.078	9460
RNA TRANSPORT%GOBP%GO:0050658	144	0.741346	2.01215	0	0.00198208	0.062	9986
RESPONSE TO IONIZING RADIATION%GOBP%GO:0010212	92	0.746112	2.01658	0	0.00198235	0.057	7541
EXTRINSIC APOPTOTIC SIGNALING PATHWAY IN ABSENCE OF LIGAND%GOBP%GO:0097192	17	0.765403	1.98025	0.00185185	0.00198237	0.112	12028
S-ADENOSYLMETHIONINE-DEPENDENT METHYLTRANSFERASE ACTIVITY%GOMF%GO:0008757	128	0.705801	2.01782	0	0.00198245	0.056	11808
PURINE NTP-DEPENDENT HELICASE ACTIVITY%GOMF%GO:0070035	88	0.758302	1.98076	0	0.00198264	0.111	9916
CLEC7A (DECTIN-1) SIGNALING%REACTOME DATABASE ID RELEASE 65%5607764	94	0.701122	2.00863	0	0.00198311	0.064	12284
SIGNALING BY NTRKS%REACTOME DATABASE ID RELEASE 65%166520	96	0.690314	2.02563	0	0.00198338	0.05	9067
PROGRAMMED CELL DEATH%REACTOME%R-HSA-5357801.1	167	0.667723	2.02959	0	0.0019848	0.047	12031
VESICLE COATING%GOBP%GO:0006901	65	0.701454	1.9796	0	0.00198485	0.113	9589
LATE ENDOSOME%GOCC%GO:0005770	153	0.63249	2.01275	0	0.0019856	0.062	11930
RETROGRADE TRANSPORT AT THE TRANS-GOLGI-NETWORK%REACTOME%R-HSA-6811440.1	49	0.787626	1.981	0	0.00198589	0.11	8077
PROTEIN ACYLATION%GOBP%GO:0043543	137	0.709568	2.01802	0	0.00198654	0.055	10523
POSITIVE REGULATION OF CELLULAR CATABOLIC PROCESS%GOBP%GO:0031331	275	0.625081	2.02021	0	0.00198665	0.054	11858
PEPTIDYL-SERINE PHOSPHORYLATION%GOBP%GO:0018105	151	0.68367	1.98203	0	0.00198665	0.11	10087
ATP-DEPENDENT HELICASE ACTIVITY%GOMF%GO:0008026	88	0.758302	1.98076	0	0.00198738	0.111	9916
ENZYME ACTIVATOR ACTIVITY%GOMF%GO:0008047	410	0.602387	1.98231	0	0.00198848	0.109	14156
MACROAUTOPHAGY%GOBP%GO:0016236	129	0.696088	2.03021	0	0.00198904	0.046	11374
UBIQUITIN-PROTEIN TRANSFERASE ACTIVITY%GOMF%GO:0004842	403	0.668978	2.01256	0	0.00198926	0.062	9555
MITOCHONDRIAL MEMBRANE ORGANIZATION%GOBP%GO:0007006	104	0.631882	1.97962	0	0.0019895	0.113	11194
TRANSCRIPTIONAL ACTIVITY OF SMAD2 SMAD3:SMAD4 HETEROTRIMER%REACTOME DATABASE ID RELEASE 65%2173793	44	0.787159	2.01757	0	0.00198979	0.057	6847
CELLULAR PIGMENTATION%GOBP%GO:0033059	41	0.713481	1.98388	0	0.00199017	0.106	8528
REPRESSING TRANSCRIPTION FACTOR BINDING%GOMF%GO:0070491	50	0.742681	1.98112	0	0.00199067	0.11	9454
UB-SPECIFIC PROCESSING PROTEASES%REACTOME DATABASE ID RELEASE 65%5689880	218	0.64471	2.00872	0	0.00199089	0.064	9674
INTRACELLULAR SIGNALING BY SECOND MESSENGERS%REACTOME%R-HSA-9006925.2	259	0.621008	1.98006	0	0.00199097	0.113	12560
TRANSCRIPTION FACTOR BINDING%GOMF%GO:0008134	493	0.644498	2.02067	0	0.001991	0.054	13613
VESICLE TARGETING%GOBP%GO:0006903	79	0.700023	1.97977	0	0.00199159	0.113	9589
REGULATION OF TELOMERASE%PATHWAY INTERACTION DATABASE NCI-NATURE CURATED DATA%REGULATION OF TELOMERASE	66	0.753337	2.01674	0	0.0019917	0.057	7236
UBIQUITIN-LIKE PROTEIN LIGASE BINDING%GOMF%GO:0044389	288	0.646576	1.98232	0	0.00199333	0.109	10012
SIG_PIP3_SIGNALING_IN_CARDIAC_MYOCTES%MSIGDB_C2%SIG_PIP3_SIGNALING_IN_CARDIAC_MYOCTES	66	0.693984	2.01279	0	0.00199401	0.062	11436
REGULATION OF TP53 ACTIVITY%REACTOME DATABASE ID RELEASE 65%5633007	159	0.72459	2.02574	0	0.00199484	0.05	9774
RIBONUCLEOPROTEIN COMPLEX EXPORT FROM NUCLEUS%GOBP%GO:0071426	117	0.766275	1.98391	0	0.00199513	0.106	6394
NUCLEUS ORGANIZATION%GOBP%GO:0006997	97	0.692043	1.98266	0	0.00199525	0.108	10241
CELL CYCLE ARREST%GOBP%GO:0007050	120	0.648103	1.98157	0	0.00199546	0.11	14285
ASPARAGINE N-LINKED GLYCOSYLATION%REACTOME DATABASE ID RELEASE 65%446203	284	0.636694	1.98009	0	0.00199567	0.113	10266
NEGATIVE REGULATION OF EXTRINSIC APOPTOTIC SIGNALING PATHWAY%GOBP%GO:2001237	74	0.62989	1.9941	0	0.00199603	0.089	11982
INTERLEUKIN-1 FAMILY SIGNALING%REACTOME DATABASE ID RELEASE 65%446652	125	0.656897	2.01815	0	0.00199618	0.055	13987
CYSTEINE-TYPE PEPTIDASE ACTIVITY%GOMF%GO:0008234	167	0.681931	2.03537	0	0.0019963	0.044	12028
KINASE ACTIVATOR ACTIVITY%GOMF%GO:0019209	65	0.675903	2.0203	0	0.00199684	0.054	10394
UBIQUITIN-DEPENDENT PROTEIN CATABOLIC PROCESS%GOBP%GO:0006511	352	0.67393	1.98401	0	0.00199756	0.105	11377
RESPONSE TO PEPTIDE HORMONE%GOBP%GO:0043434	187	0.586611	1.98346	0	0.00199835	0.106	10775
HIV INFECTION%REACTOME%R-HSA-162906.1	217	0.702722	1.99326	0	0.00199846	0.09	11431
SIG_INSULIN_RECEPTOR_PATHWAY_IN_CARDIAC_MYOCYTES%MSIGDB_C2%SIG_INSULIN_RECEPTOR_PATHWAY_IN_CARDIAC_MYOCYTES	51	0.728008	2.00883	0	0.00199872	0.064	9088
OUTER MEMBRANE%GOCC%GO:0019867	131	0.600103	1.99414	0	0.00199893	0.088	15348
REGULATION OF MRNA STABILITY%GOBP%GO:0043488	102	0.707686	1.99894	0	0.00199949	0.079	8969
VESICLE ORGANIZATION%GOBP%GO:0016050	280	0.645679	1.98289	0	0.00199955	0.107	11015
GOLGI ASSOCIATED VESICLE BIOGENESIS%REACTOME%R-HSA-432722.3	54	0.743566	1.99855	0	0.002	0.081	11191
KINESINS%REACTOME DATABASE ID RELEASE 65%983189	41	0.736188	1.98267	0	0.00200014	0.108	11477
SNRNA TRANSCRIPTION BY RNA POLYMERASE II%GOBP%GO:0042795	68	0.766305	1.99785	0	0.00200014	0.082	9957
RNA POLYMERASE COMPLEX%GOCC%GO:0030880	129	0.716153	1.98328	0	0.00200026	0.106	12871
PROTEASOME-MEDIATED UBIQUITIN-DEPENDENT PROTEIN CATABOLIC PROCESS%GOBP%GO:0043161	242	0.688752	1.98176	0	0.00200028	0.11	9554
MITOTIC SISTER CHROMATID SEGREGATION%GOBP%GO:0000070	96	0.775011	1.99336	0	0.00200138	0.09	7291
PROTEIN ACETYLATION%GOBP%GO:0006473	103	0.730847	2.0207	0	0.00200148	0.054	7400
ORGANELLE TRANSPORT ALONG MICROTUBULE%GOBP%GO:0072384	51	0.749878	2.03022	0	0.00200179	0.046	6595
TRANSFERASE ACTIVITY, TRANSFERRING ACYL GROUPS%GOMF%GO:0016746	216	0.584303	2.01284	0	0.0020025	0.062	11775
5'-3' EXONUCLEASE ACTIVITY%GOMF%GO:0008409	17	0.858114	1.98407	0	0.00200257	0.105	5741
SPINDLE ORGANIZATION%GOBP%GO:0007051	115	0.742968	2.0324	0	0.00200383	0.044	10322
REGULATION OF MACROAUTOPHAGY%GOBP%GO:0016241	136	0.684129	1.98291	0	0.00200447	0.107	11930
MACROAUTOPHAGY%REACTOME%R-HSA-1632852.4	54	0.73093	2.0138	0	0.00200489	0.06	13573
REGULATION OF CELLULAR PROTEIN LOCALIZATION%GOBP%GO:1903827	384	0.63198	1.99415	0	0.00200495	0.088	12698
ERBB2 ERBB3 SIGNALING EVENTS%PATHWAY INTERACTION DATABASE NCI-NATURE CURATED DATA%ERBB2 ERBB3 SIGNALING EVENTS	41	0.740434	1.98186	0	0.00200513	0.11	7423
MIDBODY%GOCC%GO:0030496	125	0.730892	2.01855	0	0.00200592	0.055	11038
PID_FOXO_PATHWAY%MSIGDB_C2%PID_FOXO_PATHWAY	49	0.73574	1.99901	0	0.00200594	0.079	8302
SNRNA TRANSCRIPTION%GOBP%GO:0009301	68	0.766305	1.99785	0	0.00200651	0.082	9957
CELLULAR PROTEIN CATABOLIC PROCESS%GOBP%GO:0044257	443	0.662902	2.02039	0	0.00200713	0.054	11377
RAB GTPASE BINDING%GOMF%GO:0017137	163	0.674214	1.99339	0	0.00200728	0.09	10866
HALLMARK_PROTEIN_SECRETION%MSIGDB_C2%HALLMARK_PROTEIN_SECRETION	96	0.750556	1.98634	0	0.00200739	0.103	11303
METHIONINE METABOLIC PROCESS%GOBP%GO:0006555	18	0.751954	1.98416	0	0.0020076	0.105	5449
NEGATIVE REGULATION OF CELLULAR COMPONENT ORGANIZATION%GOBP%GO:0051129	453	0.603178	1.98617	0	0.00200774	0.103	10074
PROTEIN SERINE/THREONINE PHOSPHATASE ACTIVITY%GOMF%GO:0004722	61	0.704263	2.03096	0	0.00200816	0.046	11837
PURINE RIBONUCLEOSIDE BINDING%GOMF%GO:0032550	119	0.665154	1.98299	0	0.00200942	0.107	9115
NUCLEOSIDE BINDING%GOMF%GO:0001882	124	0.669586	1.9931	0	0.00200984	0.09	9115
COPI-MEDIATED ANTEROGRADE TRANSPORT%REACTOME%R-HSA-6807878.1	83	0.739383	1.99359	0	0.00201005	0.09	8284
MICROTUBULE BINDING%GOMF%GO:0008017	149	0.673365	1.98628	0	0.00201026	0.103	12668
MICROTUBULE%GOCC%GO:0005874	180	0.687577	2.01322	0	0.00201029	0.062	10398
PROTEIN KINASE BINDING%GOMF%GO:0019901	453	0.633547	1.99387	0	0.00201041	0.09	11163
REGULATION OF MRNA METABOLIC PROCESS%GOBP%GO:1903311	205	0.723013	2.03541	0	0.00201045	0.044	9089
AGING%GOBP%GO:0007568	71	0.617193	1.99379	0	0.00201063	0.09	12207
RIBONUCLEASE ACTIVITY%GOMF%GO:0004540	102	0.656717	1.99942	0	0.00201089	0.078	9370
MODIFICATION-DEPENDENT MACROMOLECULE CATABOLIC PROCESS%GOBP%GO:0043632	366	0.676064	1.99421	0	0.00201101	0.088	11377
COVALENT CHROMATIN MODIFICATION%GOBP%GO:0016569	262	0.725417	2.01303	0	0.00201106	0.062	10523
COPII-MEDIATED VESICLE TRANSPORT%REACTOME%R-HSA-204005.4	68	0.709626	2.02071	0	0.00201207	0.054	9589
CELL DIVISION%GOBP%GO:0051301	107	0.719269	1.9992	0	0.00201243	0.079	10272
SUMOYLATION OF DNA DAMAGE RESPONSE AND REPAIR PROTEINS%REACTOME%R-HSA-3108214.2	69	0.815921	1.98638	0	0.00201266	0.103	7976
SPINDLE ASSEMBLY%GOBP%GO:0051225	69	0.741231	1.98421	0	0.00201266	0.105	6469
RNA POLYMERASE II TRANSCRIBES SNRNA GENES%REACTOME%R-HSA-6807505.2	68	0.766305	1.99785	0	0.00201292	0.082	9957
TRANSFERASE ACTIVITY, TRANSFERRING ACYL GROUPS OTHER THAN AMINO-ACYL GROUPS%GOMF%GO:0016747	195	0.600901	1.99396	0	0.00201312	0.089	11775
PI3K AKT SIGNALING%REACTOME%R-HSA-1257604.7	231	0.63748	2.03178	0	0.00201352	0.045	12560
REGULATION OF G1/S TRANSITION OF MITOTIC CELL CYCLE%GOBP%GO:2000045	121	0.681898	2.01391	0	0.0020136	0.06	12207
BIOCARTA_MAL_PATHWAY%MSIGDB_C2%BIOCARTA_MAL_PATHWAY	19	0.815299	1.99445	0	0.00201371	0.087	6365
MITOTIC G1-G1 S PHASES%REACTOME%R-HSA-453279.3	145	0.747839	2.06411	0	0.00201377	0.02	11360
ATPASE ACTIVITY, COUPLED%GOMF%GO:0042623	320	0.658898	2.03041	0	0.0020147	0.046	10703
TETHERING COMPLEX%GOCC%GO:0099023	62	0.754904	1.99317	0	0.00201519	0.09	8077
NEGATIVE REGULATION OF CELL CYCLE PHASE TRANSITION%GOBP%GO:1901988	148	0.684963	1.99315	0	0.0020157	0.09	12207
CELL CYCLE CHECKPOINTS%REACTOME%R-HSA-69620.1	279	0.726	2.01858	0	0.00201575	0.055	9222
REGULATION OF ORGANELLE ASSEMBLY%GOBP%GO:1902115	167	0.695786	1.98453	0	0.00201654	0.105	11856
PHOSPHATASE ACTIVITY%GOMF%GO:0016791	219	0.630475	2.02093	0	0.00201694	0.054	12342
PROCESS UTILIZING AUTOPHAGIC MECHANISM%GOBP%GO:0061919	165	0.674127	2.03241	0	0.00201719	0.044	11856
POSITIVE REGULATION OF DNA METABOLIC PROCESS%GOBP%GO:0051054	156	0.704901	1.99944	0	0.00201744	0.078	7417
INTERLEUKIN-17 SIGNALING%REACTOME DATABASE ID RELEASE 65%448424	70	0.693413	1.9843	0	0.00201774	0.105	9858
HELICASE ACTIVITY%GOMF%GO:0004386	105	0.765327	1.98652	0	0.00201795	0.103	7978
SIGNALING BY TGF-BETA RECEPTOR COMPLEX%REACTOME%R-HSA-170834.1	72	0.742683	2.01326	0	0.00201895	0.062	8592
CARGO TRAFFICKING TO THE PERICILIARY MEMBRANE%REACTOME%R-HSA-5620920.2	43	0.760956	1.99977	0	0.00201896	0.078	7722
VESICLE BUDDING FROM MEMBRANE%GOBP%GO:0006900	81	0.690444	1.99049	0	0.00201933	0.096	10869
TRANS-GOLGI NETWORK%GOCC%GO:0005802	178	0.653736	1.98985	0	0.0020194	0.097	10984
ESTABLISHMENT OF CHROMOSOME LOCALIZATION%GOBP%GO:0051303	59	0.763294	1.99459	0	0.00201983	0.087	7135
NUCLEAR MEMBRANE%GOCC%GO:0031965	199	0.665651	2.03101	0	0.00202129	0.046	11245
DNA-DIRECTED RNA POLYMERASE COMPLEX%GOCC%GO:0000428	127	0.716634	1.98455	0	0.00202166	0.105	12871
MITOCHONDRIAL OUTER MEMBRANE%GOCC%GO:0005741	119	0.6076	1.98675	0	0.00202173	0.102	15348
VACUOLAR MEMBRANE%GOCC%GO:0005774	317	0.630229	1.97864	0	0.00202185	0.113	13899
HDR THROUGH HOMOLOGOUS RECOMBINATION (HRR)%REACTOME DATABASE ID RELEASE 65%5685942	66	0.798043	1.98999	0	0.00202213	0.097	7236
MAGNESIUM ION BINDING%GOMF%GO:0000287	127	0.631225	2.01396	0	0.0020224	0.06	13887
HALLMARK_G2M_CHECKPOINT%MSIGDB_C2%HALLMARK_G2M_CHECKPOINT	195	0.794628	1.99469	0	0.00202268	0.087	8829
G2/M TRANSITION OF MITOTIC CELL CYCLE%GOBP%GO:0000086	115	0.727517	1.98657	0	0.00202328	0.103	11103
REGULATION OF NUCLEAR DIVISION%GOBP%GO:0051783	151	0.683109	2.02152	0	0.00202394	0.054	10491
VESICLE DOCKING INVOLVED IN EXOCYTOSIS%GOBP%GO:0006904	27	0.730997	2.03897	0	0.00202413	0.038	12698
UBIQUITIN-LIKE PROTEIN TRANSFERASE ACTIVITY%GOMF%GO:0019787	426	0.676818	2.03563	0	0.00202482	0.044	8298
REGULATION OF PROTEIN CATABOLIC PROCESS%GOBP%GO:0042176	278	0.617177	1.99052	0	0.00202502	0.096	12734
REGULATION OF GENE EXPRESSION, EPIGENETIC%GOBP%GO:0040029	231	0.667423	1.99981	0	0.00202558	0.078	6515
TELOMERIC DNA BINDING%GOMF%GO:0042162	34	0.827106	2.0186	0	0.00202568	0.055	7613
REGULATION OF TRANSLATION%GOBP%GO:0006417	233	0.66744	2.0141	0	0.00202583	0.059	10100
DNA INTEGRITY CHECKPOINT%GOBP%GO:0031570	129	0.732098	2.02264	0	0.00202609	0.053	9760
MODIFICATION-DEPENDENT PROTEIN BINDING%GOMF%GO:0140030	121	0.740762	1.99073	0	0.00202636	0.096	7638
REGULATION OF INTRACELLULAR TRANSPORT%GOBP%GO:0032386	272	0.629355	1.97867	0	0.00202652	0.113	11284
ENDOSOMAL PART%GOCC%GO:0044440	327	0.616216	1.98463	0	0.0020268	0.105	11982
NEGATIVE REGULATION OF TRANSLATION%GOBP%GO:0017148	90	0.66817	1.9788	0	0.00202701	0.113	10518
TRANSCRIPTION COACTIVATOR ACTIVITY%GOMF%GO:0003713	276	0.66982	1.98698	0	0.00202709	0.102	12099
NUCLEAR REPLICATION FORK%GOCC%GO:0043596	40	0.803789	1.99292	0	0.00202737	0.091	7613
SIGNALING BY MET%REACTOME%R-HSA-6806834.2	48	0.727642	2.02096	0	0.00202773	0.054	8406
MRNA BINDING%GOMF%GO:0003729	169	0.698218	2.00008	0	0.00202854	0.078	7983
CELL CYCLE G1/S PHASE TRANSITION%GOBP%GO:0044843	105	0.730777	1.99481	0	0.00202887	0.087	10567
NUCLEOTIDYLTRANSFERASE ACTIVITY%GOMF%GO:0016779	110	0.662082	1.97823	0	0.00202893	0.114	12064
VIRAL LIFE CYCLE%GOBP%GO:0019058	96	0.674968	1.98868	0	0.00203019	0.097	11772
AUTOPHAGY%GOBP%GO:0006914	165	0.674127	2.03241	0	0.00203073	0.044	11856
AMPLIFICATION OF SIGNAL FROM THE KINETOCHORES%REACTOME DATABASE ID RELEASE 65%141424	88	0.805226	1.98831	0	0.00203178	0.099	8767
RESOLUTION OF SISTER CHROMATID COHESION%REACTOME%R-HSA-2500257.1	99	0.809997	1.98474	0	0.00203197	0.105	8767
SIGNALING BY FGFR2%REACTOME DATABASE ID RELEASE 65%5654738	66	0.666465	1.99104	0	0.0020321	0.096	8945
RNA EXPORT FROM NUCLEUS%GOBP%GO:0006405	127	0.756152	1.98706	0	0.00203248	0.102	6394
MITOTIC CELL CYCLE CHECKPOINT%GOBP%GO:0007093	135	0.71945	2.02162	0	0.00203488	0.054	11194
DNA-TEMPLATED TRANSCRIPTION, INITIATION%GOBP%GO:0006352	185	0.661491	1.99138	0	0.00203496	0.095	13455
REGULATION OF DNA BIOSYNTHETIC PROCESS%GOBP%GO:2000278	93	0.717333	1.99484	0	0.00203509	0.087	7261
CHROMOSOME SEGREGATION%GOBP%GO:0007059	197	0.723516	2.01875	0	0.00203571	0.055	7291
CHROMATIN ORGANIZATION%REACTOME%R-HSA-4839726.2	267	0.680563	1.98869	0	0.00203572	0.097	9204
PROTEIN HETERODIMERIZATION ACTIVITY%GOMF%GO:0046982	268	0.57316	1.98536	0	0.00203596	0.105	15823
NEGATIVE REGULATION OF CELLULAR AMIDE METABOLIC PROCESS%GOBP%GO:0034249	106	0.649261	1.9949	0	0.00203702	0.087	10518
CELLULAR RESPONSE TO HEAT STRESS%REACTOME DATABASE ID RELEASE 65%3371556	79	0.755834	1.9848	0	0.00203717	0.105	7668
PROTEIN CATABOLIC PROCESS%GOBP%GO:0030163	485	0.652701	2.02278	0	0.00203722	0.053	11377
AMPLIFICATION OF SIGNAL FROM UNATTACHED KINETOCHORES VIA A MAD2 INHIBITORY SIGNAL%REACTOME%R-HSA-141444.2	88	0.805226	1.98831	0	0.00203729	0.099	8767
UBIQUITIN PROTEIN LIGASE BINDING%GOMF%GO:0031625	275	0.652887	1.98714	0	0.0020379	0.102	10012
ASSOCIATION OF TRIC CCT WITH TARGET PROTEINS DURING BIOSYNTHESIS%REACTOME%R-HSA-390471.1	38	0.738817	1.99512	0	0.00203895	0.087	6519
MODIFICATION-DEPENDENT PROTEIN CATABOLIC PROCESS%GOBP%GO:0019941	355	0.672927	1.98725	0	0.0020392	0.102	11377
NUCLEIC ACID PHOSPHODIESTER BOND HYDROLYSIS%GOBP%GO:0090305	139	0.690942	2.03571	0	0.00203938	0.044	8956
PROTEIN-CONTAINING COMPLEX DISASSEMBLY%GOBP%GO:0032984	210	0.668505	2.02191	0	0.00204004	0.054	9549
REGULATION OF CYCLIN-DEPENDENT PROTEIN KINASE ACTIVITY%GOBP%GO:1904029	79	0.702389	2.03902	0	0.00204032	0.038	12043
NUCLEAR DNA-DIRECTED RNA POLYMERASE COMPLEX%GOCC%GO:0055029	126	0.720206	1.99139	0	0.00204076	0.095	12871
REGULATION OF PROTEIN STABILITY%GOBP%GO:0031647	224	0.627868	1.98578	0	0.00204112	0.105	10712
NUCLEAR CHROMATIN%GOCC%GO:0000790	306	0.641243	1.97622	0	0.00204123	0.116	9418
REGULATION OF GLUCOKINASE BY GLUCOKINASE REGULATORY PROTEIN%REACTOME%R-HSA-170822.3	27	0.893575	1.98567	0	0.00204123	0.105	4421
CHROMATIN MODIFYING ENZYMES%REACTOME DATABASE ID RELEASE 65%3247509	267	0.680563	1.98869	0	0.00204129	0.097	9204
CILIARY BASAL BODY-PLASMA MEMBRANE DOCKING%GOBP%GO:0097711	94	0.77798	1.9967	0	0.00204168	0.086	8605
RIBONUCLEOSIDE BINDING%GOMF%GO:0032549	120	0.667304	1.98488	0	0.00204239	0.105	9115
PID_MET_PATHWAY%MSIGDB_C2%PID_MET_PATHWAY	80	0.737896	1.97555	0	0.00204296	0.116	8592
CENTROSOME MATURATION%REACTOME DATABASE ID RELEASE 65%380287	78	0.764042	1.97577	0	0.00204331	0.116	10189
REGULATION OF UBIQUITIN-DEPENDENT PROTEIN CATABOLIC PROCESS%GOBP%GO:2000058	123	0.673313	1.97538	0	0.00204336	0.116	9804
PROTEIN UBIQUITINATION%GOBP%GO:0016567	395	0.687352	2.03296	0	0.00204417	0.044	8407
POSITIVE REGULATION OF CATABOLIC PROCESS%GOBP%GO:0009896	312	0.621857	2.03259	0	0.00204445	0.044	11858
THIOL-DEPENDENT UBIQUITIN-SPECIFIC PROTEASE ACTIVITY%GOMF%GO:0004843	79	0.72928	1.98727	0	0.00204467	0.102	6987
PROTEASOMAL PROTEIN CATABOLIC PROCESS%GOBP%GO:0010498	268	0.689257	1.99705	0	0.00204499	0.085	9555
SPINDLE%GOCC%GO:0005819	209	0.733513	2.03597	0	0.00204513	0.044	7881
ORGANELLE OUTER MEMBRANE%GOCC%GO:0031968	129	0.598023	1.99515	0	0.00204527	0.087	15348
UBIQUITIN-LIKE PROTEIN LIGASE ACTIVITY%GOMF%GO:0061659	190	0.706842	1.97635	0	0.00204577	0.116	8298
REGULATION OF MITOTIC SISTER CHROMATID SEGREGATION%GOBP%GO:0033047	55	0.788629	2.01886	0	0.00204584	0.055	8811
REGULATION OF PROTEIN SERINE/THREONINE KINASE ACTIVITY%GOBP%GO:0071900	365	0.601629	1.99155	0	0.00204659	0.095	12185
TELOMERE MAINTENANCE%GOBP%GO:0000723	88	0.708812	1.9888	0	0.00204688	0.097	7261
PROTEIN LOCALIZATION TO CHROMOSOME%GOBP%GO:0034502	46	0.798982	2.03378	0	0.00204727	0.044	7638
CILIARY TRANSITION ZONE%GOCC%GO:0035869	41	0.791378	2.06411	0	0.00204733	0.02	8923
CUL4-RING E3 UBIQUITIN LIGASE COMPLEX%GOCC%GO:0080008	31	0.822153	1.98746	0	0.00204739	0.102	8083
CHROMOSOMAL REGION%GOCC%GO:0098687	255	0.752837	2.0331	0	0.00204753	0.044	8006
POST-GOLGI VESICLE-MEDIATED TRANSPORT%GOBP%GO:0006892	79	0.726244	1.98502	0	0.00204764	0.105	11479
RECRUITMENT OF MITOTIC CENTROSOME PROTEINS AND COMPLEXES%REACTOME DATABASE ID RELEASE 65%380270	78	0.764042	1.97577	0	0.0020478	0.116	10189
REGULATION OF MITOCHONDRIAL MEMBRANE PERMEABILITY%GOBP%GO:0046902	60	0.677244	1.99672	0.0018622	0.0020481	0.086	11194
THIOL-DEPENDENT UBIQUITINYL HYDROLASE ACTIVITY%GOMF%GO:0036459	96	0.738945	2.02292	0	0.00204848	0.053	7727
REGULATION OF CHROMOSOME SEPARATION%GOBP%GO:1905818	51	0.783789	2.01926	0	0.00204879	0.055	8811
PROTEIN DOMAIN SPECIFIC BINDING%GOMF%GO:0019904	458	0.620596	1.97642	0	0.00205034	0.116	14367
NUCLEOCYTOPLASMIC TRANSPORT%GOBP%GO:0006913	223	0.706242	1.9954	0	0.00205162	0.087	10879
PEPTIDYL-THREONINE MODIFICATION%GOBP%GO:0018210	80	0.671178	1.97578	0	0.00205231	0.116	10556
COPII-COATED VESICLE BUDDING%GOBP%GO:0090114	67	0.705722	1.99164	0	0.00205245	0.095	9589
PEPTIDYL-SERINE MODIFICATION%GOBP%GO:0018209	164	0.676107	1.98899	0	0.0020525	0.097	10087
TELOMERE ORGANIZATION%GOBP%GO:0032200	101	0.690578	1.98761	0	0.0020529	0.102	7338
SIGNALING EVENTS MEDIATED BY HEPATOCYTE GROWTH FACTOR RECEPTOR (C-MET)%PATHWAY INTERACTION DATABASE NCI-NATURE CURATED DATA%SIGNALING EVENTS MEDIATED BY HEPATOCYTE GROWTH FACTOR RECEPTOR (C-MET)	79	0.744157	1.98519	0	0.00205292	0.105	8592
REGULATION OF MITOTIC METAPHASE/ANAPHASE TRANSITION%GOBP%GO:0030071	43	0.795413	1.99203	0	0.00205398	0.094	8157
REGULATION OF RESPONSE TO DNA DAMAGE STIMULUS%GOBP%GO:2001020	159	0.675562	1.99673	0	0.00205456	0.086	8332
REGULATION OF MITOTIC SISTER CHROMATID SEPARATION%GOBP%GO:0010965	47	0.781857	1.97653	0	0.00205493	0.116	8811
PROTEIN KINASE ACTIVATOR ACTIVITY%GOMF%GO:0030295	61	0.667224	1.99224	0	0.00205583	0.094	10394
MITOCHONDRION DISASSEMBLY%GOBP%GO:0061726	38	0.694712	1.97669	0	0.00205601	0.115	10789
G2 M TRANSITION%REACTOME DATABASE ID RELEASE 65%69275	177	0.724772	2.01891	0	0.00205606	0.055	11479
CHROMOSOME, TELOMERIC REGION%GOCC%GO:0000781	131	0.757705	2.03914	0	0.00205677	0.038	7638
REGULATION OF CELLULAR PROTEIN CATABOLIC PROCESS%GOBP%GO:1903362	192	0.639381	1.97578	0	0.00205685	0.116	9868
INTERLEUKIN-1-MEDIATED SIGNALING PATHWAY%GOBP%GO:0070498	50	0.703661	1.97699	0	0.00205712	0.115	12429
CILIARY BASAL BODY%GOCC%GO:0036064	84	0.716966	1.99571	0	0.00205801	0.087	10135
CELL CYCLE G2/M PHASE TRANSITION%GOBP%GO:0044839	117	0.729049	1.989	0	0.00205816	0.097	11103
CIRCADIAN RHYTHM%GOBP%GO:0007623	85	0.649281	1.97282	0	0.00205845	0.124	9474
VACUOLAR TRANSPORT%GOBP%GO:0007034	95	0.697902	1.97739	0.0018622	0.00205932	0.115	10681
AUTOPHAGOSOME ORGANIZATION%GOBP%GO:1905037	52	0.742371	2.02335	0	0.00205986	0.053	10789
REGULATION OF CYCLIN-DEPENDENT PROTEIN SERINE/THREONINE KINASE ACTIVITY%GOBP%GO:0000079	73	0.712417	2.036	0	0.00206006	0.044	12043
AUTOPHAGY OF MITOCHONDRION%GOBP%GO:0000422	38	0.694712	1.97669	0	0.00206063	0.115	10789
FANCONI ANEMIA PATHWAY%REACTOME DATABASE ID RELEASE 65%6783310	37	0.773701	1.99603	0	0.00206131	0.086	5551
POSITIVE REGULATION OF PROTEIN MODIFICATION BY SMALL PROTEIN CONJUGATION OR REMOVAL%GOBP%GO:1903322	102	0.681503	1.97608	0	0.0020614	0.116	10132
CELL CYCLE CHECKPOINT%GOBP%GO:0000075	169	0.726599	2.03382	0	0.00206149	0.044	9814
VACUOLAR PART%GOCC%GO:0044437	467	0.601299	1.99226	0	0.00206178	0.094	13899
ACETYLTRANSFERASE ACTIVITY%GOMF%GO:0016407	89	0.693668	1.97813	0	0.00206256	0.114	7400
PHOSPHOPROTEIN PHOSPHATASE ACTIVITY%GOMF%GO:0004721	140	0.644598	1.97283	0	0.00206279	0.124	12185
PROTEIN TRANSPORTER ACTIVITY%GOMF%GO:0008565	63	0.674646	1.97803	0	0.00206334	0.114	10425
NUCLEAR TRANSPORT%GOBP%GO:0051169	226	0.70493	1.98903	0	0.00206384	0.097	10879
RNA LOCALIZATION%GOBP%GO:0006403	166	0.735572	1.97742	0	0.00206398	0.115	9986
MICROTUBULE ASSOCIATED COMPLEX%GOCC%GO:0005875	132	0.6639	1.97754	0	0.00206514	0.115	12593
FC EPSILON RECEPTOR (FCERI) SIGNALING%REACTOME DATABASE ID RELEASE 65%2454202	134	0.662295	2.02385	0	0.00206574	0.053	11524
ANATOMICAL STRUCTURE HOMEOSTASIS%GOBP%GO:0060249	201	0.589213	1.97612	0	0.00206597	0.116	11795
MITOTIC DNA DAMAGE CHECKPOINT%GOBP%GO:0044773	89	0.706678	1.97487	0	0.00206615	0.117	11194
NUCLEAR PORE COMPLEX (NPC) DISASSEMBLY%REACTOME%R-HSA-3301854.2	31	0.906032	1.97292	0	0.00206715	0.124	4421
TRANSCRIPTION FACTOR COMPLEX%GOCC%GO:0005667	233	0.635343	1.97815	0	0.00206729	0.114	13037
E2F TRANSCRIPTION FACTOR NETWORK%PATHWAY INTERACTION DATABASE NCI-NATURE CURATED DATA%E2F TRANSCRIPTION FACTOR NETWORK	73	0.748202	2.03639	0	0.00206742	0.043	9347
PTEN REGULATION%REACTOME%R-HSA-6807070.2	133	0.706636	2.03467	0	0.00206862	0.044	9657
RIBONUCLEOPROTEIN COMPLEX LOCALIZATION%GOBP%GO:0071166	118	0.762348	1.97368	0	0.00206903	0.119	6394
FOXO FAMILY SIGNALING%PATHWAY INTERACTION DATABASE NCI-NATURE CURATED DATA%FOXO FAMILY SIGNALING	48	0.746156	1.98913	0	0.00206956	0.097	8302
POSITIVE REGULATION OF PROTEOLYSIS INVOLVED IN CELLULAR PROTEIN CATABOLIC PROCESS%GOBP%GO:1903052	93	0.669952	1.97761	0	0.00206983	0.115	9804
INSULIN PATHWAY%PATHWAY INTERACTION DATABASE NCI-NATURE CURATED DATA%INSULIN PATHWAY	43	0.752355	1.975	0	0.00207065	0.117	8592
HALLMARK_MITOTIC_SPINDLE%MSIGDB_C2%HALLMARK_MITOTIC_SPINDLE	199	0.745553	1.9894	0	0.00207099	0.097	8955
VESICLE CYTOSKELETAL TRAFFICKING%GOBP%GO:0099518	39	0.726761	1.97298	0	0.00207153	0.124	6687
PROTEIN SERINE/THREONINE KINASE ACTIVITY%GOMF%GO:0004674	381	0.650547	1.97412	0	0.00207238	0.118	12508
PURINE NUCLEOSIDE BINDING%GOMF%GO:0001883	120	0.666489	1.98953	0	0.00207244	0.097	9115
REGULATION OF MRNA PROCESSING%GOBP%GO:0050684	92	0.756232	1.973	0	0.00207264	0.124	8052
DNA-DEPENDENT DNA REPLICATION MAINTENANCE OF FIDELITY%GOBP%GO:0045005	33	0.841437	1.97369	0	0.00207348	0.119	8052
DNA DOUBLE-STRAND BREAK REPAIR%REACTOME DATABASE ID RELEASE 65%5693532	162	0.697932	1.97461	0	0.00207431	0.118	7417
REGULATION OF PLK1 ACTIVITY AT G2 M TRANSITION%REACTOME DATABASE ID RELEASE 65%2565942	84	0.747683	1.97272	0	0.00207433	0.124	10189
MITOTIC METAPHASE PLATE CONGRESSION%GOBP%GO:0007080	45	0.781998	1.97762	0	0.00207454	0.115	5787
DNA CONFORMATION CHANGE%GOBP%GO:0071103	189	0.681467	2.0366	0	0.0020746	0.042	7693
NUCLEAR CHROMOSOME SEGREGATION%GOBP%GO:0098813	156	0.727957	2.03616	0	0.00207521	0.044	7291
SIGNAL TRANSDUCTION IN RESPONSE TO DNA DAMAGE%GOBP%GO:0042770	95	0.692545	1.97466	0	0.0020761	0.118	11194
REPLICATION FORK PROCESSING%GOBP%GO:0031297	27	0.855275	1.97313	0	0.00207704	0.124	8052
VESICLE-MEDIATED TRANSPORT TO THE PLASMA MEMBRANE%GOBP%GO:0098876	51	0.726163	2.024	0	0.00207734	0.053	8405
N-METHYLTRANSFERASE ACTIVITY%GOMF%GO:0008170	75	0.706381	1.97329	0	0.00207816	0.124	11808
DNA PACKAGING%GOBP%GO:0006323	161	0.646738	1.97021	0	0.00207822	0.126	7693
NEGATIVE REGULATION OF PROTEIN MODIFICATION PROCESS%GOBP%GO:0031400	434	0.596485	1.97023	0	0.00208032	0.126	10408
RNA POLYMERASE II TRANSCRIPTION FACTOR COMPLEX%GOCC%GO:0090575	134	0.66587	1.97477	0	0.0020806	0.118	12871
DOUBLE-STRAND BREAK REPAIR%GOBP%GO:0006302	158	0.733939	2.06427	0	0.00208203	0.02	6885
VXPX CARGO-TARGETING TO CILIUM%REACTOME%R-HSA-5620916.1	21	0.812828	1.9733	0	0.0020826	0.124	7439
RESOLUTION OF D-LOOP STRUCTURES%REACTOME%R-HSA-5693537.1	33	0.841303	1.97031	0	0.00208454	0.126	7964
EXORIBONUCLEASE ACTIVITY%GOMF%GO:0004532	36	0.776602	1.97336	0	0.00208706	0.124	8550
TRANS-GOLGI NETWORK MEMBRANE%GOCC%GO:0032588	79	0.67194	1.97039	0	0.00208878	0.126	10984
DEOXYRIBONUCLEASE ACTIVITY%GOMF%GO:0004536	55	0.735136	2.02429	0	0.00208908	0.053	7277
RNA POLYMERASE II TRANSCRIPTION FACTOR BINDING%GOMF%GO:0001085	106	0.64354	1.97226	0	0.00208934	0.125	13524
REGULATION OF CELL CYCLE G1/S PHASE TRANSITION%GOBP%GO:1902806	135	0.677883	2.03668	0	0.00209031	0.042	12207
MITOTIC PROMETAPHASE%REACTOME DATABASE ID RELEASE 65%68877	174	0.783955	2.03626	0	0.00209058	0.044	8767
RESPONSE TO INSULIN%GOBP%GO:0032868	118	0.614212	1.97053	0	0.00209303	0.126	10775
GLYCEROPHOSPHOLIPID METABOLIC PROCESS%GOBP%GO:0006650	238	0.586026	1.9696	0	0.00209632	0.128	13684
RNA HELICASE ACTIVITY%GOMF%GO:0003724	68	0.766003	1.96975	0	0.00209633	0.127	8829
LYSOSOMAL TRANSPORT%GOBP%GO:0007041	79	0.710538	1.96947	0	0.00209649	0.128	10608
GOLGI VESICLE BUDDING%GOBP%GO:0048194	73	0.70035	1.97213	0	0.00209716	0.126	9589
NEGATIVE REGULATION OF MITOTIC CELL CYCLE PHASE TRANSITION%GOBP%GO:1901991	134	0.688572	1.97063	0	0.0020973	0.126	12207
PID_E2F_PATHWAY%MSIGDB_C2%PID_E2F_PATHWAY	74	0.744591	2.03705	0	0.00209799	0.042	9347
MITOTIC NUCLEAR DIVISION%GOBP%GO:0140014	138	0.750904	1.97069	0	0.00209953	0.126	10257
CILIUM%GOCC%GO:0005929	400	0.612047	2.02433	0	0.00210095	0.053	10677
NEGATIVE REGULATION OF CELLULAR CATABOLIC PROCESS%GOBP%GO:0031330	186	0.619367	1.97216	0	0.00210155	0.126	9868
NEGATIVE REGULATION OF CELL CYCLE G1/S PHASE TRANSITION%GOBP%GO:1902807	86	0.672702	1.97075	0	0.00210383	0.126	12207
APOPTOSIS%REACTOME%R-HSA-109581.2	164	0.672127	2.03733	0	0.00210455	0.042	12031
N-ACYLTRANSFERASE ACTIVITY%GOMF%GO:0016410	89	0.681081	1.96928	0	0.00210654	0.128	7400
VESICLE LOCALIZATION%GOBP%GO:0051648	194	0.618422	1.97077	0	0.00210815	0.126	9742
MITOCHONDRION ORGANIZATION%GOBP%GO:0007005	356	0.602294	1.97185	0	0.00211034	0.126	12611
CELLULAR RESPONSE TO DSRNA%GOBP%GO:0071359	45	0.76104	1.97092	0	0.00211249	0.126	9337
REGULATION OF DNA REPAIR%GOBP%GO:0006282	89	0.709761	1.97207	0	0.00211473	0.126	8332
PML BODY%GOCC%GO:0016605	61	0.719078	1.96828	0	0.00211573	0.129	9951
NUCLEAR EXPORT%GOBP%GO:0051168	148	0.735114	1.97094	0	0.00211685	0.126	6456
EXODEOXYRIBONUCLEASE ACTIVITY, PRODUCING 5'-PHOSPHOMONOESTERS%GOMF%GO:0016895	17	0.871169	2.06466	0	0.00211793	0.02	4800
PID_BARD1_PATHWAY%MSIGDB_C2%PID_BARD1_PATHWAY	28	0.859891	1.97209	0	0.00211914	0.126	3991
NEGATIVE REGULATION OF G1/S TRANSITION OF MITOTIC CELL CYCLE%GOBP%GO:2000134	84	0.676516	1.9711	0	0.00211918	0.126	12207
HISTONE BINDING%GOMF%GO:0042393	170	0.724187	1.9683	0	0.00211993	0.129	7638
PID_ERBB1_DOWNSTREAM_PATHWAY%MSIGDB_C2%PID_ERBB1_DOWNSTREAM_PATHWAY	105	0.730645	2.03759	0	0.00212086	0.042	7423
NCRNA METABOLIC PROCESS%GOBP%GO:0034660	421	0.69286	1.97105	0	0.00212122	0.126	10033
POSTREPLICATION REPAIR%GOBP%GO:0006301	50	0.740607	1.96919	0	0.00212157	0.128	6885
PHOSPHORIC ESTER HYDROLASE ACTIVITY%GOMF%GO:0042578	290	0.600521	1.96908	0	0.00212171	0.128	12342
RESPONSE TO STARVATION%GOBP%GO:0042594	109	0.651645	1.96884	0	0.00212189	0.128	12553
INTRACELLULAR RECEPTOR SIGNALING PATHWAY%GOBP%GO:0030522	121	0.656093	1.96854	0	0.00212197	0.129	12629
REGULATION OF PROTEIN UBIQUITINATION%GOBP%GO:0031396	149	0.679326	2.03799	0	0.00212517	0.041	10116
ATP BINDING%GOMF%GO:0005524	242	0.655614	2.03781	0	0.0021253	0.042	12064
RECRUITMENT OF NUMA TO MITOTIC CENTROSOMES%REACTOME%R-HSA-380320.2	78	0.764129	1.96802	0	0.00213316	0.13	10189
PID_SMAD2_3NUCLEAR_PATHWAY%MSIGDB_C2%PID_SMAD2_3NUCLEAR_PATHWAY	81	0.689715	1.96813	0	0.00213737	0.13	7209
REGULATION OF SYMBIOSIS, ENCOMPASSING MUTUALISM THROUGH PARASITISM%GOBP%GO:0043903	173	0.627525	1.96819	0	0.0021389	0.13	11909
AUTOPHAGOSOME%GOCC%GO:0005776	61	0.733077	2.06558	0	0.00215421	0.02	11856
EXODEOXYRIBONUCLEASE ACTIVITY%GOMF%GO:0004529	17	0.871169	2.06466	0	0.00215509	0.02	4800
GLUCOSE METABOLISM%REACTOME DATABASE ID RELEASE 65%70326	83	0.67322	2.06569	0	0.00219338	0.02	10518
INTRA-GOLGI TRAFFIC%REACTOME%R-HSA-6811438.1	44	0.773768	1.96727	0	0.00221303	0.133	9930
ANTIGEN PROCESSING AND PRESENTATION OF PEPTIDE ANTIGEN VIA MHC CLASS II%GOBP%GO:0002495	95	0.689588	1.9674	0	0.00221333	0.133	10730
ANTIGEN PROCESSING AND PRESENTATION OF PEPTIDE OR POLYSACCHARIDE ANTIGEN VIA MHC CLASS II%GOBP%GO:0002504	95	0.689588	1.9674	0	0.00221766	0.133	10730
ANTIGEN PROCESSING AND PRESENTATION OF EXOGENOUS PEPTIDE ANTIGEN VIA MHC CLASS II%GOBP%GO:0019886	95	0.689588	1.9674	0	0.002222	0.133	10730
MRNA PROCESSING%GOBP%GO:0006397	336	0.742235	1.96743	0	0.00222637	0.133	8829
CELL CYCLE, MITOTIC%REACTOME%R-HSA-69278.2	500	0.730565	2.06578	0	0.00223399	0.02	10241
NEGATIVE REGULATION OF ORGANELLE ORGANIZATION%GOBP%GO:0010639	244	0.666787	2.06621	0	0.00225548	0.02	9977
TRANSCRIPTION REGULATION BY BZIP TRANSCRIPTION FACTOR%PANTHER PATHWAY%P00055	48	0.728421	1.96655	0	0.00227498	0.138	7458
LIPOPROTEIN METABOLIC PROCESS%GOBP%GO:0042157	84	0.644565	1.96688	0	0.00227666	0.136	10093
EXOCYTIC PROCESS%GOBP%GO:0140029	42	0.692451	1.96678	0.00185185	0.00227881	0.136	10398
SIGNALING BY HEDGEHOG%REACTOME%R-HSA-5358351.2	121	0.648017	1.96656	0	0.00227937	0.138	9048
REGULATION OF TP53 ACTIVITY THROUGH PHOSPHORYLATION%REACTOME DATABASE ID RELEASE 65%6804756	92	0.716833	1.96694	0	0.00228109	0.136	9750
RETROGRADE VESICLE-MEDIATED TRANSPORT, GOLGI TO ER%GOBP%GO:0006890	80	0.750415	1.96667	0	0.0022818	0.137	10266
CHAPERONE COMPLEX%GOCC%GO:0101031	20	0.845473	1.96574	0	0.00228479	0.138	7659
REGULATION OF PROTEOLYSIS INVOLVED IN CELLULAR PROTEIN CATABOLIC PROCESS%GOBP%GO:1903050	165	0.645574	1.96577	0	0.00228916	0.138	9804
EARLY ENDOSOME%GOCC%GO:0005769	219	0.606125	1.96416	0	0.00228919	0.14	11290
REGULATION OF NUCLEAR SMAD2 3 SIGNALING%PATHWAY INTERACTION DATABASE NCI-NATURE CURATED DATA%REGULATION OF NUCLEAR SMAD2 3 SIGNALING	82	0.68695	1.9643	0	0.00229343	0.14	7209
CELLULAR RESPONSE TO EXTERNAL STIMULUS%GOBP%GO:0071496	188	0.615171	1.9658	0	0.00229354	0.138	15775
GUANYL RIBONUCLEOTIDE BINDING%GOMF%GO:0032561	128	0.643204	1.96431	0	0.00229767	0.14	9115
NUCLEOTIDE METABOLISM%REACTOME%R-HSA-15869.4	93	0.58014	1.96582	0	0.00229794	0.138	11464
ZINC ION BINDING%GOMF%GO:0008270	306	0.592091	2.06641	0	0.00229885	0.02	11726
CONDENSED CHROMOSOME%GOCC%GO:0000793	115	0.695446	1.9659	0	0.00230036	0.138	9942
GLYCEROLIPID METABOLIC PROCESS%GOBP%GO:0046486	287	0.552858	1.9625	0	0.00230048	0.14	13684
INTERLEUKIN-1 SIGNALING%REACTOME DATABASE ID RELEASE 65%9020702	91	0.687811	1.96254	0	0.00230184	0.14	12429
NON-RECOMBINATIONAL REPAIR%GOBP%GO:0000726	67	0.719025	1.96431	0	0.00230194	0.14	6828
RAB REGULATION OF TRAFFICKING%REACTOME DATABASE ID RELEASE 65%9007101	113	0.710987	1.96261	0	0.00230605	0.14	8831
HOST INTERACTIONS OF HIV FACTORS%REACTOME%R-HSA-162909.1	120	0.706195	1.96437	0	0.00230621	0.14	9657
SITE OF DNA DAMAGE%GOCC%GO:0090734	44	0.800274	1.96359	0	0.00230661	0.14	5217
ENDOSOME MEMBRANE%GOCC%GO:0010008	281	0.61852	1.96282	0	0.00230824	0.14	12429
MHC CLASS II ANTIGEN PRESENTATION%REACTOME%R-HSA-2132295.3	105	0.676046	1.96441	0	0.00231051	0.14	10586
DEATH RECEPTOR SIGNALLING%REACTOME DATABASE ID RELEASE 65%73887	136	0.670083	1.96289	0	0.00231248	0.14	11818
POSITIVE REGULATION OF VIRAL PROCESS%GOBP%GO:0048524	78	0.704586	1.96449	0	0.00231259	0.14	11008
GLYCOLYSIS%REACTOME%R-HSA-70171.5	65	0.715908	1.96336	0	0.00231446	0.14	10518
ORGANOPHOSPHATE BIOSYNTHETIC PROCESS%GOBP%GO:0090407	409	0.541806	1.96092	0	0.00231687	0.145	13827
RESPONSE TO ENDOPLASMIC RETICULUM STRESS%GOBP%GO:0034976	212	0.653973	1.96454	0	0.00231691	0.14	12575
SIGNALING BY TGF-BETA FAMILY MEMBERS%REACTOME DATABASE ID RELEASE 65%9006936	100	0.681427	1.9648	0	0.00231748	0.139	9472
PHOSPHOLIPID METABOLISM%REACTOME DATABASE ID RELEASE 65%1483257	201	0.599016	1.96139	0	0.00232021	0.143	14147
REGULATION OF OXIDATIVE STRESS-INDUCED INTRINSIC APOPTOTIC SIGNALING PATHWAY%GOBP%GO:1902175	25	0.694717	1.96228	0	0.00232027	0.141	9519
PROTEIN EXPORT FROM NUCLEUS%GOBP%GO:0006611	134	0.742255	1.96101	0	0.00232104	0.145	6456
PID_AR_PATHWAY%MSIGDB_C2%PID_AR_PATHWAY	61	0.713313	1.96461	0	0.00232125	0.14	6609
MEMBRANE COAT%GOCC%GO:0030117	70	0.720393	1.96481	0	0.00232183	0.139	10472
CYTOPLASMIC RIBONUCLEOPROTEIN GRANULE%GOCC%GO:0036464	169	0.659031	1.96191	0	0.00232238	0.142	8727
RESOLUTION OF D-LOOP STRUCTURES THROUGH HOLLIDAY JUNCTION INTERMEDIATES%REACTOME%R-HSA-5693568.1	32	0.840827	1.96049	0	0.00232269	0.146	7964
RNA-DEPENDENT ATPASE ACTIVITY%GOMF%GO:0008186	68	0.765666	1.96123	0	0.00232341	0.145	8829
RECYCLING ENDOSOME%GOCC%GO:0055037	115	0.649778	1.96169	0	0.00232441	0.143	11479
REGULATION OF TOR SIGNALING%GOBP%GO:0032006	79	0.686131	1.96521	0	0.00232446	0.138	12553
COATED MEMBRANE%GOCC%GO:0048475	70	0.720393	1.96481	0	0.00232621	0.139	10472
POSITIVE REGULATION OF CELLULAR PROTEIN LOCALIZATION%GOBP%GO:1903829	249	0.63402	1.96061	0	0.00232685	0.146	11858
PID_MTOR_4PATHWAY%MSIGDB_C2%PID_MTOR_4PATHWAY	69	0.724165	1.96522	0	0.00232885	0.138	8671
HALLMARK_MTORC1_SIGNALING%MSIGDB_C2%HALLMARK_MTORC1_SIGNALING	200	0.635433	1.96075	0	0.00232915	0.146	11863
DNA-DEPENDENT ATPASE ACTIVITY%GOMF%GO:0008094	77	0.775518	1.96539	0	0.00233326	0.138	7012
PROTEIN K48-LINKED UBIQUITINATION%GOBP%GO:0070936	46	0.763288	1.96539	0	0.00233769	0.138	8225
RESPONSE TO RADIATION%GOBP%GO:0009314	272	0.637465	1.96549	0	0.00233781	0.138	9943
CELLULAR RESPONSE TO NUTRIENT LEVELS%GOBP%GO:0031669	136	0.620745	1.96013	0	0.00233997	0.146	12553
PROTEIN UBIQUITINATION%REACTOME DATABASE ID RELEASE 65%8852135	77	0.702618	1.96553	0	0.00234227	0.138	8873
TGF_BETA_RECEPTOR%IOB%TGF_BETA_RECEPTOR	190	0.702041	2.06666	0	0.00234393	0.02	8406
VIRAL GENOME REPLICATION%GOBP%GO:0019079	23	0.760617	1.9602	0	0.00234415	0.146	6405
PEPTIDYL-LYSINE ACETYLATION%GOBP%GO:0018394	81	0.757583	1.95926	0	0.00235308	0.15	7382
HEDGEHOG SIGNALING EVENTS MEDIATED BY GLI PROTEINS%PATHWAY INTERACTION DATABASE NCI-NATURE CURATED DATA%HEDGEHOG SIGNALING EVENTS MEDIATED BY GLI PROTEINS	48	0.736392	1.95928	0	0.00235722	0.15	6376
NEGATIVE REGULATION OF TELOMERE MAINTENANCE VIA TELOMERE LENGTHENING%GOBP%GO:1904357	26	0.798045	1.95067	0	0.00235885	0.158	6995
PROTEIN-DNA COMPLEX SUBUNIT ORGANIZATION%GOBP%GO:0071824	202	0.652865	1.95078	0	0.00236098	0.158	8083
C-TERMINAL PROTEIN AMINO ACID MODIFICATION%GOBP%GO:0018410	15	0.758743	1.95932	0	0.00236138	0.15	8145
INTRACELLULAR STEROID HORMONE RECEPTOR SIGNALING PATHWAY%GOBP%GO:0030518	68	0.683159	1.95962	0	0.00236173	0.147	12010
MAP KINASE ACTIVATION%REACTOME DATABASE ID RELEASE 65%450294	62	0.714985	1.95968	0	0.00236316	0.147	9133
COPI-DEPENDENT GOLGI-TO-ER RETROGRADE TRAFFIC%REACTOME DATABASE ID RELEASE 65%6811434	80	0.735856	1.95945	0	0.00236374	0.149	10266
LYTIC VACUOLE MEMBRANE%GOCC%GO:0098852	286	0.621529	1.95089	0	0.00236471	0.158	13899
INTRACILIARY TRANSPORT PARTICLE%GOCC%GO:0030990	27	0.836427	1.95107	0	0.00236669	0.158	4940
SMAD2 SMAD3:SMAD4 HETEROTRIMER REGULATES TRANSCRIPTION%REACTOME%R-HSA-2173796.1	29	0.778972	1.9597	0	0.00236736	0.147	8052
DNA DAMAGE RESPONSE, SIGNAL TRANSDUCTION BY P53 CLASS MEDIATOR%GOBP%GO:0030330	75	0.694288	1.9567	0	0.00236795	0.152	11194
UBIQUITIN PROTEIN LIGASE ACTIVITY%GOMF%GO:0061630	185	0.701874	1.95992	0	0.00236798	0.147	8298
RHOA SIGNALING PATHWAY%PATHWAY INTERACTION DATABASE NCI-NATURE CURATED DATA%RHOA SIGNALING PATHWAY	45	0.705198	1.95436	0	0.00236824	0.155	9800
LYSOSOMAL MEMBRANE%GOCC%GO:0005765	286	0.621529	1.95089	0	0.00236845	0.158	13899
DEPHOSPHORYLATION%GOBP%GO:0016311	146	0.639013	1.95546	0	0.00236956	0.154	10548
P75 NTR RECEPTOR-MEDIATED SIGNALLING%REACTOME%R-HSA-193704.1	95	0.676646	1.95116	0	0.00237045	0.158	11818
DNA SYNTHESIS INVOLVED IN DNA REPAIR%GOBP%GO:0000731	45	0.742867	1.95556	0	0.00237183	0.154	7830
HIV LIFE CYCLE%REACTOME%R-HSA-162587.2	137	0.719487	1.9567	0	0.00237197	0.152	11431
HALLMARK_E2F_TARGETS%MSIGDB_C2%HALLMARK_E2F_TARGETS	197	0.788187	1.95444	0	0.00237205	0.155	9393
PID_RHOA_PATHWAY%MSIGDB_C2%PID_RHOA_PATHWAY	45	0.705198	1.95436	0	0.00237216	0.155	9800
HISTONE H3 ACETYLATION%GOBP%GO:0043966	40	0.752824	1.95912	0	0.00237239	0.152	10523
CELLULAR RESPONSE TO STARVATION%GOBP%GO:0009267	100	0.656294	1.95627	0	0.00237333	0.152	12553
GLYCEROLIPID BIOSYNTHETIC PROCESS%GOBP%GO:0045017	181	0.581634	1.95472	0	0.00237393	0.155	13684
N-ACETYLTRANSFERASE ACTIVITY%GOMF%GO:0008080	74	0.715371	1.95125	0	0.00237422	0.158	7400
NEGATIVE REGULATION OF AUTOPHAGY%GOBP%GO:0010507	57	0.670265	1.95406	0	0.0023756	0.155	6987
HOMOLOGY DIRECTED REPAIR%REACTOME DATABASE ID RELEASE 65%5693538	135	0.697103	1.95559	0	0.0023758	0.154	7417
RNA 3'-END PROCESSING%GOBP%GO:0031123	106	0.74927	1.9536	0	0.0023759	0.155	8956
CELLULAR RESPONSE TO EXTRACELLULAR STIMULUS%GOBP%GO:0031668	144	0.617559	1.95446	0	0.00237599	0.155	12553
PROTEIN ALKYLATION%GOBP%GO:0008213	73	0.73521	1.9567	0	0.002376	0.152	10694
POSITIVE REGULATION OF TELOMERE MAINTENANCE VIA TELOMERE LENGTHENING%GOBP%GO:1904358	34	0.818847	1.95485	0	0.00237616	0.155	6920
TOLL LIKE RECEPTOR 7 8 (TLR7 8) CASCADE%REACTOME%R-HSA-168181.1	82	0.687954	1.95165	0	0.0023766	0.158	13116
POSITIVE REGULATION OF CELLULAR PROTEIN CATABOLIC PROCESS%GOBP%GO:1903364	111	0.646038	1.95344	0	0.00237715	0.156	9866
POSITIVE REGULATION OF VIRAL LIFE CYCLE%GOBP%GO:1903902	53	0.705847	1.95636	0	0.00237735	0.152	10245
P38 SIGNALING MEDIATED BY MAPKAP KINASES%PATHWAY INTERACTION DATABASE NCI-NATURE CURATED DATA%P38 SIGNALING MEDIATED BY MAPKAP KINASES	21	0.802431	1.95128	0	0.002378	0.158	6650
TRANSCRIPTIONAL REPRESSOR COMPLEX%GOCC%GO:0017053	68	0.732008	1.9518	0	0.0023781	0.156	9204
TRAF6 MEDIATED INDUCTION OF NFKB AND MAP KINASES UPON TLR7 8 OR 9 ACTIVATION%REACTOME%R-HSA-975138.1	81	0.69152	1.95568	0	0.00237978	0.154	13116
CELLULAR RESPONSE TO RADIATION%GOBP%GO:0071478	117	0.652929	1.95382	0	0.00237979	0.155	9537
PROTEIN METHYLATION%GOBP%GO:0006479	73	0.73521	1.9567	0	0.00238005	0.152	10694
CELLULAR METABOLIC COMPOUND SALVAGE%GOBP%GO:0043094	33	0.644306	1.95235	0	0.00238017	0.156	11447
MYD88 DEPENDENT CASCADE INITIATED ON ENDOSOME%REACTOME DATABASE ID RELEASE 65%975155	82	0.687954	1.95165	0	0.00238041	0.158	13116
NEGATIVE REGULATION OF CYCLIN-DEPENDENT PROTEIN KINASE ACTIVITY%GOBP%GO:1904030	27	0.747569	1.95351	0	0.00238103	0.156	9969
POSITIVE REGULATION OF ORGANELLE ORGANIZATION%GOBP%GO:0010638	468	0.625321	1.95391	0	0.00238121	0.155	11198
INSULIN RECEPTOR SIGNALING PATHWAY%GOBP%GO:0008286	67	0.64321	1.95054	0	0.00238133	0.159	10460
PID_P38_MK2_PATHWAY%MSIGDB_C2%PID_P38_MK2_PATHWAY	21	0.802431	1.95128	0	0.00238179	0.158	6650
TP53 REGULATES METABOLIC GENES%REACTOME DATABASE ID RELEASE 65%5628897	74	0.631503	1.95191	0	0.00238193	0.156	9062
REGULATION OF PROTEASOMAL UBIQUITIN-DEPENDENT PROTEIN CATABOLIC PROCESS%GOBP%GO:0032434	100	0.674063	1.95589	0	0.00238195	0.154	9804
PROTEIN METHYLTRANSFERASE ACTIVITY%GOMF%GO:0008276	72	0.730991	1.95031	0	0.0023831	0.159	11808
DNA DOUBLE-STRAND BREAK PROCESSING%GOBP%GO:0000729	21	0.811036	1.958	0	0.00238317	0.152	6477
ATP-DEPENDENT RNA HELICASE ACTIVITY%GOMF%GO:0004004	67	0.76469	1.95383	0	0.00238369	0.155	8829
TRANSLESION SYNTHESIS%GOBP%GO:0019985	39	0.739812	1.95241	0	0.00238402	0.156	6885
RNA SPLICING%GOBP%GO:0008380	311	0.746648	1.95674	0	0.00238411	0.152	8829
PROTEIN FOLDING%GOBP%GO:0006457	165	0.636041	1.95038	0	0.0023844	0.159	10389
NEGATIVE REGULATION OF PROTEIN COMPLEX ASSEMBLY%GOBP%GO:0031333	80	0.630459	1.95709	0	0.00238469	0.152	12040
TRANSCRIPTIONAL REGULATION BY RUNX3%REACTOME DATABASE ID RELEASE 65%8878159	90	0.66884	1.94986	0	0.00238501	0.159	11360
NUCLEAR ENVELOPE BREAKDOWN%REACTOME DATABASE ID RELEASE 65%2980766	45	0.822729	1.95392	0	0.00238513	0.155	5586
TOLL LIKE RECEPTOR 9 (TLR9) CASCADE%REACTOME%R-HSA-168138.1	84	0.690337	1.9513	0	0.0023856	0.158	13116
POSITIVE REGULATION OF DNA BIOSYNTHETIC PROCESS%GOBP%GO:2000573	59	0.734836	1.95194	0	0.00238576	0.156	7261
GUANYL NUCLEOTIDE BINDING%GOMF%GO:0019001	129	0.639539	1.95265	0	0.00238588	0.156	9115
CYTOSOLIC TRANSPORT%GOBP%GO:0016482	123	0.708899	1.95598	0	0.00238596	0.154	10984
MRNA TRANSPORT%GOBP%GO:0051028	106	0.760032	1.95001	0	0.00238609	0.159	9986
FICOLIN-1-RICH GRANULE LUMEN%GOCC%GO:1904813	121	0.638693	1.95294	0	0.00238634	0.156	13558
REGULATION OF DOUBLE-STRAND BREAK REPAIR%GOBP%GO:2000779	52	0.731084	1.9582	0	0.00238733	0.152	7372
POSITIVE REGULATION OF CHROMATIN ORGANIZATION%GOBP%GO:1905269	70	0.728671	1.95243	0	0.00238788	0.156	9992
TRANSCRIPTION ELONGATION FACTOR COMPLEX%GOCC%GO:0008023	47	0.786986	1.95219	0	0.00238793	0.156	9596
PROTEIN FOLDING%REACTOME%R-HSA-391251.1	100	0.630825	1.94876	0	0.00238851	0.161	12598
RANKL%NETPATH%RANKL	84	0.683386	1.95709	0	0.00238877	0.152	13602
CENTRIOLAR SATELLITE%GOCC%GO:0034451	26	0.759328	1.94821	0	0.00238956	0.162	9302
INO80-TYPE COMPLEX%GOCC%GO:0097346	22	0.835649	1.94956	0	0.00238963	0.16	3730
APOPTOTIC PROCESS%GOBP%GO:0006915	450	0.582684	1.95782	0	0.0023898	0.152	12048
REGULATION OF DNA-BINDING TRANSCRIPTION FACTOR ACTIVITY%GOBP%GO:0051090	344	0.596487	1.95002	0	0.00238982	0.159	15192
PHOSPHOLIPID METABOLIC PROCESS%GOBP%GO:0006644	274	0.569439	1.956	0	0.00238997	0.154	13684
POSITIVE REGULATION OF HISTONE MODIFICATION%GOBP%GO:0031058	63	0.731463	1.94901	0	0.00239045	0.161	9992
CLATHRIN-MEDIATED ENDOCYTOSIS%REACTOME DATABASE ID RELEASE 65%8856828	132	0.654546	1.95716	0	0.00239059	0.152	7140
ACTIVATION OF GTPASE ACTIVITY%GOBP%GO:0090630	86	0.637956	1.94667	0	0.00239076	0.164	14145
TNFALPHA%NETPATH%TNFALPHA	270	0.693082	2.06678	0	0.00239081	0.02	9209
DISEASES OF SIGNAL TRANSDUCTION%REACTOME%R-HSA-5663202.4	348	0.609175	1.9479	0	0.00239085	0.163	11462
PHOSPHOLIPID BIOSYNTHETIC PROCESS%GOBP%GO:0008654	189	0.587903	1.94849	0	0.00239097	0.161	13684
REGULATION OF PROTEIN COMPLEX ASSEMBLY%GOBP%GO:0043254	326	0.613064	1.94937	0	0.00239103	0.161	12871
POSITIVE REGULATION OF PROTEOLYSIS%GOBP%GO:0045862	259	0.584117	1.95835	0	0.00239125	0.152	12836
REGULATION OF RECEPTOR-MEDIATED ENDOCYTOSIS%GOBP%GO:0048259	69	0.610733	1.94827	0	0.00239132	0.161	9769
RIBONUCLEOPROTEIN GRANULE%GOCC%GO:0035770	180	0.657361	1.95821	0	0.00239149	0.152	8727
NEGATIVE REGULATION OF PROTEIN SERINE/THREONINE KINASE ACTIVITY%GOBP%GO:0071901	98	0.636026	1.95784	0	0.00239158	0.152	12043
NEURAL NUCLEUS DEVELOPMENT%GOBP%GO:0048857	45	0.647245	1.94752	0	0.00239277	0.163	7668
SISTER CHROMATID COHESION%GOBP%GO:0007062	31	0.772816	1.94961	0	0.00239335	0.16	7291
PROTEIN DEPHOSPHORYLATION%GOBP%GO:0006470	119	0.649991	1.95602	0	0.002394	0.154	12185
SUMOYLATION OF TRANSCRIPTION COFACTORS%REACTOME%R-HSA-3899300.2	41	0.80328	1.94669	0	0.00239439	0.164	7345
AURKA ACTIVATION BY TPX2%REACTOME DATABASE ID RELEASE 65%8854518	70	0.763573	1.94869	0	0.0023946	0.161	10189
ESTABLISHMENT OF VESICLE LOCALIZATION%GOBP%GO:0051650	190	0.61604	1.94854	0	0.00239465	0.161	9742
KINESIN COMPLEX%GOCC%GO:0005871	47	0.723686	1.95717	0	0.00239469	0.152	10229
COREGULATION OF ANDROGEN RECEPTOR ACTIVITY%PATHWAY INTERACTION DATABASE NCI-NATURE CURATED DATA%COREGULATION OF ANDROGEN RECEPTOR ACTIVITY	60	0.708089	1.94939	0	0.00239474	0.161	6609
MICROTUBULE CYTOSKELETON ORGANIZATION INVOLVED IN MITOSIS%GOBP%GO:1902850	92	0.750316	1.94833	0	0.00239499	0.161	10322
PHOSPHATIDYLINOSITOL BINDING%GOMF%GO:0035091	176	0.646376	1.95822	0	0.00239567	0.152	9875
MTOR SIGNALING PATHWAY%PATHWAY INTERACTION DATABASE NCI-NATURE CURATED DATA%MTOR SIGNALING PATHWAY	66	0.726749	1.95784	0	0.00239573	0.152	8671
KINETOCHORE%GOCC%GO:0000776	95	0.771548	1.9468	0	0.00239613	0.164	8006
VESICLE TARGETING, TO, FROM OR WITHIN GOLGI%GOBP%GO:0048199	68	0.696309	1.94692	0	0.0023962	0.164	9589
GTPASE ACTIVITY%GOMF%GO:0003924	151	0.654648	1.9574	0	0.00239851	0.152	10546
PROTEIN STABILIZATION%GOBP%GO:0050821	150	0.623655	1.95721	0	0.00239882	0.152	10703
ENDONUCLEASE ACTIVITY%GOMF%GO:0004519	103	0.62895	1.95731	0	0.00239982	0.152	9370
MRNA SPLICING, VIA SPLICEOSOME%GOBP%GO:0000398	275	0.748409	1.94713	0	0.00239984	0.164	8956
RNA SPLICING, VIA TRANSESTERIFICATION REACTIONS WITH BULGED ADENOSINE AS NUCLEOPHILE%GOBP%GO:0000377	275	0.748409	1.94713	0	0.0024035	0.164	8956
CELLULAR TRANSITION METAL ION HOMEOSTASIS%GOBP%GO:0046916	80	0.563326	1.94628	0	0.00241787	0.165	9575
REGULATION OF MITOCHONDRION ORGANIZATION%GOBP%GO:0010821	143	0.618641	1.94624	0	0.00243047	0.165	13431
TRANSITION METAL ION BINDING%GOMF%GO:0046914	411	0.577747	2.06692	0	0.0024396	0.02	11317
REGULATION OF CENTROSOME CYCLE%GOBP%GO:0046605	53	0.732519	1.94573	0	0.00244876	0.166	12452
VALIDATED TARGETS OF C-MYC TRANSCRIPTIONAL ACTIVATION%PATHWAY INTERACTION DATABASE NCI-NATURE CURATED DATA%VALIDATED TARGETS OF C-MYC TRANSCRIPTIONAL ACTIVATION	79	0.687516	1.94497	0	0.00245128	0.168	11194
CARGO RECOGNITION FOR CLATHRIN-MEDIATED ENDOCYTOSIS%REACTOME DATABASE ID RELEASE 65%8856825	96	0.618745	1.94557	0	0.0024513	0.166	7140
HISTONE MRNA CATABOLIC PROCESS%GOBP%GO:0071044	15	0.826791	1.94438	0	0.00245165	0.169	6995
HISTONE H4 ACETYLATION%GOBP%GO:0043967	44	0.789582	1.94505	0	0.0024534	0.168	7382
RESPONSE TO EXTRACELLULAR STIMULUS%GOBP%GO:0009991	203	0.576181	1.94439	0	0.0024553	0.169	15775
POSITIVE REGULATION OF UBIQUITIN-DEPENDENT PROTEIN CATABOLIC PROCESS%GOBP%GO:2000060	79	0.669955	1.94514	0	0.00245708	0.168	9804
PRESENILIN ACTION IN NOTCH AND WNT SIGNALING%PATHWAY INTERACTION DATABASE NCI-NATURE CURATED DATA%PRESENILIN ACTION IN NOTCH AND WNT SIGNALING	46	0.708424	1.94472	0	0.00245817	0.168	7112
TRANSCRIPTION COREGULATOR ACTIVITY%GOMF%GO:0003712	468	0.634712	1.94447	0	0.00245896	0.169	12099
PID_IGF1_PATHWAY%MSIGDB_C2%PID_IGF1_PATHWAY	29	0.752905	1.94452	0	0.00246263	0.169	9992
LATE PHASE OF HIV LIFE CYCLE%REACTOME DATABASE ID RELEASE 65%162599	127	0.725297	1.94373	0	0.00248088	0.171	11431
REGULATION OF PROTEASOMAL PROTEIN CATABOLIC PROCESS%GOBP%GO:0061136	138	0.650154	1.94389	0	0.00248306	0.171	9804
RNA SPLICING, VIA TRANSESTERIFICATION REACTIONS%GOBP%GO:0000375	278	0.749453	1.94389	0	0.00248674	0.171	8956
POSITIVE REGULATION OF TOR SIGNALING%GOBP%GO:0032008	33	0.732579	1.94409	0	0.00248892	0.17	6239
TRNA PROCESSING%REACTOME%R-HSA-72306.5	99	0.75009	1.94252	0	0.00249018	0.175	9370
RIBONUCLEOTIDE BINDING%GOMF%GO:0032553	401	0.635069	2.06702	0	0.00249043	0.02	12114
CHAPERONIN-MEDIATED PROTEIN FOLDING%REACTOME DATABASE ID RELEASE 65%390466	95	0.625828	1.94264	0	0.00249072	0.174	12457
MITOCHONDRIAL RNA METABOLIC PROCESS%GOBP%GO:0000959	33	0.778405	1.94293	0	0.00249284	0.174	7458
POSITIVE REGULATION OF PROTEASOMAL PROTEIN CATABOLIC PROCESS%GOBP%GO:1901800	80	0.671844	1.94319	0	0.0024965	0.174	9804
TRANSCRIPTION BY RNA POLYMERASE III%GOBP%GO:0006383	28	0.793282	1.94323	0	0.0024987	0.174	9957
TOLL LIKE RECEPTOR 4 (TLR4) CASCADE%REACTOME%R-HSA-166016.2	102	0.689497	1.94343	0	0.00249954	0.174	13092
P53 PATHWAY%PANTHER PATHWAY%P00059	45	0.713808	1.94341	0	0.00250238	0.174	9062
NUCLEAR PERIPHERY%GOCC%GO:0034399	78	0.756186	1.9416	0	0.00251707	0.176	9739
HISTONE EXCHANGE%GOBP%GO:0043486	55	0.699828	1.94211	0.0018797	0.00251816	0.175	6971
ESTABLISHMENT OR MAINTENANCE OF CELL POLARITY%GOBP%GO:0007163	112	0.672619	1.94193	0	0.00251881	0.176	12755
CDC42 SIGNALING EVENTS%PATHWAY INTERACTION DATABASE NCI-NATURE CURATED DATA%CDC42 SIGNALING EVENTS	69	0.705068	1.94145	0	0.00251921	0.176	8756
CHROMOSOME CONDENSATION%GOBP%GO:0030261	21	0.799084	1.94137	0	0.00252084	0.176	5474
PHOSPHATIDYLINOSITOL METABOLIC PROCESS%GOBP%GO:0046488	124	0.632876	1.94214	0	0.00252183	0.175	11625
REGULATION OF DNA REPLICATION%GOBP%GO:0006275	68	0.75294	1.94193	0	0.00252247	0.176	9558
PID_CDC42_PATHWAY%MSIGDB_C2%PID_CDC42_PATHWAY	69	0.705069	1.94145	0	0.00252285	0.176	8756
SMALL GTPASE BINDING%GOMF%GO:0031267	451	0.608033	1.94237	0	0.00252404	0.175	14648
DEUBIQUITINATION%REACTOME%R-HSA-5688426.3	293	0.667055	2.06706	0	0.00254341	0.02	9674
PID_ERBB2_ERBB3_PATHWAY%MSIGDB_C2%PID_ERBB2_ERBB3_PATHWAY	44	0.713548	1.94099	0	0.00255296	0.178	7423
DNA REPLICATION%REACTOME DATABASE ID RELEASE 65%69306	123	0.740911	1.94101	0	0.00255663	0.178	11360
STEROID HORMONE MEDIATED SIGNALING PATHWAY%GOBP%GO:0043401	72	0.662177	1.9411	0	0.00255878	0.177	12010
NEGATIVE REGULATION OF RESPONSE TO DNA DAMAGE STIMULUS%GOBP%GO:2001021	63	0.678036	1.94071	0	0.00256765	0.18	7830
MICROTUBULE ORGANIZING CENTER PART%GOCC%GO:0044450	131	0.746288	2.0695	0	0.00258242	0.019	10030
POSITIVE REGULATION OF MRNA METABOLIC PROCESS%GOBP%GO:1903313	52	0.694199	1.94038	0	0.00258436	0.182	8640
SIGNAL TRANSDUCTION BY P53 CLASS MEDIATOR%GOBP%GO:0072331	111	0.647642	1.94039	0	0.00258631	0.181	13870
POSTTRANSCRIPTIONAL GENE SILENCING BY RNA%GOBP%GO:0035194	49	0.781166	1.93982	0	0.00259448	0.182	5936
NEGATIVE REGULATION OF G0 TO G1 TRANSITION%GOBP%GO:0070317	37	0.81816	1.93965	0	0.00259546	0.182	6863
REGULATION OF MRNA STABILITY BY PROTEINS THAT BIND AU-RICH ELEMENTS%REACTOME DATABASE ID RELEASE 65%450531	83	0.714551	1.93983	0	0.00259673	0.182	10033
SEPARATION OF SISTER CHROMATIDS%REACTOME DATABASE ID RELEASE 65%2467813	162	0.770423	2.06727	0	0.0025987	0.02	9048
REGULATION OF APOPTOTIC SIGNALING PATHWAY%GOBP%GO:2001233	270	0.574797	1.93985	0	0.00260044	0.182	11194
REGULATION OF AUTOPHAGY%GOBP%GO:0010506	255	0.666497	2.07153	0	0.00260483	0.018	12066
CENTROSOME%GOCC%GO:0005813	442	0.721149	2.06961	0	0.00260582	0.019	10382
PID_RET_PATHWAY%MSIGDB_C2%PID_RET_PATHWAY	38	0.724877	1.93923	0	0.00261408	0.182	8406
MITOTIC SPINDLE ORGANIZATION%GOBP%GO:0007052	74	0.745521	1.9385	0	0.00261722	0.185	10322
SIGNALING EVENTS REGULATED BY RET TYROSINE KINASE%PATHWAY INTERACTION DATABASE NCI-NATURE CURATED DATA%SIGNALING EVENTS REGULATED BY RET TYROSINE KINASE	38	0.724877	1.93923	0	0.00261779	0.182	8406
INTERNAL PEPTIDYL-LYSINE ACETYLATION%GOBP%GO:0018393	78	0.758267	1.93925	0	0.00262004	0.182	7382
MODIFICATION OF MORPHOLOGY OR PHYSIOLOGY OF OTHER ORGANISM INVOLVED IN SYMBIOTIC INTERACTION%GOBP%GO:0051817	92	0.615283	1.93855	0	0.00262091	0.185	12891
MULTI-ORGANISM TRANSPORT%GOBP%GO:0044766	26	0.723305	1.93863	0	0.00262461	0.185	10245
MULTI-ORGANISM LOCALIZATION%GOBP%GO:1902579	26	0.723305	1.93863	0	0.00262832	0.185	10245
GENE SILENCING BY RNA%GOBP%GO:0031047	58	0.726489	1.9384	0	0.00263235	0.185	5936
GOLGI VESICLE TRANSPORT%GOBP%GO:0048193	312	0.695255	2.07153	0	0.00266685	0.018	10984
MITOTIC SPINDLE%GOCC%GO:0072686	80	0.734769	1.93788	0	0.00267635	0.188	12548
MYD88:MAL CASCADE INITIATED ON PLASMA MEMBRANE%REACTOME DATABASE ID RELEASE 65%166058	81	0.686057	1.93748	0	0.00268192	0.192	13092
REGULATION OF PTEN GENE TRANSCRIPTION%REACTOME DATABASE ID RELEASE 65%8943724	56	0.714367	1.93725	0	0.00268274	0.193	12962
SERINE/THREONINE PROTEIN KINASE COMPLEX%GOCC%GO:1902554	79	0.675989	1.93665	0	0.00268281	0.193	12871
VEGFR2 MEDIATED VASCULAR PERMEABILITY%REACTOME%R-HSA-5218920.2	24	0.761086	1.93732	0	0.00268504	0.193	11462
TOLL LIKE RECEPTOR TLR1:TLR2 CASCADE%REACTOME DATABASE ID RELEASE 65%168179	81	0.686057	1.93748	0	0.00268567	0.192	13092
RESPONSE TO DSRNA%GOBP%GO:0043331	67	0.668888	1.93665	0	0.00268651	0.193	12607
SITE OF DOUBLE-STRAND BREAK%GOCC%GO:0035861	33	0.793664	1.93656	0	0.00268672	0.193	9771
SIGNAL TRANSDUCTION INVOLVED IN DNA INTEGRITY CHECKPOINT%GOBP%GO:0072401	68	0.700321	1.9368	0	0.00268839	0.193	11194
CYTOKINESIS%GOBP%GO:0000910	59	0.731412	1.93669	0	0.00268873	0.193	10229
TOLL LIKE RECEPTOR 2 (TLR2) CASCADE%REACTOME DATABASE ID RELEASE 65%181438	81	0.686057	1.93748	0	0.00268943	0.192	13092
SIGNAL TRANSDUCTION INVOLVED IN DNA DAMAGE CHECKPOINT%GOBP%GO:0072422	68	0.700321	1.9368	0	0.00269211	0.193	11194
RESPONSE TO OXIDATIVE STRESS%GOBP%GO:0006979	224	0.53943	1.93615	0	0.00269264	0.194	12954
TOLL LIKE RECEPTOR TLR6:TLR2 CASCADE%REACTOME%R-HSA-168188.1	81	0.686057	1.93748	0	0.0026932	0.192	13092
NEGATIVE REGULATION OF CYCLIN-DEPENDENT PROTEIN SERINE/THREONINE KINASE ACTIVITY%GOBP%GO:0045736	24	0.771838	1.93684	0	0.00269446	0.193	9969
POSITIVE REGULATION OF PROTEIN UBIQUITINATION%GOBP%GO:0031398	88	0.665714	1.93713	0	0.0026982	0.193	10116
DEMETHYLATION%GOBP%GO:0070988	47	0.681241	1.93715	0	0.00270195	0.193	11726
TRANSITION METAL ION HOMEOSTASIS%GOBP%GO:0055076	90	0.55797	1.93589	0	0.00270898	0.196	9575
NUCLEOSIDE-TRIPHOSPHATASE REGULATOR ACTIVITY%GOMF%GO:0060589	288	0.609507	1.9334	0	0.00271614	0.199	14006
CARBOHYDRATE METABOLISM%REACTOME%R-HSA-71387.7	260	0.552837	1.93428	0	0.00271666	0.198	14492
STRESS-ACTIVATED PROTEIN KINASE SIGNALING CASCADE%GOBP%GO:0031098	109	0.687438	1.93346	0	0.00271974	0.199	11275
LIPOPROTEIN BIOSYNTHETIC PROCESS%GOBP%GO:0042158	74	0.679678	1.93429	0	0.00272031	0.198	10093
POSITIVE REGULATION OF INTRACELLULAR TRANSPORT%GOBP%GO:0032388	157	0.631633	1.93557	0	0.00272079	0.196	11163
CHROMOSOME, CENTROMERIC REGION%GOCC%GO:0000775	127	0.761021	1.93418	0	0.00272226	0.198	8006
VEGFA-VEGFR2 PATHWAY%REACTOME%R-HSA-4420097.3	89	0.6769	1.93352	0	0.00272336	0.199	11621
PROTEIN LIPIDATION%GOBP%GO:0006497	74	0.679678	1.93429	0	0.00272398	0.198	10093
CATALYTIC ACTIVITY, ACTING ON A TRNA%GOMF%GO:0140101	99	0.715718	1.93561	0	0.00272452	0.196	11437
INSULIN-MEDIATED GLUCOSE TRANSPORT%PATHWAY INTERACTION DATABASE NCI-NATURE CURATED DATA%INSULIN-MEDIATED GLUCOSE TRANSPORT	29	0.740908	1.93567	0	0.00272473	0.196	9001
HDR THROUGH HOMOLOGOUS RECOMBINATION (HRR) OR SINGLE STRAND ANNEALING (SSA)%REACTOME%R-HSA-5693567.2	129	0.687435	1.93425	0	0.00272592	0.198	7372
RIBONUCLEOPROTEIN COMPLEX BINDING%GOMF%GO:0043021	81	0.698395	1.93355	0	0.00272699	0.199	8976
POSITIVE REGULATION OF TELOMERE MAINTENANCE VIA TELOMERASE%GOBP%GO:0032212	32	0.814478	1.93429	0	0.00272765	0.198	6920
GLYCEROPHOSPHOLIPID BIOSYNTHETIC PROCESS%GOBP%GO:0046474	170	0.594932	1.93436	0	0.00272996	0.198	13684
ENDODEOXYRIBONUCLEASE ACTIVITY%GOMF%GO:0004520	36	0.733991	1.93363	0	0.00273062	0.199	6605
PERINUCLEAR REGION OF CYTOPLASM%GOCC%GO:0048471	379	0.587674	1.93324	0	0.00273108	0.2	12847
UBIQUITIN-LIKE PROTEIN-SPECIFIC PROTEASE ACTIVITY%GOMF%GO:0019783	105	0.75146	2.07167	0	0.00273189	0.018	7209
GENE SILENCING%GOBP%GO:0016458	151	0.627782	1.9338	0	0.00273219	0.199	6102
REGULATION OF CYTOSKELETON ORGANIZATION%GOBP%GO:0051493	369	0.615142	1.93464	0	0.00273271	0.198	13952
SCF UBIQUITIN LIGASE COMPLEX%GOCC%GO:0019005	47	0.687807	1.93451	0	0.00273365	0.198	9499
RAS GTPASE BINDING%GOMF%GO:0017016	436	0.604328	1.93515	0	0.00273425	0.198	14835
GOLGI ORGANIZATION%GOBP%GO:0007030	86	0.741468	1.93329	0	0.0027347	0.2	7440
INTRINSIC COMPONENT OF ORGANELLE MEMBRANE%GOCC%GO:0031300	154	0.584523	1.93491	0	0.00273505	0.198	14765
RESPONSE TO NUTRIENT LEVELS%GOBP%GO:0031667	193	0.577723	1.93385	0	0.00273585	0.199	15640
POSITIVE REGULATION OF PROTEIN SERINE/THREONINE KINASE ACTIVITY%GOBP%GO:0071902	241	0.580234	1.93298	0	0.00273695	0.2	12469
LOSS OF NLP FROM MITOTIC CENTROSOMES%REACTOME%R-HSA-380259.1	67	0.761291	1.93526	0	0.00273797	0.198	10736
NUCLEAR UBIQUITIN LIGASE COMPLEX%GOCC%GO:0000152	39	0.76856	1.93394	0	0.00273951	0.199	11990
REGULATION OF CYTOKINESIS%GOBP%GO:0032465	76	0.694696	1.93305	0	0.00274056	0.2	11823
LOSS OF PROTEINS REQUIRED FOR INTERPHASE MICROTUBULE ORGANIZATION聽FROM THE CENTROSOME%REACTOME%R-HSA-380284.1	67	0.761291	1.93526	0	0.0027417	0.198	10736
LAMELLIPODIUM%GOCC%GO:0030027	118	0.667527	1.93309	0	0.00274418	0.2	13577
PROTEIN POLYMERIZATION%GOBP%GO:0051258	67	0.621996	1.93528	0	0.00274544	0.198	10736
SWITCHING OF ORIGINS TO A POST-REPLICATIVE STATE%REACTOME DATABASE ID RELEASE 65%69052	89	0.725057	1.9328	0	0.00275535	0.201	9916
INTEGRAL COMPONENT OF ORGANELLE MEMBRANE%GOCC%GO:0031301	145	0.593473	1.93297	0	0.00275687	0.2	14765
CELLULAR RESPONSE TO ABIOTIC STIMULUS%GOBP%GO:0071214	196	0.617509	1.93241	0	0.00276318	0.201	13613
CELLULAR RESPONSE TO ENVIRONMENTAL STIMULUS%GOBP%GO:0104004	196	0.617509	1.93241	0	0.00276679	0.201	13613
PLASMA MEMBRANE BOUNDED CELL PROJECTION ASSEMBLY%GOBP%GO:0120031	350	0.690858	2.07446	0	0.00276891	0.015	10736
RESPONSE TO HEAT%GOBP%GO:0009408	45	0.653183	1.93247	0	0.00277041	0.201	11082
GTPASE ACTIVATOR ACTIVITY%GOMF%GO:0005096	228	0.611952	1.93255	0	0.00277272	0.201	14006
POSTTRANSCRIPTIONAL GENE SILENCING%GOBP%GO:0016441	50	0.784124	1.93267	0	0.00277636	0.201	5936
HISTONE ACETYLATION%GOBP%GO:0016573	75	0.760737	1.93128	0	0.00277925	0.202	7382
HISTONE METHYLTRANSFERASE ACTIVITY (H3-K4 SPECIFIC)%GOMF%GO:0042800	16	0.834957	1.93135	0	0.00278141	0.202	5277
PROCESSING OF CAPPED INTRON-CONTAINING PRE-MRNA%REACTOME DATABASE ID RELEASE 65%72203	233	0.761113	1.93115	0	0.00278168	0.204	7057
CHROMATIN ASSEMBLY OR DISASSEMBLY%GOBP%GO:0006333	145	0.654091	1.93135	0	0.00278499	0.202	7693
INTRINSIC APOPTOTIC SIGNALING PATHWAY%GOBP%GO:0097193	110	0.624324	1.93119	0	0.00278524	0.204	13870
CYTOSKELETON-DEPENDENT CYTOKINESIS%GOBP%GO:0061640	57	0.728424	1.93123	0	0.00278583	0.203	10229
TRNA METABOLIC PROCESS%GOBP%GO:0006399	139	0.725427	1.93144	0	0.00278589	0.202	9370
CELLULAR RESPONSE TO INSULIN STIMULUS%GOBP%GO:0032869	108	0.610551	1.93191	0	0.00278719	0.202	10775
NEDDYLATION%REACTOME%R-HSA-8951664.2	229	0.66128	2.07352	0	0.00278744	0.016	9657
REGULATION OF HEMATOPOIETIC PROGENITOR CELL DIFFERENTIATION%GOBP%GO:1901532	33	0.739327	1.93169	0	0.00278887	0.202	8527
MRNA EXPORT FROM NUCLEUS%GOBP%GO:0006406	102	0.766952	1.93145	0	0.00278949	0.202	6394
REGULATION OF EXTRINSIC APOPTOTIC SIGNALING PATHWAY%GOBP%GO:2001236	107	0.602193	1.93193	0	0.00279082	0.202	11982
REGULATION OF PROTEIN LOCALIZATION TO MEMBRANE%GOBP%GO:1905475	136	0.608053	1.93203	0.00185529	0.00279177	0.201	12878
MRNA-CONTAINING RIBONUCLEOPROTEIN COMPLEX EXPORT FROM NUCLEUS%GOBP%GO:0071427	102	0.766952	1.93145	0	0.0027931	0.202	6394
SNAP RECEPTOR ACTIVITY%GOMF%GO:0005484	38	0.716579	1.93151	0	0.00279672	0.202	9059
INTERSPECIES INTERACTION BETWEEN ORGANISMS%GOBP%GO:0044419	325	0.6475	2.07227	0	0.00280019	0.018	10640
SIGNALING BY EGFR%REACTOME DATABASE ID RELEASE 65%177929	40	0.721465	1.9316	0	0.00280035	0.202	9686
PLK1 SIGNALING EVENTS%PATHWAY INTERACTION DATABASE NCI-NATURE CURATED DATA%PLK1 SIGNALING EVENTS	45	0.799879	1.93061	0	0.00284372	0.207	10165
DNA REPLICATION%GOBP%GO:0006260	157	0.805957	2.0746	0	0.00284374	0.015	8052
ANTIVIRAL MECHANISM BY IFN-STIMULATED GENES%REACTOME%R-HSA-1169410.2	69	0.747731	1.93032	0	0.00284465	0.208	7471
RNA METHYLATION%GOBP%GO:0001510	49	0.752298	1.93053	0	0.00284476	0.207	9414
NEGATIVE REGULATION OF CATABOLIC PROCESS%GOBP%GO:0009895	214	0.594604	1.93045	0	0.00284656	0.207	12562
ISG15 ANTIVIRAL MECHANISM%REACTOME DATABASE ID RELEASE 65%1169408	69	0.747731	1.93032	0	0.00284827	0.208	7471
G2 M CHECKPOINTS%REACTOME DATABASE ID RELEASE 65%69481	164	0.685531	1.92959	0	0.00289211	0.21	9222
PROTEIN KINASE REGULATOR ACTIVITY%GOMF%GO:0019887	162	0.601438	1.9294	0	0.00289242	0.21	10036
PROTEIN K63-LINKED DEUBIQUITINATION%GOBP%GO:0070536	25	0.763658	1.92982	0	0.00289268	0.21	7727
NUCLEAR RECEPTOR TRANSCRIPTION COACTIVATOR ACTIVITY%GOMF%GO:0030374	47	0.723893	1.9297	0	0.00289339	0.21	11923
HISTONE DEACETYLASE COMPLEX%GOCC%GO:0000118	55	0.721473	1.92997	0	0.00289634	0.21	9408
PID_MYC_ACTIV_PATHWAY%MSIGDB_C2%PID_MYC_ACTIV_PATHWAY	78	0.67802	1.93007	0	0.00290002	0.21	11194
REGULATION OF UBIQUITIN-PROTEIN TRANSFERASE ACTIVITY%GOBP%GO:0051438	50	0.680976	1.93009	0	0.00290192	0.21	10116
TSH%NETPATH%TSH	82	0.648734	1.92724	0	0.00291204	0.217	7668
DOUBLE-STRANDED RNA BINDING%GOMF%GO:0003725	62	0.723209	1.92739	0	0.00291242	0.217	13116
DAMAGED DNA BINDING%GOMF%GO:0003684	50	0.771536	1.92879	0	0.00291383	0.213	7541
CELLULAR RESPONSE TO OXIDATIVE STRESS%GOBP%GO:0034599	151	0.570762	1.92712	0	0.00291412	0.217	15824
NUCLEOSOMAL DNA BINDING%GOMF%GO:0031492	41	0.709597	1.92728	0	0.00291424	0.217	7338
NEGATIVE REGULATION OF MITOTIC NUCLEAR DIVISION%GOBP%GO:0045839	32	0.741631	1.9268	0	0.00291438	0.218	8811
DEMETHYLASE ACTIVITY%GOMF%GO:0032451	36	0.725049	1.92661	0	0.00291536	0.218	10844
CELLULAR RESPONSE TO PEPTIDE HORMONE STIMULUS%GOBP%GO:0071375	163	0.569808	1.92743	0	0.00291602	0.217	10775
DEADENYLATION-DEPENDENT MRNA DECAY%REACTOME%R-HSA-429914.2	55	0.748683	1.92696	0	0.00291671	0.218	8550
C-TYPE LECTIN RECEPTORS (CLRS)%REACTOME DATABASE ID RELEASE 65%5621481	133	0.627619	1.92676	0	0.00291765	0.218	12891
PID_TRKR_PATHWAY%MSIGDB_C2%PID_TRKR_PATHWAY	62	0.679252	1.92762	0	0.00291835	0.217	9951
REGULATION OF GROWTH%GOBP%GO:0040008	354	0.548645	1.92771	0	0.00292196	0.217	15632
NUCLEAR HORMONE RECEPTOR BINDING%GOMF%GO:0035257	122	0.660545	1.92837	0	0.00292234	0.216	15763
EXONUCLEASE ACTIVITY%GOMF%GO:0004527	71	0.761355	2.07578	0	0.00292273	0.015	9039
PROTEIN N-TERMINUS BINDING%GOMF%GO:0047485	76	0.681779	1.92856	0	0.00292369	0.215	12801
CYSTEINE-TYPE ENDOPEPTIDASE ACTIVITY%GOMF%GO:0004197	85	0.648141	1.92811	0	0.00292424	0.217	12448
ATPASE COMPLEX%GOCC%GO:1904949	86	0.68573	1.92779	0	0.00292559	0.217	9418
REGULATION OF HSF1-MEDIATED HEAT SHOCK RESPONSE%REACTOME%R-HSA-3371453.1	60	0.776482	1.92843	0	0.00292601	0.216	7668
NEGATIVE REGULATION OF NUCLEAR DIVISION%GOBP%GO:0051784	40	0.715432	1.92792	0.0019084	0.00292632	0.217	9328
POSITIVE REGULATION OF MITOTIC CELL CYCLE%GOBP%GO:0045931	109	0.651586	1.92808	0	0.00292768	0.217	9510
HORMONE-MEDIATED SIGNALING PATHWAY%GOBP%GO:0009755	97	0.620725	1.92815	0	0.00292789	0.217	12010
SUMOYLATION OF UBIQUITINYLATION PROTEINS%REACTOME%R-HSA-3232142.1	33	0.870512	1.92794	0	0.00292855	0.217	4421
GOLGI TO PLASMA MEMBRANE TRANSPORT%GOBP%GO:0006893	38	0.712833	1.92809	0	0.00293003	0.217	11479
DOUBLE-STRAND BREAK REPAIR VIA NONHOMOLOGOUS END JOINING%GOBP%GO:0006303	61	0.710883	1.92821	0	0.00293156	0.217	6828
G-CSF%IOB%G-CSF	45	0.708898	1.92826	0	0.00293523	0.217	11462
CIRCADIAN REGULATION OF GENE EXPRESSION%GOBP%GO:0032922	50	0.695325	1.92616	0	0.00293538	0.22	9474
PID_HEDGEHOG_GLI_PATHWAY%MSIGDB_C2%PID_HEDGEHOG_GLI_PATHWAY	48	0.723046	1.926	0	0.00293606	0.221	6376
CYTOPLASMIC REGION%GOCC%GO:0099568	227	0.595274	1.92583	0	0.00294629	0.223	13863
NUCLEOTIDE-EXCISION REPAIR%GOBP%GO:0006289	105	0.700307	1.92559	0	0.00295402	0.224	8430
REGULATION OF MRNA SPLICING, VIA SPLICEOSOME%GOBP%GO:0048024	58	0.755898	1.92228	0	0.00295556	0.228	6546
DNA BIOSYNTHETIC PROCESS%GOBP%GO:0071897	64	0.71196	1.92393	0	0.00295769	0.226	10567
RNA PHOSPHODIESTER BOND HYDROLYSIS%GOBP%GO:0090501	60	0.708429	1.92233	0	0.00295903	0.228	10033
REGULATION OF MRNA 3'-END PROCESSING%GOBP%GO:0031440	24	0.797685	1.92396	0	0.00295906	0.226	9089
PROTEIN ACETYLTRANSFERASE COMPLEX%GOCC%GO:0031248	81	0.773554	1.92235	0	0.00296133	0.228	10069
CIS-GOLGI NETWORK%GOCC%GO:0005801	26	0.745771	1.92167	0	0.00296183	0.229	12194
IL1%NETPATH%IL1	69	0.668893	1.92398	0	0.0029626	0.226	12560
PATTERN RECOGNITION RECEPTOR SIGNALING PATHWAY%GOBP%GO:0002221	102	0.621169	1.92355	0	0.00296267	0.226	13471
PROTEIN-DNA COMPLEX%GOCC%GO:0032993	142	0.619219	1.92537	0	0.00296365	0.224	7613
ACETYLTRANSFERASE COMPLEX%GOCC%GO:1902493	81	0.773554	1.92235	0	0.00296481	0.228	10069
REGULATION OF MITOCHONDRIAL MEMBRANE PERMEABILITY INVOLVED IN APOPTOTIC PROCESS%GOBP%GO:1902108	19	0.739208	1.92168	0.0019305	0.00296529	0.229	11194
ACTIVATION OF PROTEIN KINASE ACTIVITY%GOBP%GO:0032147	220	0.58461	1.92551	0	0.00296532	0.224	14668
PID_INSULIN_PATHWAY%MSIGDB_C2%PID_INSULIN_PATHWAY	45	0.728945	1.92542	0	0.00296548	0.224	8592
NEGATIVE REGULATION OF DNA-BINDING TRANSCRIPTION FACTOR ACTIVITY%GOBP%GO:0043433	132	0.598376	1.92064	0	0.00296614	0.234	15070
PRIMARY LYSOSOME%GOCC%GO:0005766	154	0.601183	1.92404	0	0.00296615	0.226	13899
CELLULAR RESPONSE TO NITROGEN COMPOUND%GOBP%GO:1901699	400	0.567762	1.92241	0	0.00296647	0.228	14668
PID_P75_NTR_PATHWAY%MSIGDB_C2%PID_P75_NTR_PATHWAY	67	0.649044	1.9208	0	0.00296656	0.233	13092
MITOTIC G2/M TRANSITION CHECKPOINT%GOBP%GO:0044818	22	0.809537	1.92074	0	0.00296709	0.233	7227
NUCLEAR MATRIX%GOCC%GO:0016363	59	0.754233	1.92206	0	0.00296747	0.228	9739
TRANSCRIPTIONAL REGULATION BY RUNX1%REACTOME%R-HSA-8878171.3	232	0.583572	1.92086	0	0.00296754	0.233	11520
REGULATION OF PROTEIN ACETYLATION%GOBP%GO:1901983	55	0.691243	1.92158	0	0.0029679	0.229	6022
NEGATIVE REGULATION OF METAPHASE/ANAPHASE TRANSITION OF CELL CYCLE%GOBP%GO:1902100	19	0.831192	1.92286	0	0.00296791	0.228	6885
SUMOYLATION OF CHROMATIN ORGANIZATION PROTEINS%REACTOME DATABASE ID RELEASE 65%4551638	64	0.745008	1.92257	0	0.00296856	0.228	7345
RAB GUANYL-NUCLEOTIDE EXCHANGE FACTOR ACTIVITY%GOMF%GO:0017112	49	0.745132	1.92173	0	0.00296876	0.229	8750
PROTEIN LOCALIZATION TO CYTOSKELETON%GOBP%GO:0044380	29	0.797845	1.92292	0	0.0029689	0.227	7323
REGULATION OF TRANSLATIONAL INITIATION%GOBP%GO:0006446	69	0.704171	1.92554	0	0.00296893	0.224	10015
PHOSPHATASE BINDING%GOMF%GO:0019902	129	0.647537	1.92318	0	0.0029691	0.226	11416
AZUROPHIL GRANULE%GOCC%GO:0042582	154	0.601183	1.92404	0	0.00296971	0.226	13899
INTRAFLAGELLAR TRANSPORT%REACTOME DATABASE ID RELEASE 65%5620924	41	0.765904	1.92148	0	0.00297068	0.231	7845
OXIDOREDUCTASE ACTIVITY, ACTING ON PAIRED DONORS, WITH INCORPORATION OR REDUCTION OF MOLECULAR OXYGEN, 2-OXOGLUTARATE AS ONE DONOR, AND INCORPORATION OF ONE ATOM EACH OF OXYGEN INTO BOTH DONORS%GOMF%GO:0016706	38	0.673322	1.92087	0	0.00297098	0.233	9859
NONGENOTROPIC ANDROGEN SIGNALING%PATHWAY INTERACTION DATABASE NCI-NATURE CURATED DATA%NONGENOTROPIC ANDROGEN SIGNALING	31	0.69286	1.92327	0	0.00297115	0.226	10974
REGULATION OF ALTERNATIVE MRNA SPLICING, VIA SPLICEOSOME%GOBP%GO:0000381	37	0.749468	1.9234	0	0.00297132	0.226	7550
ORGANIC CYCLIC COMPOUND CATABOLIC PROCESS%GOBP%GO:1901361	424	0.54249	1.92298	0	0.00297241	0.227	11464
POSITIVE REGULATION OF TRANSFERASE ACTIVITY%GOBP%GO:0051347	482	0.576739	1.92418	0	0.00297328	0.226	12185
TRANSLESION SYNTHESIS BY Y FAMILY DNA POLYMERASES BYPASSES LESIONS ON DNA TEMPLATE%REACTOME%R-HSA-110313.1	37	0.738213	1.92498	0	0.00297376	0.225	6885
CHROMATIN DNA BINDING%GOMF%GO:0031490	82	0.656421	1.92093	0	0.00297443	0.233	6309
PID_AR_NONGENOMIC_PATHWAY%MSIGDB_C2%PID_AR_NONGENOMIC_PATHWAY	31	0.69286	1.92327	0	0.00297468	0.226	10974
PEPTIDYL-THREONINE DEPHOSPHORYLATION%GOBP%GO:0035970	16	0.782404	1.9234	0	0.00297487	0.226	7444
SNRNA PROCESSING%GOBP%GO:0016180	22	0.792456	1.92106	0	0.00297523	0.233	10033
MAPK FAMILY SIGNALING CASCADES%REACTOME DATABASE ID RELEASE 65%5683057	262	0.566534	1.9242	0	0.00297686	0.226	14752
HOMOLOGOUS DNA PAIRING AND STRAND EXCHANGE%REACTOME%R-HSA-5693579.1	41	0.842633	1.92112	0	0.00297742	0.233	7964
HISTONE METHYLATION%GOBP%GO:0016571	48	0.766707	1.92329	0	0.00297821	0.226	8479
TRANSCRIPTIONAL REGULATION BY RUNX2%REACTOME DATABASE ID RELEASE 65%8878166	114	0.62049	1.92034	0	0.00297867	0.234	11360
PID_PLK1_PATHWAY%MSIGDB_C2%PID_PLK1_PATHWAY	46	0.788187	1.92456	0	0.00297969	0.226	10165
MIDBRAIN DEVELOPMENT%GOBP%GO:0030901	61	0.614972	1.92426	0	0.00298045	0.226	7668
MOTOR ACTIVITY%GOMF%GO:0003774	99	0.61898	1.92003	0	0.00298058	0.235	11481
NEGATIVE REGULATION OF PROTEIN UBIQUITINATION%GOBP%GO:0031397	54	0.684279	1.92436	0	0.00298132	0.226	9474
APOPTOTIC EXECUTION PHASE%REACTOME%R-HSA-75153.4	51	0.702517	1.92467	0	0.00298204	0.225	6720
POSITIVE REGULATION OF AUTOPHAGY%GOBP%GO:0010508	83	0.64989	1.92035	0	0.0029821	0.234	11856
SNARE COMPLEX%GOCC%GO:0031201	48	0.700362	1.92009	0.00185874	0.00298275	0.235	10819
NEGATIVE REGULATION OF HISTONE MODIFICATION%GOBP%GO:0031057	28	0.767651	1.92043	0	0.00298298	0.234	5614
LIPID BIOSYNTHETIC PROCESS%GOBP%GO:0008610	442	0.505554	1.91982	0	0.00298629	0.236	13684
GENE SILENCING BY MIRNA%GOBP%GO:0035195	43	0.78417	1.91974	0	0.00298898	0.237	5936
MICROTUBULE-BASED TRANSPORT%GOBP%GO:0099111	112	0.717577	2.07614	0	0.00300624	0.015	10347
POSITIVE REGULATION OF APOPTOTIC PROCESS%GOBP%GO:0043065	429	0.573845	1.91954	0	0.00301335	0.238	14540
PARKINSON DISEASE%PANTHER PATHWAY%P00049	79	0.646953	1.91897	0	0.0030184	0.241	9411
TSLP%NETPATH%TSLP	159	0.693599	1.91717	0	0.00301902	0.246	12005
IGF1 PATHWAY%PATHWAY INTERACTION DATABASE NCI-NATURE CURATED DATA%IGF1 PATHWAY	28	0.756199	1.91785	0	0.00302039	0.244	9992
ST_P38_MAPK_PATHWAY%MSIGDB_C2%ST_P38_MAPK_PATHWAY	37	0.726713	1.91899	0	0.00302184	0.241	9043
REGULATION OF SPINDLE ORGANIZATION%GOBP%GO:0090224	38	0.799197	1.91721	0	0.00302239	0.246	6385
KINASE REGULATOR ACTIVITY%GOMF%GO:0019207	180	0.592249	1.91801	0	0.00302314	0.242	11424
REGULATION OF PROTEIN LOCALIZATION TO NUCLEUS%GOBP%GO:1900180	80	0.635575	1.91785	0	0.0030238	0.244	10359
BASAL RNA POLYMERASE II TRANSCRIPTION MACHINERY BINDING%GOMF%GO:0001099	39	0.764167	1.91852	0	0.00302488	0.241	12538
SIGNAL TRANSDUCTION INVOLVED IN CELL CYCLE CHECKPOINT%GOBP%GO:0072395	69	0.693815	1.91691	0	0.00302489	0.246	11194
SYNTHESIS OF ACTIVE UBIQUITIN: ROLES OF E1 AND E2 ENZYMES%REACTOME%R-HSA-8866652.2	30	0.77063	1.91903	0	0.00302528	0.241	6554
HISTONE METHYLTRANSFERASE COMPLEX%GOCC%GO:0035097	69	0.774539	1.91841	0	0.00302557	0.242	6542
POSITIVE REGULATION OF ESTABLISHMENT OF PROTEIN LOCALIZATION%GOBP%GO:1904951	313	0.566314	1.9192	0	0.00302562	0.24	14655
PID_AJDISS_2PATHWAY%MSIGDB_C2%PID_AJDISS_2PATHWAY	48	0.667502	1.91729	0	0.00302578	0.246	11283
REGULATION OF MUSCLE ADAPTATION%GOBP%GO:0043502	39	0.651602	1.91807	0	0.00302655	0.242	13258
DNA DUPLEX UNWINDING%GOBP%GO:0032508	15	0.863005	1.91914	0	0.00302758	0.241	7613
BASAL TRANSCRIPTION MACHINERY BINDING%GOMF%GO:0001098	39	0.764167	1.91852	0	0.00302831	0.241	12538
POSTTRANSLATIONAL REGULATION OF ADHERENS JUNCTION STABILITY AND DISSASSEMBLY%PATHWAY INTERACTION DATABASE NCI-NATURE CURATED DATA%POSTTRANSLATIONAL REGULATION OF ADHERENS JUNCTION STABILITY AND DISSASSEMBLY	48	0.667502	1.91729	0	0.00302917	0.246	11283
GOLGI-ASSOCIATED VESICLE%GOCC%GO:0005798	124	0.638853	1.9181	0	0.00302998	0.242	9589
FAS%IOB%FAS	114	0.716989	1.91729	0	0.00303257	0.246	12248
SIGNALING EVENTS MEDIATED BY FOCAL ADHESION KINASE%PATHWAY INTERACTION DATABASE NCI-NATURE CURATED DATA%SIGNALING EVENTS MEDIATED BY FOCAL ADHESION KINASE	58	0.74759	1.91731	0	0.00303598	0.246	9258
DSRNA FRAGMENTATION%GOBP%GO:0031050	28	0.818237	1.91612	0	0.0030378	0.249	5779
SUMOYLATION OF SUMOYLATION PROTEINS%REACTOME DATABASE ID RELEASE 65%4085377	30	0.879495	1.91602	0	0.00303869	0.249	5862
REV-MEDIATED NUCLEAR EXPORT OF HIV RNA%REACTOME DATABASE ID RELEASE 65%165054	29	0.885648	1.91734	0	0.00303939	0.246	4421
PRODUCTION OF SMALL RNA INVOLVED IN GENE SILENCING BY RNA%GOBP%GO:0070918	28	0.818237	1.91612	0	0.00304117	0.249	5779
REGULATION OF G0 TO G1 TRANSITION%GOBP%GO:0070316	39	0.805926	1.91559	0	0.00304406	0.25	7696
PROTEIN LOCALIZATION TO CILIUM%GOBP%GO:0061512	26	0.761966	1.91615	0	0.00304455	0.249	6644
POSITIVE REGULATION OF CYTOKINESIS%GOBP%GO:0032467	36	0.696116	1.91563	0	0.00304598	0.25	6696
NEGATIVE REGULATION OF CHROMOSOME SEGREGATION%GOBP%GO:0051985	25	0.788279	1.91619	0	0.00304794	0.249	6885
KINESIN BINDING%GOMF%GO:0019894	28	0.757646	1.91566	0	0.00304935	0.25	6362
IL3%NETPATH%IL3	83	0.678188	1.91639	0	0.00305001	0.248	11462
REGULATION OF TRANSCRIPTION BY RNA POLYMERASE III%GOBP%GO:0006359	22	0.754165	1.9154	0	0.00305137	0.253	6239
HORMONE RECEPTOR BINDING%GOMF%GO:0051427	142	0.63345	1.91516	0	0.00305284	0.253	12010
REGULATION OF DNA RECOMBINATION%GOBP%GO:0000018	53	0.734676	1.9147	0	0.00306478	0.253	8662
POSITIVE REGULATION OF VIRAL RELEASE FROM HOST CELL%GOBP%GO:1902188	15	0.794521	1.91364	0	0.00307644	0.256	10245
P38 MAPK SIGNALING PATHWAY%PATHWAY INTERACTION DATABASE NCI-NATURE CURATED DATA%P38 MAPK SIGNALING PATHWAY	29	0.702881	1.91353	0.00195695	0.00307791	0.256	9001
POSITIVE REGULATION OF MULTI-ORGANISM PROCESS%GOBP%GO:0043902	129	0.613926	1.91449	0	0.00307857	0.253	12628
NEUROTROPHIC FACTOR-MEDIATED TRK RECEPTOR SIGNALING%PATHWAY INTERACTION DATABASE NCI-NATURE CURATED DATA%NEUROTROPHIC FACTOR-MEDIATED TRK RECEPTOR SIGNALING	60	0.672796	1.91371	0	0.00307979	0.256	9951
PROTEIN IMPORT INTO NUCLEUS%GOBP%GO:0006606	78	0.684716	1.91432	0	0.00307983	0.255	10698
NUCLEAR PORE%GOCC%GO:0005643	63	0.772777	1.91382	0	0.00308066	0.256	8241
DNA-TEMPLATED TRANSCRIPTION, ELONGATION%GOBP%GO:0006354	66	0.729058	1.91416	0	0.00308154	0.256	12801
ERK1 ERK2 PATHWAY%REACTOME DATABASE ID RELEASE 65%5684996	225	0.564452	1.91424	0	0.00308262	0.256	14752
ESTABLISHMENT OF CELL POLARITY%GOBP%GO:0030010	68	0.696283	1.9139	0	0.00308402	0.256	11752
VIRAL MESSENGER RNA SYNTHESIS%REACTOME%R-HSA-168325.3	25	0.902806	1.91395	0	0.00308626	0.256	4421
SPINDLE MICROTUBULE%GOCC%GO:0005876	50	0.771567	1.91396	0	0.00308964	0.256	9238
GLYCOLIPID METABOLIC PROCESS%GOBP%GO:0006664	93	0.595444	1.91339	0	0.0030937	0.257	12257
TRANSPORT ALONG MICROTUBULE%GOBP%GO:0010970	112	0.717577	2.07614	0	0.00309466	0.015	10347
ISOMERASE ACTIVITY%GOMF%GO:0016853	136	0.576306	1.91325	0	0.0031012	0.257	16650
PLASMA MEMBRANE BOUNDED CELL PROJECTION CYTOPLASM%GOCC%GO:0032838	93	0.609959	1.91296	0	0.00311742	0.257	13823
PIGMENTATION%GOBP%GO:0043473	56	0.643519	1.91284	0	0.00311805	0.259	8528
REGULATION OF RAS BY GAPS%REACTOME%R-HSA-5658442.1	67	0.689808	1.91285	0.00191939	0.00312143	0.259	9657
NUCLEAR CHROMOSOME PART%GOCC%GO:0044454	481	0.679043	2.07629	0	0.00312524	0.015	9418
CLATHRIN-COATED PIT%GOCC%GO:0005905	34	0.698189	1.91275	0	0.00314063	0.259	11283
ALPHA6BETA4INTEGRIN%NETPATH%ALPHA6BETA4INTEGRIN	73	0.636984	1.91226	0	0.00314282	0.259	13009
PROTEIN-DNA COMPLEX ASSEMBLY%GOBP%GO:0065004	169	0.653787	1.91184	0	0.00314443	0.259	8083
INTRA-GOLGI VESICLE-MEDIATED TRANSPORT%GOBP%GO:0006891	28	0.791675	1.91236	0	0.0031462	0.259	7479
HISTONE ACETYLTRANSFERASE COMPLEX%GOCC%GO:0000123	71	0.783811	1.9124	0	0.00314693	0.259	7283
ORGANELLE MEMBRANE CONTACT SITE%GOCC%GO:0044232	16	0.791027	1.91184	0	0.00314779	0.259	9218
TOLL LIKE RECEPTOR 5 (TLR5) CASCADE%REACTOME%R-HSA-168176.1	74	0.69038	1.91197	0	0.00314865	0.259	13602
REGULATION OF ANDROGEN RECEPTOR ACTIVITY%PATHWAY INTERACTION DATABASE NCI-NATURE CURATED DATA%REGULATION OF ANDROGEN RECEPTOR ACTIVITY	52	0.677617	1.91244	0.0018622	0.00315032	0.259	10109
MYD88 CASCADE INITIATED ON PLASMA MEMBRANE%REACTOME%R-HSA-975871.1	74	0.69038	1.91197	0	0.00315202	0.259	13602
PID_AR_TF_PATHWAY%MSIGDB_C2%PID_AR_TF_PATHWAY	52	0.677617	1.91244	0.0018622	0.00315372	0.259	10109
TOLL LIKE RECEPTOR 10 (TLR10) CASCADE%REACTOME%R-HSA-168142.1	74	0.69038	1.91197	0	0.0031554	0.259	13602
DNA DAMAGE BYPASS%REACTOME DATABASE ID RELEASE 65%73893	47	0.731089	1.91258	0	0.00315713	0.259	6885
SYNTHESIS OF DNA%REACTOME%R-HSA-69239.2	118	0.738215	1.91064	0	0.00315781	0.259	11360
DNA GEOMETRIC CHANGE%GOBP%GO:0032392	25	0.823472	1.91007	0	0.00315902	0.261	7613
RNA POLYMERASE II REGULATORY REGION DNA BINDING%GOMF%GO:0001012	475	0.583781	1.91029	0	0.00315929	0.26	13619
MICROTUBULE MOTOR ACTIVITY%GOMF%GO:0003777	75	0.647192	1.91019	0	0.00315964	0.261	10482
H4 HISTONE ACETYLTRANSFERASE COMPLEX%GOCC%GO:1902562	33	0.801775	1.91075	0	0.00316008	0.259	7283
VPR-MEDIATED NUCLEAR IMPORT OF PICS%REACTOME DATABASE ID RELEASE 65%180910	29	0.869005	1.91116	0	0.00316164	0.259	5524
RNA POLYMERASE II REGULATORY REGION SEQUENCE-SPECIFIC DNA BINDING%GOMF%GO:0000977	475	0.583781	1.91029	0	0.00316265	0.26	13619
HEDGEHOG 'ON' STATE%REACTOME%R-HSA-5632684.1	80	0.667034	1.91089	0	0.00316345	0.259	9657
REGULATION OF VIRAL PROCESS%GOBP%GO:0050792	159	0.619197	1.90975	0	0.00316407	0.262	11909
RAF MAP KINASE CASCADE%REACTOME DATABASE ID RELEASE 65%5673001	224	0.5632	1.90978	0	0.00316742	0.262	14752
NEGATIVE REGULATION OF PROTEIN DEPHOSPHORYLATION%GOBP%GO:0035308	24	0.735741	1.90957	0	0.00316786	0.262	7652
HOMOLOGOUS RECOMBINATION%GOBP%GO:0035825	38	0.702079	1.90438	0	0.00317155	0.269	7590
RECIPROCAL MEIOTIC RECOMBINATION%GOBP%GO:0007131	38	0.702079	1.90438	0	0.00317469	0.269	7590
POSITIVE REGULATION OF PROTEIN KINASE ACTIVITY%GOBP%GO:0045860	385	0.56807	1.90448	0	0.00317666	0.269	14668
PID_FAK_PATHWAY%MSIGDB_C2%PID_FAK_PATHWAY	59	0.737287	1.90507	0	0.00317676	0.269	9258
APOPTOTIC SIGNALING PATHWAY%GOBP%GO:0097190	226	0.59133	1.90414	0	0.00317706	0.27	12207
CELLULAR RESPONSE TO ORGANIC CYCLIC COMPOUND%GOBP%GO:0071407	286	0.574515	1.90504	0	0.00317756	0.269	15855
REGULATION OF PROTEIN LOCALIZATION TO CELL PERIPHERY%GOBP%GO:1904375	83	0.636115	1.90456	0	0.00317851	0.269	12878
MITOTIC G1 DNA DAMAGE CHECKPOINT%GOBP%GO:0031571	63	0.685171	1.9051	0	0.00317994	0.269	11194
REGULATION OF RNA SPLICING%GOBP%GO:0043484	97	0.709524	1.90462	0	0.00318053	0.269	6546
SUMO TRANSFERASE ACTIVITY%GOMF%GO:0019789	23	0.787773	1.90481	0	0.00318305	0.269	7345
MITOTIC G1/S TRANSITION CHECKPOINT%GOBP%GO:0044819	63	0.685171	1.9051	0	0.00318312	0.269	11194
CYCLIN A:CDK2-ASSOCIATED EVENTS AT S PHASE ENTRY%REACTOME%R-HSA-69656.3	70	0.690456	1.90475	0	0.00318369	0.269	11360
PROXIMAL PROMOTER SEQUENCE-SPECIFIC DNA BINDING%GOMF%GO:0000987	341	0.593837	1.90487	0	0.0031842	0.269	13619
CELL ADHESION MOLECULE BINDING%GOMF%GO:0050839	425	0.600797	1.90511	0	0.0031863	0.269	12081
LIGASE ACTIVITY, FORMING CARBON-NITROGEN BONDS%GOMF%GO:0016879	46	0.629881	1.90402	0.00192308	0.00318639	0.27	12405
SIGNALING BY FGFR3%REACTOME%R-HSA-5654741.2	33	0.691048	1.90518	0	0.00318644	0.269	8945
GENERAL TRANSCRIPTION REGULATION%PANTHER PATHWAY%P00023	31	0.769108	1.90297	0	0.00318876	0.27	7458
REGULATION OF BINDING%GOBP%GO:0051098	260	0.583895	1.90924	0	0.00318951	0.262	12719
SIGNALING BY RECEPTOR TYROSINE KINASES%REACTOME DATABASE ID RELEASE 65%9006934	400	0.589149	1.90521	0	0.00318964	0.269	11462
PROTEIN KINASE COMPLEX%GOCC%GO:1902911	91	0.651055	1.90333	0	0.00319148	0.27	15010
BETA-CATENIN INDEPENDENT WNT SIGNALING%REACTOME%R-HSA-3858494.3	140	0.612593	1.90301	0	0.00319189	0.27	15955
REGULATION OF DNA-TEMPLATED TRANSCRIPTION, ELONGATION%GOBP%GO:0032784	35	0.781498	1.90524	0	0.00319284	0.269	8407
PID_ECADHERIN_NASCENT_AJ_PATHWAY%MSIGDB_C2%PID_ECADHERIN_NASCENT_AJ_PATHWAY	38	0.739435	1.90335	0	0.00319462	0.27	6497
REGULATION OF CELL GROWTH%GOBP%GO:0001558	270	0.565914	1.90526	0	0.00319605	0.269	11633
DDX58 IFIH1-MEDIATED INDUCTION OF INTERFERON-ALPHA BETA%REACTOME DATABASE ID RELEASE 65%168928	69	0.653483	1.90341	0	0.00319776	0.27	12629
NEGATIVE REGULATION OF ORGANELLE ASSEMBLY%GOBP%GO:1902116	30	0.709065	1.90367	0.00185874	0.00319785	0.27	8211
PRE-MRNA SPLICING%REACTOME%R-HSA-72163.2	177	0.757144	1.90526	0	0.00319927	0.269	7057
SWI/SNF SUPERFAMILY-TYPE COMPLEX%GOCC%GO:0070603	67	0.729917	1.90368	0	0.00319973	0.27	3908
G1 DNA DAMAGE CHECKPOINT%GOBP%GO:0044783	64	0.687977	1.90538	0	0.00320039	0.269	11194
DNA STRAND ELONGATION%GOBP%GO:0022616	24	0.838273	1.90835	0	0.00320056	0.263	7595
RNA POLYMERASE II REPRESSING TRANSCRIPTION FACTOR BINDING%GOMF%GO:0001103	24	0.779816	1.90343	0	0.00320091	0.27	7722
MYD88-INDEPENDENT TLR4 CASCADE%REACTOME DATABASE ID RELEASE 65%166166	87	0.684321	1.90545	0	0.00320119	0.269	13092
REGULATION OF PTEN STABILITY AND ACTIVITY%REACTOME%R-HSA-8948751.1	68	0.704691	1.89996	0.00201613	0.00320303	0.272	9657
TRANSCRIPTIONALLY ACTIVE CHROMATIN%GOCC%GO:0035327	23	0.717869	1.90664	0.00189036	0.00320304	0.265	8407
PID_PS1_PATHWAY%MSIGDB_C2%PID_PS1_PATHWAY	46	0.691814	1.9084	0	0.00320392	0.263	7112
TOLL LIKE RECEPTOR 3 (TLR3) CASCADE%REACTOME%R-HSA-168164.3	87	0.684321	1.90545	0	0.00320442	0.269	13092
POSITIVE REGULATION OF CELLULAR COMPONENT BIOGENESIS%GOBP%GO:0044089	375	0.587055	1.90004	0	0.00320459	0.272	15640
NUCLEAR IMPORT OF REV PROTEIN%REACTOME DATABASE ID RELEASE 65%180746	29	0.882676	1.90697	0	0.00320531	0.265	4421
NUCLEOBASE BIOSYNTHESIS%REACTOME DATABASE ID RELEASE 65%8956320	15	0.791105	1.90011	0	0.00320532	0.272	6597
TRNA PROCESSING%GOBP%GO:0008033	81	0.720422	1.90811	0	0.00320583	0.263	9370
REGULATION OF NUCLEOCYTOPLASMIC TRANSPORT%GOBP%GO:0046822	74	0.67398	1.90667	0	0.00320632	0.265	10359
'DE NOVO' PROTEIN FOLDING%GOBP%GO:0006458	32	0.740624	1.90581	0.00184162	0.00320669	0.266	10961
MRNA SPLICING%REACTOME DATABASE ID RELEASE 65%72172	185	0.755226	1.90842	0	0.00320729	0.263	7057
ACTIVATION OF MAPK ACTIVITY%GOBP%GO:0000187	113	0.580246	1.90014	0	0.00320741	0.272	12469
TRIF(TICAM1)-MEDIATED TLR4 SIGNALING%REACTOME DATABASE ID RELEASE 65%937061	87	0.684321	1.90545	0	0.00320766	0.269	13092
RESPONSE TO TOPOLOGICALLY INCORRECT PROTEIN%GOBP%GO:0035966	147	0.634822	1.90816	0	0.00320811	0.263	13887
DNA REPAIR COMPLEX%GOCC%GO:1990391	32	0.765202	1.90698	0	0.0032086	0.265	7542
LOW-DENSITY LIPOPROTEIN PARTICLE RECEPTOR BINDING%GOMF%GO:0050750	20	0.696377	1.90824	0	0.00320887	0.263	9215
PROTEIN DEPOLYMERIZATION%GOBP%GO:0051261	26	0.742414	1.90027	0	0.00320887	0.272	10532
P75(NTR)-MEDIATED SIGNALING%PATHWAY INTERACTION DATABASE NCI-NATURE CURATED DATA%P75(NTR)-MEDIATED SIGNALING	66	0.647544	1.90589	0	0.00320893	0.266	13092
APOPTOTIC MITOCHONDRIAL CHANGES%GOBP%GO:0008637	45	0.619097	1.90868	0	0.00320906	0.262	11837
REGULATION OF VESICLE FUSION%GOBP%GO:0031338	66	0.634944	1.90853	0	0.00320908	0.262	11962
ESTABLISHMENT OF SPINDLE LOCALIZATION%GOBP%GO:0051293	28	0.770592	1.90712	0	0.00320924	0.265	8282
AROMATIC COMPOUND CATABOLIC PROCESS%GOBP%GO:0019439	401	0.550945	1.9057	0.00188324	0.00320942	0.268	11464
REGULATION OF CENTROSOME DUPLICATION%GOBP%GO:0010824	35	0.764224	1.90668	0	0.00320961	0.265	9814
CELL DIVISION SITE%GOCC%GO:0032153	41	0.706577	1.90035	0	0.00321045	0.272	12885
AXO-DENDRITIC TRANSPORT%GOBP%GO:0008088	43	0.66674	1.90549	0	0.0032109	0.269	10347
NEGATIVE REGULATION OF PROTEIN MODIFICATION BY SMALL PROTEIN CONJUGATION OR REMOVAL%GOBP%GO:1903321	62	0.664476	1.90607	0	0.00321167	0.266	9474
NUCLEOSOME ORGANIZATION%GOBP%GO:0034728	141	0.636136	1.90174	0	0.00321199	0.271	7693
NEGATIVE REGULATION OF PHOSPHORUS METABOLIC PROCESS%GOBP%GO:0010563	419	0.562819	1.9059	0	0.00321219	0.266	15808
MRNA 3'-END PROCESSING%GOBP%GO:0031124	75	0.76985	1.90715	0	0.00321255	0.265	8956
REGULATION OF TELOMERE CAPPING%GOBP%GO:1904353	25	0.778103	1.90181	0	0.00321267	0.271	6436
CELL DIVISION SITE PART%GOCC%GO:0032155	41	0.706577	1.90035	0	0.00321351	0.272	12885
APC C-MEDIATED DEGRADATION OF CELL CYCLE PROTEINS%REACTOME DATABASE ID RELEASE 65%174143	85	0.716734	1.90727	0	0.00321364	0.265	9760
DNA REPLICATION-INDEPENDENT NUCLEOSOME ORGANIZATION%GOBP%GO:0034724	51	0.749776	1.90609	0	0.00321368	0.266	7338
INTRACELLULAR ESTROGEN RECEPTOR SIGNALING PATHWAY%GOBP%GO:0030520	20	0.734974	1.90554	0	0.00321415	0.269	9674
PDGFR-BETA SIGNALING PATHWAY%PATHWAY INTERACTION DATABASE NCI-NATURE CURATED DATA%PDGFR-BETA SIGNALING PATHWAY	124	0.686611	1.90045	0	0.00321443	0.272	9062
SIGNALING BY FGFR4%REACTOME DATABASE ID RELEASE 65%5654743	36	0.665836	1.90188	0	0.00321477	0.271	8945
MIRNA BINDING%GOMF%GO:0035198	28	0.799934	1.9005	0	0.00321477	0.272	6148
PROTEIN LOCALIZATION TO NUCLEUS%GOBP%GO:0034504	127	0.662134	1.9015	0	0.00321489	0.271	13940
IMPORT INTO NUCLEUS%GOBP%GO:0051170	98	0.673402	1.90621	0	0.00321524	0.265	10732
ST_ERK1_ERK2_MAPK_PATHWAY%MSIGDB_C2%ST_ERK1_ERK2_MAPK_PATHWAY	32	0.743486	1.9059	0	0.00321546	0.266	7423
REGULATION OF MITOTIC CELL CYCLE%REACTOME%R-HSA-453276.2	85	0.716734	1.90727	0	0.00321696	0.265	9760
TRANSFERASE ACTIVITY, TRANSFERRING ALKYL OR ARYL (OTHER THAN METHYL) GROUPS%GOMF%GO:0016765	64	0.556244	1.90279	0	0.00321729	0.27	16229
LIPOSACCHARIDE METABOLIC PROCESS%GOBP%GO:1903509	94	0.590605	1.90053	0	0.00321785	0.272	13157
STRESS-ACTIVATED MAPK CASCADE%GOBP%GO:0051403	82	0.678851	1.90188	0	0.00321789	0.271	11275
MEMBRANE LIPID METABOLIC PROCESS%GOBP%GO:0006643	167	0.576057	1.90151	0	0.00321799	0.271	13351
CYTOPLASMIC PATTERN RECOGNITION RECEPTOR SIGNALING PATHWAY%GOBP%GO:0002753	30	0.710532	1.89984	0	0.00321814	0.274	12629
ENDOSOME ORGANIZATION%GOBP%GO:0007032	63	0.686092	1.90591	0	0.00321874	0.266	11008
REGULATION OF TRANSCRIPTION BY RNA POLYMERASE I%GOBP%GO:0006356	29	0.759668	1.90055	0	0.00321893	0.272	6913
REGULATION OF MITOTIC SPINDLE ORGANIZATION%GOBP%GO:0060236	35	0.790622	1.90787	0	0.00321996	0.263	6385
NEGATIVE REGULATION OF CHROMATIN ORGANIZATION%GOBP%GO:1905268	37	0.737615	1.9077	0	0.00322023	0.263	5614
RETROMER COMPLEX%GOCC%GO:0030904	19	0.855385	1.90132	0	0.00322025	0.271	6297
REGULATION OF RETINOBLASTOMA PROTEIN%PATHWAY INTERACTION DATABASE NCI-NATURE CURATED DATA%REGULATION OF RETINOBLASTOMA PROTEIN	65	0.664678	1.90727	0	0.00322028	0.265	12719
RESPONSE TO AMINO ACID STARVATION%GOBP%GO:1990928	38	0.713559	1.90281	0	0.00322043	0.27	12553
REGULATION OF APC C ACTIVATORS BETWEEN G1 S AND EARLY ANAPHASE%REACTOME DATABASE ID RELEASE 65%176408	79	0.716859	1.89934	0	0.00322085	0.275	9760
SPLICEOSOMAL COMPLEX%GOCC%GO:0005681	164	0.733686	1.89944	0	0.00322088	0.274	7368
NEGATIVE REGULATION OF PHOSPHATE METABOLIC PROCESS%GOBP%GO:0045936	418	0.562205	1.90193	0	0.00322101	0.271	15808
DOWNSTREAM SIGNALING EVENTS OF B CELL RECEPTOR (BCR)%REACTOME DATABASE ID RELEASE 65%1168372	77	0.685749	1.90155	0	0.00322109	0.271	12284
REGULATION OF CYTOPLASMIC TRANSPORT%GOBP%GO:1903649	21	0.794211	1.90774	0	0.00322196	0.263	6497
FANCONI ANEMIA PATHWAY%PATHWAY INTERACTION DATABASE NCI-NATURE CURATED DATA%FANCONI ANEMIA PATHWAY	45	0.825283	1.90062	0	0.00322201	0.272	7236
P53 BINDING%GOMF%GO:0002039	60	0.695169	1.90593	0	0.00322202	0.266	11103
MODIFICATION OF MORPHOLOGY OR PHYSIOLOGY OF OTHER ORGANISM%GOBP%GO:0035821	127	0.558339	1.90777	0	0.0032227	0.263	13522
REGULATION OF VIRAL RELEASE FROM HOST CELL%GOBP%GO:1902186	30	0.791881	2.07759	0	0.00322291	0.015	10245
ATM PATHWAY%PATHWAY INTERACTION DATABASE NCI-NATURE CURATED DATA%ATM PATHWAY	33	0.803921	1.9009	0	0.00322318	0.272	7236
P38 MAPK PATHWAY%PANTHER PATHWAY%P05918	32	0.710678	1.90791	0	0.00322332	0.263	6676
DNA HELICASE ACTIVITY%GOMF%GO:0003678	42	0.786639	1.90729	0	0.00322361	0.265	7595
PROTEIN LOCALIZATION TO MICROTUBULE CYTOSKELETON%GOBP%GO:0072698	27	0.807792	1.90194	0	0.00322413	0.271	7323
PROTEIN C-TERMINUS BINDING%GOMF%GO:0008022	131	0.635284	1.89921	0	0.00322518	0.276	13214
PID_ATM_PATHWAY%MSIGDB_C2%PID_ATM_PATHWAY	33	0.803921	1.9009	0	0.00322627	0.272	7236
POSITIVE REGULATION OF DNA-BINDING TRANSCRIPTION FACTOR ACTIVITY%GOBP%GO:0051091	217	0.597928	1.90729	0	0.00322695	0.265	14473
RNA POLYMERASE II PRE-TRANSCRIPTION EVENTS%REACTOME%R-HSA-674695.3	78	0.723185	1.90194	0	0.00322727	0.271	12871
HETEROCYCLE CATABOLIC PROCESS%GOBP%GO:0046700	386	0.563151	1.90743	0.00188679	0.00322822	0.265	11464
GTPASE REGULATOR ACTIVITY%GOMF%GO:0030695	255	0.603947	1.89922	0	0.00322822	0.276	16307
PID_INSULIN_GLUCOSE_PATHWAY%MSIGDB_C2%PID_INSULIN_GLUCOSE_PATHWAY	26	0.734896	1.90196	0	0.00322875	0.271	8592
NEGATIVE REGULATION OF TRANSFERASE ACTIVITY%GOBP%GO:0051348	234	0.571793	1.90747	0	0.0032292	0.264	14366
HEDGEHOG 'OFF' STATE%REACTOME DATABASE ID RELEASE 65%5610787	87	0.653674	1.90094	0.00392927	0.00322937	0.272	9048
DNA REPLICATION-INDEPENDENT NUCLEOSOME ASSEMBLY%GOBP%GO:0006336	50	0.746455	1.90236	0	0.00322949	0.271	7338
PRESYNAPTIC PHASE OF HOMOLOGOUS DNA PAIRING AND STRAND EXCHANGE%REACTOME%R-HSA-5693616.1	38	0.841416	1.90199	0	0.00322988	0.271	7964
POSITIVE REGULATION OF CELL DEATH%GOBP%GO:0010942	474	0.558808	1.9073	0	0.0032303	0.265	14540
FCERI MEDIATED NF-KB ACTIVATION%REACTOME DATABASE ID RELEASE 65%2871837	86	0.662112	1.90753	0	0.00323094	0.264	12284
HDR THROUGH SINGLE STRAND ANNEALING (SSA)%REACTOME%R-HSA-5685938.1	36	0.826987	1.90099	0	0.00323143	0.272	7964
INTRACILIARY TRANSPORT INVOLVED IN CILIUM ASSEMBLY%GOBP%GO:0035735	40	0.767165	1.90267	0	0.00323264	0.271	7845
POSITIVE REGULATION OF TRANSLATIONAL INITIATION%GOBP%GO:0045948	27	0.745733	1.90209	0	0.00323303	0.271	7206
REGULATION OF PEPTIDYL-LYSINE ACETYLATION%GOBP%GO:2000756	45	0.686256	1.89893	0	0.00323648	0.277	5415
UCH PROTEINASES%REACTOME DATABASE ID RELEASE 65%5689603	101	0.664931	1.89911	0	0.00323828	0.277	8511
POSITIVE REGULATION OF PROTEASOMAL UBIQUITIN-DEPENDENT PROTEIN CATABOLIC PROCESS%GOBP%GO:0032436	68	0.669803	1.89864	0	0.0032407	0.277	8270
SIGNALING BY NOTCH4%REACTOME%R-HSA-9013694.1	73	0.6746	1.89859	0.00194175	0.0032419	0.279	9991
BIOCARTA_VEGF_PATHWAY%MSIGDB_C2%BIOCARTA_VEGF_PATHWAY	29	0.73043	1.89875	0	0.00324204	0.277	6291
TRAF6 MEDIATED IRF7 ACTIVATION%REACTOME DATABASE ID RELEASE 65%933541	29	0.674144	1.89769	0	0.00324657	0.281	8654
NUCLEAR ENVELOPE ORGANIZATION%GOBP%GO:0006998	44	0.708632	1.8977	0	0.00324959	0.281	5620
TRNA PROCESSING IN THE NUCLEUS%REACTOME%R-HSA-6784531.5	53	0.777413	1.89772	0	0.00325261	0.281	9370
REGULATION OF MAP KINASE ACTIVITY%GOBP%GO:0043405	253	0.560111	1.89776	0	0.00325564	0.281	12782
POSITIVE REGULATION OF PROGRAMMED CELL DEATH%GOBP%GO:0043068	435	0.569774	1.89757	0	0.00325715	0.282	14540
MAPK6 MAPK4 SIGNALING%REACTOME DATABASE ID RELEASE 65%5687128	86	0.639821	1.89776	0.00385356	0.00325868	0.281	13987
B CELL ACTIVATION%REACTOME%R-HSA-983705.1	115	0.650208	1.89852	0	0.00325909	0.279	12284
CYCLIN E ASSOCIATED EVENTS DURING G1 S TRANSITION%REACTOME DATABASE ID RELEASE 65%69202	70	0.683864	1.89823	0	0.00325919	0.28	11360
REGULATION OF PROTEIN BINDING%GOBP%GO:0043393	155	0.588156	1.89804	0	0.00325951	0.28	12402
CELL CORTEX PART%GOCC%GO:0044448	90	0.629293	1.89784	0	0.00325973	0.281	10272
DOWNREGULATION OF SMAD2 3:SMAD4 TRANSCRIPTIONAL ACTIVITY%REACTOME%R-HSA-2173795.1	23	0.797007	1.89791	0	0.00325998	0.281	6847
FIBRILLAR CENTER%GOCC%GO:0001650	127	0.651162	1.89788	0	0.00326277	0.281	9321
LISSENCEPHALY GENE (LIS1) IN NEURONAL MIGRATION AND DEVELOPMENT%PATHWAY INTERACTION DATABASE NCI-NATURE CURATED DATA%LISSENCEPHALY GENE (LIS1) IN NEURONAL MIGRATION AND DEVELOPMENT	31	0.714826	1.89731	0	0.00326938	0.283	9467
MAINTENANCE OF LOCATION%GOBP%GO:0051235	121	0.587192	1.89714	0	0.00327014	0.283	12514
NGF%IOB%NGF	21	0.821652	1.89686	0	0.00329787	0.283	5477
NUCLEOTIDE-BINDING DOMAIN, LEUCINE RICH REPEAT CONTAINING RECEPTOR SIGNALING PATHWAY%GOBP%GO:0035872	27	0.723286	1.89693	0	0.00329884	0.283	12429
NEGATIVE REGULATION OF APOPTOTIC SIGNALING PATHWAY%GOBP%GO:2001234	157	0.565455	1.89667	0	0.00330176	0.284	12282
PROTEIN MONOUBIQUITINATION%GOBP%GO:0006513	53	0.755238	1.89604	0	0.00330946	0.287	8083
INTERACTION WITH HOST%GOBP%GO:0051701	81	0.647072	1.89666	0	0.00331149	0.285	15632
TRANSPORT OF MATURE MRNA DERIVED FROM AN INTRON-CONTAINING TRANSCRIPT%REACTOME%R-HSA-159236.3	68	0.791424	1.89613	0	0.00331249	0.287	6149
SUMOYLATION OF RNA BINDING PROTEINS%REACTOME DATABASE ID RELEASE 65%4570464	41	0.830225	1.89588	0	0.00331349	0.287	7345
SIGNAL TRANSDUCTION INVOLVED IN MITOTIC CELL CYCLE CHECKPOINT%GOBP%GO:0072413	56	0.695332	1.89616	0	0.00331553	0.287	11194
CELLULAR NITROGEN COMPOUND CATABOLIC PROCESS%GOBP%GO:0044270	388	0.561897	1.89567	0.00190476	0.00331595	0.288	11464
AXONEME%GOCC%GO:0005930	82	0.610443	1.8959	0	0.00331651	0.287	13823
SIGNAL TRANSDUCTION INVOLVED IN MITOTIC G1 DNA DAMAGE CHECKPOINT%GOBP%GO:0072431	56	0.695332	1.89616	0	0.00331858	0.287	11194
CILIARY PLASM%GOCC%GO:0097014	82	0.610443	1.8959	0	0.00331955	0.287	13823
PID_FANCONI_PATHWAY%MSIGDB_C2%PID_FANCONI_PATHWAY	45	0.813595	1.89622	0	0.00332093	0.286	7236
SIGNAL TRANSDUCTION INVOLVED IN MITOTIC DNA INTEGRITY CHECKPOINT%GOBP%GO:1902403	56	0.695332	1.89616	0	0.00332163	0.287	11194
NOTCH%NETPATH%NOTCH	76	0.662995	1.89591	0	0.00332258	0.287	8083
SIGNAL TRANSDUCTION INVOLVED IN MITOTIC DNA DAMAGE CHECKPOINT%GOBP%GO:1902402	56	0.695332	1.89616	0	0.00332468	0.287	11194
RNA MODIFICATION%GOBP%GO:0009451	110	0.6974	1.89543	0	0.00332523	0.288	9414
ATPASE ACTIVITY%GOMF%GO:0016887	396	0.664207	2.07875	0	0.00332687	0.015	10703
INTRACELLULAR SIGNAL TRANSDUCTION INVOLVED IN G1 DNA DAMAGE CHECKPOINT%GOBP%GO:1902400	56	0.695332	1.89616	0	0.00332774	0.287	11194
BIOCARTA_CARM_ER_PATHWAY%MSIGDB_C2%BIOCARTA_CARM_ER_PATHWAY	35	0.710125	1.89616	0	0.00333081	0.287	6045
METHYLATED HISTONE BINDING%GOMF%GO:0035064	56	0.759757	1.89535	0	0.00333475	0.288	6637
METHYLATION-DEPENDENT PROTEIN BINDING%GOMF%GO:0140034	56	0.759757	1.89535	0	0.00333778	0.288	6637
HALLMARK_DNA_REPAIR%MSIGDB_C2%HALLMARK_DNA_REPAIR	149	0.66089	1.89531	0	0.00333964	0.288	11464
RHO GTPASE CYCLE%REACTOME DATABASE ID RELEASE 65%194840	138	0.638987	1.89494	0	0.0033503	0.288	14482
POSITIVE REGULATION OF TRANSLATION%GOBP%GO:0045727	83	0.633629	1.89458	0	0.00335129	0.29	8516
OVARIAN TUMOR DOMAIN PROTEASES%REACTOME DATABASE ID RELEASE 65%5689896	38	0.685458	1.89464	0	0.00335432	0.29	11275
CELLULAR RESPONSE TO AMINO ACID STARVATION%GOBP%GO:0034198	37	0.711429	1.8948	0	0.0033546	0.289	12553
GOLGI STACK%GOCC%GO:0005795	45	0.695977	1.89491	0	0.00335463	0.289	11738
HYDROLASE ACTIVITY, ACTING ON CARBON-NITROGEN (BUT NOT PEPTIDE) BONDS, IN LINEAR AMIDES%GOMF%GO:0016811	77	0.605045	1.89468	0	0.00335518	0.29	9408
MITOTIC PROPHASE%REACTOME DATABASE ID RELEASE 65%68875	132	0.64811	1.89424	0	0.00335597	0.29	6102
ESC/E(Z) COMPLEX%GOCC%GO:0035098	17	0.853065	1.89404	0	0.00335604	0.292	4017
TRANSPORT OF MATURE TRANSCRIPT TO CYTOPLASM%REACTOME DATABASE ID RELEASE 65%72202	77	0.780487	1.89415	0	0.00335631	0.292	5570
HYDROLASE ACTIVITY, ACTING ON CARBON-NITROGEN (BUT NOT PEPTIDE) BONDS%GOMF%GO:0016810	121	0.547759	1.89422	0	0.00335703	0.291	9408
PROTEIN DESTABILIZATION%GOBP%GO:0031648	29	0.708614	1.8944	0	0.00335806	0.29	8873
ENDOPLASMIC RETICULUM ORGANIZATION%GOBP%GO:0007029	37	0.721818	1.89376	0	0.00336688	0.293	11324
PID_PDGFRB_PATHWAY%MSIGDB_C2%PID_PDGFRB_PATHWAY	128	0.677143	1.89379	0	0.0033699	0.293	13315
TRNA MODIFICATION%GOBP%GO:0006400	56	0.724357	1.89384	0	0.00337293	0.293	9192
PID_RB_1PATHWAY%MSIGDB_C2%PID_RB_1PATHWAY	66	0.656977	1.89341	0	0.00337726	0.293	12719
MITOTIC CYTOKINESIS%GOBP%GO:0000281	45	0.763465	1.89312	0	0.00337887	0.293	10229
ABC-FAMILY PROTEINS MEDIATED TRANSPORT%REACTOME DATABASE ID RELEASE 65%382556	102	0.597617	1.89291	0.00198413	0.00337914	0.293	12557
TRANSCRIPTIONAL REGULATION BY E2F6%REACTOME DATABASE ID RELEASE 65%8953750	34	0.816615	1.89345	0	0.00337938	0.293	6863
ST_JNK_MAPK_PATHWAY%MSIGDB_C2%ST_JNK_MAPK_PATHWAY	39	0.726437	1.89321	0	0.00338005	0.293	13092
SPINDLE LOCALIZATION%GOBP%GO:0051653	29	0.773458	1.89346	0	0.0033824	0.293	8282
PROTEIN COMPLEX OLIGOMERIZATION%GOBP%GO:0051259	333	0.523582	1.89353	0	0.00338431	0.293	11194
REPLISOME%GOCC%GO:0030894	27	0.776482	1.89354	0	0.00338735	0.293	7613
PROTEIN GLYCOSYLATION%GOBP%GO:0006486	184	0.567985	1.89228	0	0.00339692	0.294	9882
NUCLEOTIDE-BINDING OLIGOMERIZATION DOMAIN CONTAINING SIGNALING PATHWAY%GOBP%GO:0070423	26	0.719422	1.89243	0	0.00339708	0.294	12429
PYRIMIDINE-CONTAINING COMPOUND METABOLIC PROCESS%GOBP%GO:0072527	59	0.577098	1.89228	0	0.00339994	0.294	11242
NEGATIVE REGULATION OF MAPK PATHWAY%REACTOME%R-HSA-5675221.1	40	0.661339	1.89178	0	0.00341308	0.295	9434
POSITIVE REGULATION OF MITOCHONDRION ORGANIZATION%GOBP%GO:0010822	99	0.619827	1.89205	0	0.00341375	0.295	11690
ENERGY DEPENDENT REGULATION OF MTOR BY LKB1-AMPK%REACTOME DATABASE ID RELEASE 65%380972	29	0.731183	1.89192	0	0.00341472	0.295	13663
RESPONSE TO UNFOLDED PROTEIN%GOBP%GO:0006986	128	0.63758	1.89192	0.00186567	0.00341775	0.295	13887
CELLULAR RESPONSE TO TOPOLOGICALLY INCORRECT PROTEIN%GOBP%GO:0035967	120	0.644709	1.89156	0	0.00342767	0.296	13887
PHAGOPHORE ASSEMBLY SITE%GOCC%GO:0000407	28	0.773207	1.89141	0	0.00343582	0.296	11709
NUCLEAR SPECK%GOCC%GO:0016607	287	0.710871	2.079	0	0.00343777	0.015	9081
TNF SIGNALING%REACTOME%R-HSA-75893.5	41	0.694969	1.89122	0.00373832	0.00344157	0.296	8774
MODIFICATION BY HOST OF SYMBIONT MORPHOLOGY OR PHYSIOLOGY%GOBP%GO:0051851	60	0.609133	1.89065	0	0.00345407	0.296	12628
CELLULAR RESPONSE TO ORGANONITROGEN COMPOUND%GOBP%GO:0071417	328	0.548257	1.89068	0	0.0034571	0.296	14668
VESICLE TRANSPORT ALONG MICROTUBULE%GOBP%GO:0047496	32	0.730259	1.89074	0	0.00345799	0.296	6595
UNFOLDED PROTEIN BINDING%GOMF%GO:0051082	83	0.645752	1.89086	0	0.0034606	0.296	10961
CILIARY TIP%GOCC%GO:0097542	44	0.733257	1.89076	0	0.00346104	0.296	7845
DNA DAMAGE RESPONSE, SIGNAL TRANSDUCTION BY P53 CLASS MEDIATOR RESULTING IN CELL CYCLE ARREST%GOBP%GO:0006977	55	0.692637	1.88987	0	0.00349149	0.297	11194
IRON ION TRANSPORT%GOBP%GO:0006826	50	0.617545	1.88887	0.00377358	0.00349283	0.299	10460
G0 AND EARLY G1%REACTOME DATABASE ID RELEASE 65%1538133	25	0.800575	1.88988	0	0.00349456	0.297	8761
M G1 TRANSITION%REACTOME%R-HSA-68874.2	81	0.73529	1.88892	0	0.00349479	0.299	11360
RAB GERANYLGERANYLATION%REACTOME%R-HSA-8873719.2	65	0.675828	1.88857	0.0018797	0.00349692	0.301	14096
RNA METHYLTRANSFERASE ACTIVITY%GOMF%GO:0008173	48	0.73317	1.88835	0	0.00349703	0.302	11684
DNA REPLICATION PRE-INITIATION%REACTOME DATABASE ID RELEASE 65%69002	81	0.73529	1.88892	0	0.00349782	0.299	11360
PID_HES_HEY_PATHWAY%MSIGDB_C2%PID_HES_HEY_PATHWAY	48	0.661946	1.88872	0.00194175	0.003499	0.301	8761
PHOSPHATASE COMPLEX%GOCC%GO:1903293	38	0.755957	1.88876	0	0.00349974	0.3	11682
REGULATION OF INTRACELLULAR PROTEIN TRANSPORT%GOBP%GO:0033157	172	0.610677	1.88846	0	0.00350004	0.302	11163
SMAD BINDING%GOMF%GO:0046332	58	0.681102	1.8881	0.0018622	0.0035006	0.303	10367
TRANSCRIPTION ELONGATION FROM RNA POLYMERASE II PROMOTER%GOBP%GO:0006368	65	0.730061	1.88892	0	0.00350085	0.299	12801
G-PROTEIN BETA:GAMMA SIGNALLING%REACTOME DATABASE ID RELEASE 65%397795	28	0.725148	1.88897	0.00191571	0.00350107	0.298	11304
NEGATIVE REGULATION OF DNA REPLICATION%GOBP%GO:0008156	27	0.773524	1.88939	0	0.00350232	0.297	7337
PROTEIN SERINE/THREONINE PHOSPHATASE COMPLEX%GOCC%GO:0008287	38	0.755957	1.88876	0	0.00350277	0.3	11682
RNA POLYMERASE II PROXIMAL PROMOTER SEQUENCE-SPECIFIC DNA BINDING%GOMF%GO:0000978	319	0.587373	1.88797	0	0.00350309	0.304	13619
REGULATION OF CELL DIVISION%GOBP%GO:0051302	103	0.623474	1.88813	0	0.0035036	0.303	12548
REGULATION OF INTRACELLULAR ESTROGEN RECEPTOR SIGNALING PATHWAY%GOBP%GO:0033146	28	0.747903	1.88898	0	0.00350411	0.298	8341
REGULATION OF EARLY ENDOSOME TO LATE ENDOSOME TRANSPORT%GOBP%GO:2000641	17	0.865969	1.88939	0	0.00350537	0.297	6497
NEGATIVE REGULATION OF MAPK CASCADE%GOBP%GO:0043409	118	0.593173	1.88806	0	0.0035054	0.303	12023
NEGATIVE REGULATION OF PROTEIN KINASE ACTIVITY%GOBP%GO:0006469	198	0.572568	1.88956	0	0.00350545	0.297	14366
ARF1 PATHWAY%PATHWAY INTERACTION DATABASE NCI-NATURE CURATED DATA%ARF1 PATHWAY	19	0.810801	1.88798	0	0.00350609	0.304	6643
MITOCHONDRIAL RNA PROCESSING%GOBP%GO:0000963	15	0.833034	1.88898	0	0.00350715	0.298	6845
ORGANOPHOSPHATE ESTER TRANSMEMBRANE TRANSPORTER ACTIVITY%GOMF%GO:0015605	24	0.709889	1.88943	0	0.00350729	0.297	14106
NUCLEOTIDE BIOSYNTHETIC PROCESS%GOBP%GO:0009165	187	0.524987	1.88946	0	0.00350831	0.297	16650
PID_ARF_3PATHWAY%MSIGDB_C2%PID_ARF_3PATHWAY	19	0.810801	1.88798	0	0.0035091	0.304	6643
POSITIVE REGULATION OF INTRACELLULAR PROTEIN TRANSPORT%GOBP%GO:0090316	121	0.620504	1.88921	0	0.00350912	0.298	14540
CELLULAR RESPONSE TO PEPTIDE%GOBP%GO:1901653	199	0.555712	1.88933	0	0.00350952	0.298	10775
CYTOPLASMIC MICROTUBULE%GOCC%GO:0005881	44	0.666255	1.88947	0	0.00351138	0.297	12559
PIGMENT BIOSYNTHETIC PROCESS%GOBP%GO:0046148	35	0.616522	1.88773	0.0019305	0.00351139	0.304	12283
NUCLEOLAR PART%GOCC%GO:0044452	167	0.644752	1.88933	0	0.00351257	0.298	13625
INTRINSIC COMPONENT OF MITOCHONDRIAL MEMBRANE%GOCC%GO:0098573	62	0.623243	1.88773	0	0.00351439	0.304	15823
TRAIL%IOB%TRAIL	54	0.719486	1.88936	0	0.00351476	0.298	13552
BIOCARTA_CREB_PATHWAY%MSIGDB_C2%BIOCARTA_CREB_PATHWAY	27	0.711781	1.88783	0	0.00351567	0.304	7423
NEGATIVE REGULATION OF DNA RECOMBINATION%GOBP%GO:0045910	22	0.809414	1.88749	0	0.00351802	0.304	6885
INTERACTION WITH SYMBIONT%GOBP%GO:0051702	63	0.608601	1.88752	0	0.00352102	0.304	13170
CELL PROJECTION ASSEMBLY%GOBP%GO:0030031	353	0.688529	2.08051	0	0.00353869	0.014	10736
NEGATIVE REGULATION OF CELL CYCLE%GOBP%GO:0045786	443	0.681863	2.08193	0	0.00354502	0.013	9837
REGULATION OF HYPOXIA-INDUCIBLE FACTOR (HIF) BY OXYGEN%REACTOME DATABASE ID RELEASE 65%1234174	71	0.67883	1.8872	0.00193424	0.00354846	0.306	11360
CELLULAR RESPONSE TO HYPOXIA%REACTOME%R-HSA-2262749.1	71	0.67883	1.8872	0.00193424	0.00355147	0.306	11360
NUCLEOSIDE PHOSPHATE BIOSYNTHETIC PROCESS%GOBP%GO:1901293	197	0.52361	1.88729	0	0.00355273	0.306	16650
RECEPTOR TYROSINE KINASE BINDING%GOMF%GO:0030971	47	0.630223	1.88704	0	0.0035552	0.309	11070
CLASS I MHC MEDIATED ANTIGEN PROCESSING & PRESENTATION%REACTOME%R-HSA-983169.3	355	0.666612	2.07932	0	0.00355631	0.015	9823
CELLULAR RESPONSE TO STEROID HORMONE STIMULUS%GOBP%GO:0071383	95	0.623441	1.88676	0	0.00355936	0.309	12010
ST_FAS_SIGNALING_PATHWAY%MSIGDB_C2%ST_FAS_SIGNALING_PATHWAY	65	0.678402	1.88702	0	0.00355999	0.309	13602
NEGATIVE REGULATION OF PROTEIN PHOSPHORYLATION%GOBP%GO:0001933	318	0.566794	1.88678	0	0.00356238	0.309	15774
FICOLIN-1-RICH GRANULE%GOCC%GO:0101002	181	0.609038	1.88607	0	0.00356584	0.309	13558
NCRNA PROCESSING%GOBP%GO:0034470	273	0.693533	1.88609	0	0.00356798	0.309	9404
POSITIVE REGULATION OF KINASE ACTIVITY%GOBP%GO:0033674	413	0.561042	1.88617	0	0.00357099	0.309	15035
ENDOSOME TO LYSOSOME TRANSPORT%GOBP%GO:0008333	42	0.729502	1.88627	0.00191205	0.00357168	0.309	10608
PID_REG_GR_PATHWAY%MSIGDB_C2%PID_REG_GR_PATHWAY	81	0.584477	1.88637	0	0.0035736	0.309	13696
GLUCOCORTICOID RECEPTOR REGULATORY NETWORK%PATHWAY INTERACTION DATABASE NCI-NATURE CURATED DATA%GLUCOCORTICOID RECEPTOR REGULATORY NETWORK	81	0.584477	1.88637	0	0.00357662	0.309	13696
NEGATIVE REGULATION OF INTRACELLULAR SIGNAL TRANSDUCTION%GOBP%GO:1902532	411	0.558666	1.88641	0	0.00357742	0.309	14722
VESICLE COAT%GOCC%GO:0030120	45	0.716731	1.88563	0	0.00358023	0.312	10266
RESPONSE TO ORGANONITROGEN COMPOUND%GOBP%GO:0010243	492	0.550176	1.88646	0	0.00358044	0.309	14668
NUCLEAR-TRANSCRIBED MRNA CATABOLIC PROCESS, DEADENYLATION-DEPENDENT DECAY%GOBP%GO:0000288	53	0.730218	1.88526	0	0.00359241	0.313	8550
TRANSLOCATION OF SLC2A4 (GLUT4) TO THE PLASMA MEMBRANE%REACTOME%R-HSA-1445148.2	46	0.725028	1.88527	0	0.00359457	0.313	8227
HISTONE H4-K16 ACETYLATION%GOBP%GO:0043984	19	0.870747	1.88519	0	0.00359751	0.313	7187
COPI-INDEPENDENT GOLGI-TO-ER RETROGRADE TRAFFIC%REACTOME DATABASE ID RELEASE 65%6811436	34	0.752068	1.88477	0	0.0036183	0.315	7543
REGULATION OF NUCLEOTIDE METABOLIC PROCESS%GOBP%GO:0006140	69	0.57413	1.88456	0	0.00361896	0.316	14367
SIGNAL TRANSDUCTION BY PROTEIN PHOSPHORYLATION%GOBP%GO:0023014	294	0.578541	1.88498	0	0.00361899	0.315	14835
SMALL GTPASE MEDIATED SIGNAL TRANSDUCTION%GOBP%GO:0007264	158	0.626344	1.88487	0	0.00361959	0.315	16370
14-3-3 PROTEIN BINDING%GOMF%GO:0071889	15	0.833655	1.88457	0	0.00362018	0.316	7871
REGULATION OF PROTEIN EXPORT FROM NUCLEUS%GOBP%GO:0046825	29	0.75306	1.88463	0	0.00362022	0.316	11858
CLASS I PI3K SIGNALING EVENTS MEDIATED BY AKT%PATHWAY INTERACTION DATABASE NCI-NATURE CURATED DATA%CLASS I PI3K SIGNALING EVENTS MEDIATED BY AKT	35	0.718292	1.88387	0	0.00363298	0.32	12048
ST_PHOSPHOINOSITIDE_3_KINASE_PATHWAY%MSIGDB_C2%ST_PHOSPHOINOSITIDE_3_KINASE_PATHWAY	37	0.683364	1.88418	0	0.00363583	0.319	9062
PID_PI3KCI_AKT_PATHWAY%MSIGDB_C2%PID_PI3KCI_AKT_PATHWAY	35	0.718292	1.88387	0	0.00363599	0.32	12048
INTERACTIONS OF REV WITH HOST CELLULAR PROTEINS%REACTOME%R-HSA-177243.2	31	0.866374	1.88389	0	0.00363728	0.32	4421
POSITIVE REGULATION OF CELL CYCLE ARREST%GOBP%GO:0071158	75	0.669252	1.88392	0	0.0036403	0.32	11194
NEGATIVE REGULATION OF MRNA METABOLIC PROCESS%GOBP%GO:1903312	61	0.708217	1.88394	0	0.00364333	0.32	9537
INTRINSIC APOPTOTIC SIGNALING PATHWAY IN RESPONSE TO DNA DAMAGE%GOBP%GO:0008630	47	0.663406	1.88406	0	0.00364637	0.32	13870
HISTONE METHYLTRANSFERASE ACTIVITY%GOMF%GO:0042054	47	0.728153	1.88351	0.00189036	0.00365094	0.321	11808
RESPONSE TO UV%GOBP%GO:0009411	115	0.650941	1.88328	0	0.00365195	0.322	9537
ONCOGENIC MAPK SIGNALING%REACTOME DATABASE ID RELEASE 65%6802957	70	0.677179	1.88353	0.00185874	0.00365396	0.321	13384
METHYL-CPG BINDING%GOMF%GO:0008327	24	0.704968	1.8833	0	0.0036541	0.321	10867
COATED VESICLE%GOCC%GO:0030135	207	0.581335	1.88302	0.00187617	0.00366431	0.324	10266
POSITIVE REGULATION OF RESPONSE TO DNA DAMAGE STIMULUS%GOBP%GO:2001022	70	0.653474	1.88294	0	0.00366457	0.324	7417
CELLULAR RESPONSE TO UNFOLDED PROTEIN%GOBP%GO:0034620	103	0.644274	1.88303	0	0.00366556	0.324	12575
RESPONSE TO LIGHT STIMULUS%GOBP%GO:0009416	184	0.606532	1.8825	0	0.00366711	0.325	9943
INTRACILIARY TRANSPORT%GOBP%GO:0042073	46	0.754605	1.88312	0	0.00366776	0.324	10135
REGULATION OF DNA-TEMPLATED TRANSCRIPTION IN RESPONSE TO STRESS%GOBP%GO:0043620	63	0.628667	1.88258	0.00187266	0.00367013	0.325	13868
NEGATIVE REGULATION OF CELL CYCLE PROCESS%GOBP%GO:0010948	238	0.692992	2.08247	0	0.00368136	0.013	9823
TP53 REGULATES TRANSCRIPTION OF CELL CYCLE GENES%REACTOME DATABASE ID RELEASE 65%6791312	48	0.707297	1.88181	0	0.00370304	0.327	11194
EXTRINSIC APOPTOTIC SIGNALING PATHWAY%GOBP%GO:0097191	65	0.638197	1.8817	0	0.00371106	0.327	12028
SIGNALING BY BRAF AND RAF FUSIONS%REACTOME DATABASE ID RELEASE 65%6802952	53	0.676762	1.88151	0.00187617	0.00371547	0.327	13170
REGULATION OF HISTONE METHYLATION%GOBP%GO:0031060	37	0.782124	1.88132	0	0.00372337	0.327	9834
CELL AGING%GOBP%GO:0007569	44	0.637352	1.88083	0	0.00372582	0.328	13022
PROTEIN PHOSPHATASE BINDING%GOMF%GO:0019903	91	0.639345	1.88083	0	0.00372796	0.328	11416
ST_GA13_PATHWAY%MSIGDB_C2%ST_GA13_PATHWAY	37	0.66147	1.88088	0	0.0037282	0.327	12048
PHOSPHATIDYLINOSITOL PHOSPHATE BINDING%GOMF%GO:1901981	119	0.620352	1.88096	0	0.00373125	0.327	16573
PHOSPHOPROTEIN BINDING%GOMF%GO:0051219	62	0.661774	1.88101	0.00189394	0.00373233	0.327	11462
POSITIVE REGULATION OF NF-KAPPAB TRANSCRIPTION FACTOR ACTIVITY%GOBP%GO:0051092	129	0.612764	1.88063	0	0.00374316	0.328	14095
HALLMARK_MYC_TARGETS_V1%MSIGDB_C2%HALLMARK_MYC_TARGETS_V1	198	0.723121	1.88046	0	0.00374379	0.329	10671
REGULATION OF PURINE NUCLEOTIDE METABOLIC PROCESS%GOBP%GO:1900542	61	0.582048	1.88022	0	0.00374483	0.331	13451
MACROMOLECULE GLYCOSYLATION%GOBP%GO:0043413	185	0.564317	1.88024	0	0.00374788	0.331	9882
REGULATION OF VESICLE-MEDIATED TRANSPORT%GOBP%GO:0060627	402	0.551446	1.88012	0	0.00375038	0.332	11962
NEGATIVE REGULATION OF MACROAUTOPHAGY%GOBP%GO:0016242	21	0.723279	1.87993	0	0.00375886	0.332	6987
PROTEIN AUTOUBIQUITINATION%GOBP%GO:0051865	52	0.708368	1.87987	0	0.00375914	0.333	8298
SIGNALING BY VEGF%REACTOME DATABASE ID RELEASE 65%194138	97	0.652682	1.87957	0	0.00376643	0.334	11621
SPHINGOLIPID METABOLISM%REACTOME%R-HSA-428157.4	78	0.633596	1.87944	0.00190114	0.00376701	0.334	11710
REGULATION OF MITOTIC SPINDLE ASSEMBLY%GOBP%GO:1901673	19	0.846284	1.87936	0	0.00377441	0.335	4346
AZUROPHIL GRANULE MEMBRANE%GOCC%GO:0035577	58	0.632091	1.87936	0	0.00377746	0.335	13899
PID_ECADHERIN_STABILIZATION_PATHWAY%MSIGDB_C2%PID_ECADHERIN_STABILIZATION_PATHWAY	40	0.695339	1.87881	0	0.00381689	0.337	8833
ACTIN CYTOSKELETON ORGANIZATION%GOBP%GO:0030036	316	0.583534	1.87892	0	0.00381914	0.337	14067
CELLULAR RESPONSES TO EXTERNAL STIMULI%REACTOME%R-HSA-8953897.2	433	0.637976	2.08352	0	0.00382862	0.013	10141
TRANSCRIPTION OF THE HIV GENOME%REACTOME%R-HSA-167172.2	67	0.721093	1.87868	0	0.00383309	0.337	12871
ESTABLISHMENT OF SPINDLE ORIENTATION%GOBP%GO:0051294	21	0.784142	1.87795	0	0.00388376	0.341	6047
POSITIVE REGULATION OF HYDROLASE ACTIVITY%GOBP%GO:0051345	449	0.545265	1.8783	0	0.00388405	0.341	15192
GOLGI CISTERNA%GOCC%GO:0031985	28	0.704504	1.87721	0	0.00388464	0.344	11738
HALLMARK_PI3K_AKT_MTOR_SIGNALING%MSIGDB_C2%HALLMARK_PI3K_AKT_MTOR_SIGNALING	104	0.643717	1.87799	0	0.00388607	0.341	10401
CELL LEADING EDGE%GOCC%GO:0031252	229	0.619586	1.87778	0	0.00388688	0.342	13577
NEGATIVE REGULATION OF DNA BIOSYNTHETIC PROCESS%GOBP%GO:2000279	31	0.719263	1.87721	0	0.00388774	0.344	6995
MTOR SIGNALLING%REACTOME DATABASE ID RELEASE 65%165159	40	0.696534	1.87744	0	0.00388805	0.344	9051
GASTRIN_CCK2R_240212%PANTHER PATHWAY%P06959	149	0.62637	1.87821	0	0.00388845	0.341	16975
POSITIVE REGULATION OF CELL CYCLE G1/S PHASE TRANSITION%GOBP%GO:1902808	26	0.715283	1.87761	0	0.00388897	0.343	8225
SIGNALING EVENTS MEDIATED BY HDAC CLASS I%PATHWAY INTERACTION DATABASE NCI-NATURE CURATED DATA%SIGNALING EVENTS MEDIATED BY HDAC CLASS I	66	0.695639	1.87802	0	0.0038892	0.341	6456
INTRINSIC PATHWAY FOR APOPTOSIS%REACTOME%R-HSA-109606.2	43	0.711172	1.87724	0.00185529	0.00389085	0.344	12611
REGULATION OF CARDIAC MUSCLE HYPERTROPHY%GOBP%GO:0010611	30	0.679533	1.87748	0	0.00389117	0.344	13258
REGULATION OF MUSCLE HYPERTROPHY%GOBP%GO:0014743	30	0.679533	1.87748	0	0.00389429	0.344	13258
EXECUTION PHASE OF APOPTOSIS%GOBP%GO:0097194	49	0.634958	1.87753	0	0.00389446	0.343	12028
NOTCH SIGNALING PATHWAY%PATHWAY INTERACTION DATABASE NCI-NATURE CURATED DATA%NOTCH SIGNALING PATHWAY	58	0.672448	1.877	0	0.00390127	0.345	8918
REGULATION OF SPINDLE ASSEMBLY%GOBP%GO:0090169	25	0.835964	1.87691	0	0.00393542	0.346	6047
NUCLEOBASE-CONTAINING SMALL MOLECULE BIOSYNTHETIC PROCESS%GOBP%GO:0034404	107	0.558897	1.87676	0	0.00393973	0.346	11464
IL3-MEDIATED SIGNALING EVENTS%PATHWAY INTERACTION DATABASE NCI-NATURE CURATED DATA%IL3-MEDIATED SIGNALING EVENTS	26	0.694159	1.87589	0	0.00395261	0.349	10495
CUL3-RING UBIQUITIN LIGASE COMPLEX%GOCC%GO:0031463	71	0.633854	1.8762	0	0.00395322	0.349	14899
TOLL-LIKE RECEPTOR SIGNALING PATHWAY%GOBP%GO:0002224	86	0.601984	1.87593	0.00186916	0.00395406	0.349	13471
CENTROSOME DUPLICATION%GOBP%GO:0051298	29	0.810441	1.87572	0	0.0039549	0.349	9776
CELL CORTEX%GOCC%GO:0005938	135	0.604627	1.87627	0	0.00395635	0.349	10272
CELLULAR SENESCENCE%REACTOME%R-HSA-2559583.2	188	0.601629	1.87614	0	0.00395696	0.349	10077
JNK CASCADE%GOBP%GO:0007254	63	0.677504	1.87595	0	0.00395718	0.349	13887
O-METHYLTRANSFERASE ACTIVITY%GOMF%GO:0008171	18	0.753661	1.87616	0	0.00395799	0.349	9740
PROTEIN DEALKYLATION%GOBP%GO:0008214	24	0.752452	1.87663	0	0.00395836	0.348	9859
PHOSPHATASE INHIBITOR ACTIVITY%GOMF%GO:0019212	21	0.735913	1.87649	0.00189753	0.00395861	0.348	7652
METABOLISM OF POLYAMINES%REACTOME%R-HSA-351202.2	84	0.590626	1.87627	0.008	0.00395948	0.349	9657
ENHANCER BINDING%GOMF%GO:0035326	89	0.671328	1.87634	0	0.00396042	0.348	12560
BMP RECEPTOR SIGNALING%PATHWAY INTERACTION DATABASE NCI-NATURE CURATED DATA%BMP RECEPTOR SIGNALING	42	0.662831	1.87641	0	0.00396077	0.348	7444
PROTEIN DEMETHYLATION%GOBP%GO:0006482	24	0.752452	1.87663	0	0.00396151	0.348	9859
BIOCARTA_BCELLSURVIVAL_PATHWAY%MSIGDB_C2%BIOCARTA_BCELLSURVIVAL_PATHWAY	16	0.782847	1.87627	0	0.00396261	0.349	8767
PID_BMP_PATHWAY%MSIGDB_C2%PID_BMP_PATHWAY	42	0.662831	1.87641	0	0.00396391	0.348	7444
G ALPHA (12 13) SIGNALLING EVENTS%REACTOME DATABASE ID RELEASE 65%416482	87	0.635554	1.87549	0	0.00396414	0.351	13466
ANTIGEN PROCESSING AND PRESENTATION OF EXOGENOUS PEPTIDE ANTIGEN%GOBP%GO:0002478	122	0.653045	1.87546	0	0.00396424	0.351	10730
CDK-MEDIATED PHOSPHORYLATION AND REMOVAL OF CDC6%REACTOME%R-HSA-69017.2	71	0.699714	1.87531	0	0.00396828	0.351	11360
AUTODEGRADATION OF CDH1 BY CDH1:APC C%REACTOME DATABASE ID RELEASE 65%174084	62	0.722316	1.87532	0.00193424	0.00397139	0.351	11360
LEPTIN%IOB%LEPTIN	50	0.652466	1.8754	0	0.00397372	0.351	9062
ANTEROGRADE AXONAL TRANSPORT%GOBP%GO:0008089	33	0.661232	1.87483	0	0.00398403	0.352	10177
CELLULAR RESPONSE TO HORMONE STIMULUS%GOBP%GO:0032870	367	0.538152	1.87489	0	0.00398424	0.352	13823
ACTIN CYTOSKELETON%GOCC%GO:0015629	356	0.57068	1.87491	0	0.00398735	0.352	16413
REGULATION OF SISTER CHROMATID SEGREGATION%GOBP%GO:0033045	65	0.788712	2.08374	0	0.00398814	0.013	8157
RESOLUTION OF D-LOOP STRUCTURES THROUGH SYNTHESIS-DEPENDENT STRAND ANNEALING (SDSA)%REACTOME%R-HSA-5693554.1	25	0.856831	1.87437	0	0.00399984	0.356	7964
POSITIVE REGULATION OF I-KAPPAB KINASE/NF-KAPPAB SIGNALING%GOBP%GO:0043123	149	0.633153	1.87439	0	0.00400296	0.356	11766
E2F MEDIATED REGULATION OF DNA REPLICATION%REACTOME%R-HSA-113510.3	22	0.810979	1.8745	0	0.00400428	0.355	8761
RNA SECONDARY STRUCTURE UNWINDING%GOBP%GO:0010501	46	0.754514	1.8744	0	0.00400608	0.356	8829
NEGATIVE REGULATION OF KINASE ACTIVITY%GOBP%GO:0033673	208	0.565236	1.87436	0	0.00400714	0.356	14366
PRODUCTION OF MIRNAS INVOLVED IN GENE SILENCING BY MIRNA%GOBP%GO:0035196	27	0.821911	1.87452	0	0.00400741	0.355	5779
NOTCH-MEDIATED HES HEY NETWORK%PATHWAY INTERACTION DATABASE NCI-NATURE CURATED DATA%NOTCH-MEDIATED HES HEY NETWORK	47	0.665195	1.87432	0.00196078	0.00401151	0.358	8761
GAP-FILLING DNA REPAIR SYNTHESIS AND LIGATION IN TC-NER%REACTOME%R-HSA-6782210.1	64	0.715283	1.8739	0	0.00401379	0.359	11431
INTRINSIC COMPONENT OF MITOCHONDRIAL INNER MEMBRANE%GOCC%GO:0031304	33	0.660969	1.87395	0	0.00401612	0.359	11059
PID_CASPASE_PATHWAY%MSIGDB_C2%PID_CASPASE_PATHWAY	52	0.687041	1.87399	0	0.00401733	0.359	13230
CELLULAR PROTEIN-CONTAINING COMPLEX LOCALIZATION%GOBP%GO:0034629	20	0.796579	1.87415	0	0.00401843	0.358	8212
PHOSPHATIDYLINOSITOL BIOSYNTHETIC PROCESS%GOBP%GO:0006661	87	0.663475	1.87401	0	0.00402044	0.359	9062
HISTONE H2A ACETYLATION%GOBP%GO:0043968	15	0.867697	1.87378	0	0.00402128	0.36	5504
ANTIGEN PROCESSING AND PRESENTATION OF EXOGENOUS ANTIGEN%GOBP%GO:0019884	127	0.641873	1.8738	0.0037594	0.00402359	0.36	10730
PID_FOXM1_PATHWAY%MSIGDB_C2%PID_FOXM1_PATHWAY	40	0.713443	1.87381	0	0.0040267	0.36	10051
POSITIVE REGULATION OF ORGANELLE ASSEMBLY%GOBP%GO:1902117	54	0.670308	1.87297	0.00188324	0.00404264	0.361	4649
RHYTHMIC PROCESS%GOBP%GO:0048511	102	0.600338	1.87322	0	0.0040432	0.361	9474
NEGATIVE REGULATION OF PHOSPHORYLATION%GOBP%GO:0042326	342	0.556653	1.87299	0	0.00404478	0.361	15647
NUCLEOTIDE EXCISION REPAIR%REACTOME%R-HSA-5696398.2	95	0.701393	1.87302	0	0.00404604	0.361	11627
MITOTIC SPINDLE ASSEMBLY%GOBP%GO:0090307	46	0.732571	1.87312	0	0.00404642	0.361	10229
LIPID DROPLET%GOCC%GO:0005811	62	0.58085	1.87292	0	0.00406273	0.362	13177
GOLGI MEMBRANE%GOCC%GO:0000139	431	0.591183	1.87254	0	0.00408129	0.362	11583
IRON ION HOMEOSTASIS%GOBP%GO:0055072	59	0.568878	1.87259	0.00196464	0.00408288	0.362	9575
ACTIVATION OF APC C AND APC C:CDC20 MEDIATED DEGRADATION OF MITOTIC PROTEINS%REACTOME%R-HSA-176814.2	75	0.711712	1.87244	0	0.00408961	0.362	9048
NEGATIVE REGULATION OF GROWTH%GOBP%GO:0045926	149	0.545809	1.87203	0	0.00413372	0.363	11572
INTERNALIZATION OF ERBB1%PATHWAY INTERACTION DATABASE NCI-NATURE CURATED DATA%INTERNALIZATION OF ERBB1	38	0.745572	1.87187	0	0.00413388	0.367	8945
REGULATION OF CIRCADIAN RHYTHM%GOBP%GO:0042752	75	0.651163	1.87179	0	0.00413414	0.367	13388
NEGATIVE REGULATION OF SISTER CHROMATID SEGREGATION%GOBP%GO:0033046	24	0.793783	1.8719	0	0.00413523	0.366	6885
NEGATIVE REGULATION OF CELL CYCLE G2/M PHASE TRANSITION%GOBP%GO:1902750	46	0.70416	1.87216	0.00376648	0.00413604	0.363	10064
REGULATION OF I-KAPPAB KINASE/NF-KAPPAB SIGNALING%GOBP%GO:0043122	185	0.619981	1.87191	0	0.00413747	0.365	15192
PROTEIN PHOSPHATASE INHIBITOR ACTIVITY%GOMF%GO:0004864	17	0.773122	1.87219	0	0.00413842	0.363	7652
APC C:CDC20 MEDIATED DEGRADATION OF SECURIN%REACTOME DATABASE ID RELEASE 65%174154	66	0.712848	1.87193	0.00192308	0.00413959	0.364	11360
NUCLEAR EVENTS (KINASE AND TRANSCRIPTION FACTOR ACTIVATION)%REACTOME%R-HSA-198725.1	24	0.760089	1.87168	0	0.0041507	0.367	8605
DNA REPAIR%GOBP%GO:0006281	382	0.73573	2.08932	0	0.00416109	0.012	7595
ORGANELLE LOCALIZATION BY MEMBRANE TETHERING%GOBP%GO:0140056	143	0.754452	2.08518	0	0.00416154	0.013	10398
REGULATION OF INTRACELLULAR STEROID HORMONE RECEPTOR SIGNALING PATHWAY%GOBP%GO:0033143	60	0.665666	1.87131	0	0.00417868	0.368	10884
REGULATION OF CELL CYCLE ARREST%GOBP%GO:0071156	99	0.629508	1.87138	0	0.0041802	0.368	11194
EGFR DOWNREGULATION%REACTOME DATABASE ID RELEASE 65%182971	23	0.69253	1.87144	0	0.00418156	0.368	8945
SIG_CHEMOTAXIS%MSIGDB_C2%SIG_CHEMOTAXIS	44	0.689228	1.87146	0	0.00418316	0.368	11524
RNA POLYMERASE II DISTAL ENHANCER SEQUENCE-SPECIFIC DNA BINDING%GOMF%GO:0000980	64	0.688082	1.87097	0	0.00419169	0.368	12560
REGULATION OF HEMATOPOIETIC STEM CELL DIFFERENTIATION%GOBP%GO:1902036	24	0.755866	1.87081	0	0.00419358	0.369	8527
DNA REPLICATION INITIATION%GOBP%GO:0006270	19	0.850009	1.8706	0	0.00421399	0.369	7638
ANDROGEN RECEPTOR SIGNALING PATHWAY%GOBP%GO:0030521	39	0.713291	1.87041	0	0.00421774	0.369	12010
PI METABOLISM%REACTOME%R-HSA-1483255.5	82	0.67169	1.87018	0	0.00422508	0.37	13559
APC-CDC20 MEDIATED DEGRADATION OF NEK2A%REACTOME%R-HSA-179409.2	25	0.790502	1.87008	0	0.0042566	0.37	8157
RESPONSE TO ORGANIC CYCLIC COMPOUND%GOBP%GO:0014070	376	0.541861	1.86939	0	0.00425815	0.372	15855
E3 UBIQUITIN LIGASES UBIQUITINATE TARGET PROTEINS%REACTOME DATABASE ID RELEASE 65%8866654	57	0.663828	1.86944	0	0.00425887	0.371	8873
REGULATION OF CELLULAR COMPONENT SIZE%GOBP%GO:0032535	201	0.588519	1.86915	0	0.00426008	0.375	15865
LYSINE N-METHYLTRANSFERASE ACTIVITY%GOMF%GO:0016278	47	0.724006	1.8693	0	0.00426182	0.374	11808
RNA POLYMERASE III ABORTIVE AND RETRACTIVE INITIATION%REACTOME DATABASE ID RELEASE 65%749476	36	0.735197	1.86944	0	0.00426207	0.371	9957
AP-TYPE MEMBRANE COAT ADAPTOR COMPLEX%GOCC%GO:0030119	32	0.739021	1.86919	0	0.00426252	0.375	11779
RNA POLYMERASE III TRANSCRIPTION INITIATION%REACTOME DATABASE ID RELEASE 65%76046	36	0.735197	1.86944	0	0.00426528	0.371	9957
POSITIVE REGULATION OF PROTEIN TRANSPORT%GOBP%GO:0051222	278	0.544567	1.8692	0	0.00426571	0.375	14968
MTORC1-MEDIATED SIGNALLING%REACTOME%R-HSA-166208.2	21	0.746042	1.86963	0	0.00426718	0.371	7206
REGULATION OF PROTEIN SUMOYLATION%GOBP%GO:0033233	18	0.737605	1.86924	0	0.00426813	0.375	5786
RNA POLYMERASE III TRANSCRIPTION%REACTOME DATABASE ID RELEASE 65%74158	36	0.735197	1.86944	0	0.00426849	0.371	9957
BIOCARTA_MYOSIN_PATHWAY%MSIGDB_C2%BIOCARTA_MYOSIN_PATHWAY	31	0.717388	1.86955	0	0.00426925	0.371	9800
TP53 REGULATES TRANSCRIPTION OF DNA REPAIR GENES%REACTOME%R-HSA-6796648.3	58	0.715545	1.86976	0	0.00426959	0.371	12801
REGULATION OF DNA-DEPENDENT DNA REPLICATION%GOBP%GO:0090329	36	0.784948	1.86893	0	0.00427523	0.377	9558
RAC1 SIGNALING PATHWAY%PATHWAY INTERACTION DATABASE NCI-NATURE CURATED DATA%RAC1 SIGNALING PATHWAY	54	0.690058	1.86893	0	0.00427843	0.377	13725
REGULATION OF TRANSCRIPTION FROM RNA POLYMERASE II PROMOTER IN RESPONSE TO STRESS%GOBP%GO:0043618	57	0.628661	1.86845	0.00187266	0.00427891	0.378	13868
PID_RAC1_PATHWAY%MSIGDB_C2%PID_RAC1_PATHWAY	54	0.690059	1.86893	0	0.00428163	0.377	13725
BIOCARTA_MAPK_PATHWAY%MSIGDB_C2%BIOCARTA_MAPK_PATHWAY	86	0.686488	1.86848	0	0.00428209	0.378	8730
UBIQUITIN CONJUGATING ENZYME ACTIVITY%GOMF%GO:0061631	21	0.785784	1.86836	0	0.00428229	0.378	8225
PROTEIN K11-LINKED UBIQUITINATION%GOBP%GO:0070979	27	0.763201	1.86851	0	0.00428452	0.378	8225
SIGNALING BY WNT%REACTOME%R-HSA-195721.4	322	0.560287	1.86853	0	0.00428695	0.378	9875
HOST INTERACTIONS WITH INFLUENZA FACTORS%REACTOME DATABASE ID RELEASE 65%168253	37	0.818982	1.86858	0	0.0042874	0.378	7144
CATALYTIC STEP 2 SPLICEOSOME%GOCC%GO:0071013	96	0.751718	1.86793	0	0.00428958	0.378	11221
POSITIVE REGULATION OF PROTEIN LOCALIZATION TO NUCLEUS%GOBP%GO:1900182	58	0.647177	1.86802	0	0.0042896	0.378	10359
APC:CDC20 MEDIATED DEGRADATION OF CELL CYCLE PROTEINS PRIOR TO SATISFATION OF THE CELL CYCLE CHECKPOINT%REACTOME DATABASE ID RELEASE 65%179419	72	0.706842	1.86811	0	0.0042901	0.378	11360
LATE ENDOSOME MEMBRANE%GOCC%GO:0031902	52	0.665264	1.86864	0	0.00429059	0.378	14259
DYNEIN COMPLEX BINDING%GOMF%GO:0070840	17	0.78305	1.86865	0	0.0042938	0.378	4398
CONDENSED NUCLEAR CHROMOSOME%GOCC%GO:0000794	72	0.649475	1.86788	0	0.00430758	0.378	11808
REGULATION OF TELOMERE MAINTENANCE%GOBP%GO:0032204	74	0.801966	2.09012	0	0.00431052	0.011	6995
NEGATIVE REGULATION OF STRESS-ACTIVATED MAPK CASCADE%GOBP%GO:0032873	37	0.670651	1.86741	0	0.00431197	0.379	8093
REGULATION OF CELL PROJECTION ASSEMBLY%GOBP%GO:0060491	151	0.634836	1.86756	0	0.00431437	0.379	16830
I-KAPPAB KINASE/NF-KAPPAB SIGNALING%GOBP%GO:0007249	55	0.643659	1.86764	0	0.00431484	0.379	14662
NEGATIVE REGULATION OF STRESS-ACTIVATED PROTEIN KINASE SIGNALING CASCADE%GOBP%GO:0070303	37	0.670651	1.86741	0	0.00431515	0.379	8093
REGULATION OF MULTI-ORGANISM PROCESS%GOBP%GO:0043900	297	0.567194	1.8676	0	0.00431671	0.379	11922
AXONAL TRANSPORT%GOBP%GO:0098930	40	0.657204	1.86746	0	0.00431758	0.379	10347
H4/H2A HISTONE ACETYLTRANSFERASE COMPLEX%GOCC%GO:0043189	18	0.840547	1.86707	0	0.00432263	0.38	7283
APC C:CDC20 MEDIATED DEGRADATION OF MITOTIC PROTEINS%REACTOME%R-HSA-176409.2	74	0.709614	1.86671	0	0.00432315	0.381	9657
STEROID HORMONE RECEPTOR BINDING%GOMF%GO:0035258	71	0.654431	1.86711	0	0.00432432	0.38	15714
NUA4 HISTONE ACETYLTRANSFERASE COMPLEX%GOCC%GO:0035267	18	0.840547	1.86707	0	0.00432581	0.38	7283
ARF6 TRAFFICKING EVENTS%PATHWAY INTERACTION DATABASE NCI-NATURE CURATED DATA%ARF6 TRAFFICKING EVENTS	47	0.675017	1.86672	0.00189036	0.00432632	0.381	6512
INTEGRAL COMPONENT OF MITOCHONDRIAL MEMBRANE%GOCC%GO:0032592	60	0.618425	1.86713	0	0.00432676	0.38	15823
ANTIGEN PROCESSING AND PRESENTATION OF PEPTIDE ANTIGEN%GOBP%GO:0048002	131	0.636351	1.86685	0.0056391	0.00432787	0.381	10730
CHROMATIN ASSEMBLY%GOBP%GO:0031497	126	0.633281	1.86675	0	0.00432876	0.381	7693
NEUTROPHIL MEDIATED IMMUNITY%GOBP%GO:0002446	482	0.567572	1.86641	0.00193424	0.00433237	0.384	14068
POSITIVE REGULATION OF PROTEIN TARGETING TO MITOCHONDRION%GOBP%GO:1903955	31	0.71964	1.86643	0	0.00433476	0.383	7642
TRANSCRIPTIONAL REGULATION BY TP53%REACTOME%R-HSA-3700989.5	343	0.687559	2.08604	0	0.0043507	0.013	9837
CYTOPLASMIC STRESS GRANULE%GOCC%GO:0010494	43	0.758525	1.86613	0	0.00435309	0.385	7575
NEUTROPHIL DEGRANULATION%GOBP%GO:0043312	473	0.566767	1.86601	0.00192678	0.00436373	0.385	14068
ACTIVATING TRANSCRIPTION FACTOR BINDING%GOMF%GO:0033613	59	0.639006	1.86591	0	0.00437214	0.386	8318
RAS PROTEIN SIGNAL TRANSDUCTION%GOBP%GO:0007265	125	0.63176	1.86565	0	0.00439278	0.387	9992
NEGATIVE REGULATION OF DNA REPAIR%GOBP%GO:0045738	26	0.748711	1.86566	0	0.00439366	0.387	6885
RETROGRADE TRANSPORT, ENDOSOME TO GOLGI%GOBP%GO:0042147	75	0.71488	1.86558	0	0.00439832	0.387	10961
RIBONUCLEOPROTEIN COMPLEX SUBUNIT ORGANIZATION%GOBP%GO:0071826	199	0.688413	1.8638	0	0.00441328	0.392	11922
PIGMENT GRANULE LOCALIZATION%GOBP%GO:0051875	20	0.736549	1.86387	0	0.00441645	0.392	8476
E-CADHERIN SIGNALING IN THE NASCENT ADHERENS JUNCTION%PATHWAY INTERACTION DATABASE NCI-NATURE CURATED DATA%E-CADHERIN SIGNALING IN THE NASCENT ADHERENS JUNCTION	35	0.736821	1.86513	0.00186567	0.00441713	0.388	6497
MELANOSOME LOCALIZATION%GOBP%GO:0032400	20	0.736549	1.86387	0	0.00441963	0.392	8476
REGULATION OF ERBB SIGNALING PATHWAY%GOBP%GO:1901184	75	0.644677	1.86388	0	0.00442281	0.392	11570
NS1 MEDIATED EFFECTS ON HOST PATHWAYS%REACTOME DATABASE ID RELEASE 65%168276	35	0.832995	1.8639	0	0.00442287	0.392	6966
HALLMARK_P53_PATHWAY%MSIGDB_C2%HALLMARK_P53_PATHWAY	198	0.544765	1.86498	0	0.004423	0.39	17391
POSITIVE REGULATION OF MACROAUTOPHAGY%GOBP%GO:0016239	44	0.689348	1.86504	0.00192678	0.00442369	0.389	6895
REGULATION OF PLASMA MEMBRANE BOUNDED CELL PROJECTION ASSEMBLY%GOBP%GO:0120032	150	0.636569	1.86392	0	0.00442605	0.392	16719
TRANSCRIPTION COFACTOR BINDING%GOMF%GO:0001221	22	0.709939	1.86399	0	0.00442703	0.392	8523
CYCLIN-DEPENDENT PROTEIN SERINE/THREONINE KINASE REGULATOR ACTIVITY%GOMF%GO:0016538	23	0.736132	1.86473	0	0.00442724	0.39	7949
PEPTIDE N-ACETYLTRANSFERASE ACTIVITY%GOMF%GO:0034212	59	0.753396	1.86434	0	0.00442915	0.392	7400
REGULATION OF STRESS-ACTIVATED PROTEIN KINASE SIGNALING CASCADE%GOBP%GO:0070302	168	0.588717	1.86478	0	0.00442942	0.39	15365
NEUTROPHIL ACTIVATION INVOLVED IN IMMUNE RESPONSE%GOBP%GO:0002283	477	0.565873	1.86443	0.00192678	0.00442963	0.392	14068
PROTEIN-LYSINE N-METHYLTRANSFERASE ACTIVITY%GOMF%GO:0016279	46	0.7297	1.86399	0	0.00443023	0.392	11808
ONCOGENE INDUCED SENESCENCE%REACTOME%R-HSA-2559585.4	32	0.700712	1.86407	0	0.00443034	0.392	11070
SNARE BINDING%GOMF%GO:0000149	109	0.616609	1.86452	0	0.00443036	0.391	10819
DEGRADATION OF BETA-CATENIN BY THE DESTRUCTION COMPLEX%REACTOME DATABASE ID RELEASE 65%195253	79	0.675493	1.86474	0.0019802	0.00443045	0.39	9657
VASCULAR ENDOTHELIAL GROWTH FACTOR RECEPTOR SIGNALING PATHWAY%GOBP%GO:0048010	63	0.671661	1.86413	0	0.00443268	0.392	11621
NEUTROPHIL ACTIVATION%GOBP%GO:0042119	483	0.567683	1.86363	0.00193798	0.00443309	0.392	14068
SUPRAMOLECULAR FIBER%GOCC%GO:0099512	443	0.554401	1.86454	0	0.00443357	0.391	14145
REGULATION OF PROTEIN TRANSPORT%GOBP%GO:0051223	464	0.53485	1.86366	0	0.00443443	0.392	15004
REGULATION OF INTRINSIC APOPTOTIC SIGNALING PATHWAY%GOBP%GO:2001242	115	0.575608	1.86328	0	0.00443607	0.394	11194
BIOCARTA_WNT_PATHWAY%MSIGDB_C2%BIOCARTA_WNT_PATHWAY	26	0.767553	1.86369	0	0.00443687	0.392	7112
GRANULOCYTE ACTIVATION%GOBP%GO:0036230	486	0.567003	1.86331	0.00193798	0.00443839	0.394	14068
POSITIVE REGULATION OF PROTEIN BINDING%GOBP%GO:0032092	65	0.62794	1.86334	0	0.00443856	0.394	9858
CLEAVAGE FURROW%GOCC%GO:0032154	33	0.687286	1.86346	0	0.00443998	0.394	12885
REGULATION OF CYTOPLASMIC TRANSLATION%GOBP%GO:2000765	22	0.723808	1.86336	0	0.00444082	0.394	7330
POSITIVE REGULATION OF BINDING%GOBP%GO:0051099	125	0.590881	1.8635	0	0.00444236	0.393	9858
NEGATIVE REGULATION OF INTRINSIC APOPTOTIC SIGNALING PATHWAY%GOBP%GO:2001243	73	0.599951	1.863	0	0.00444983	0.394	14367
GLYCEROPHOSPHOLIPID BIOSYNTHESIS%REACTOME%R-HSA-1483206.4	120	0.541255	1.86305	0	0.00445143	0.394	15281
PROTEIN LOCALIZATION TO CELL PERIPHERY%GOBP%GO:1990778	142	0.598261	1.86286	0	0.00445177	0.395	10984
BIOCARTA_IGF1R_PATHWAY%MSIGDB_C2%BIOCARTA_IGF1R_PATHWAY	23	0.714897	1.86273	0	0.00445261	0.396	4991
DEADENYLATION OF MRNA%REACTOME DATABASE ID RELEASE 65%429947	24	0.828097	1.863	0	0.004453	0.394	7471
MAINTENANCE OF PROTEIN LOCATION IN NUCLEUS%GOBP%GO:0051457	19	0.775139	1.86308	0	0.00445389	0.394	8918
CENTROMERE COMPLEX ASSEMBLY%GOBP%GO:0034508	45	0.736363	1.86264	0.00193798	0.004454	0.397	7113
DNA SECONDARY STRUCTURE BINDING%GOMF%GO:0000217	24	0.795354	1.86303	0	0.00445616	0.394	6605
ESTABLISHMENT OF PROTEIN LOCALIZATION TO PLASMA MEMBRANE%GOBP%GO:0061951	28	0.71027	1.86247	0	0.00445686	0.398	12514
REGULATION OF STRESS-ACTIVATED MAPK CASCADE%GOBP%GO:0032872	167	0.587763	1.86237	0	0.00445808	0.398	15365
SIGNALLING TO ERKS%REACTOME%R-HSA-187687.1	29	0.739184	1.86248	0	0.0044593	0.398	8406
INTEGRAL COMPONENT OF MITOCHONDRIAL INNER MEMBRANE%GOCC%GO:0031305	32	0.655339	1.86304	0	0.00445934	0.394	11059
FC-EPSILON RECEPTOR SIGNALING PATHWAY%GOBP%GO:0038095	69	0.675132	1.86153	0	0.00445956	0.399	13196
PROTEIN BINDING INVOLVED IN PROTEIN FOLDING%GOMF%GO:0044183	22	0.737204	1.86145	0	0.00446055	0.4	12457
REGULATION OF PROTEIN COMPLEX DISASSEMBLY%GOBP%GO:0043244	60	0.642068	1.86228	0.0019084	0.00446108	0.398	11633
TIE2 SIGNALING%REACTOME DATABASE ID RELEASE 65%210993	17	0.718953	1.86231	0	0.00446232	0.398	7423
ENDOCYTIC RECYCLING%GOBP%GO:0032456	25	0.761742	1.86154	0	0.00446268	0.399	11024
MRNA 3'-END PROCESSING%REACTOME%R-HSA-72187.4	56	0.775818	1.86221	0	0.00446304	0.399	10879
RESPONSE TO PEPTIDE%GOBP%GO:1901652	241	0.545221	1.86161	0	0.00446337	0.399	10775
PID_ILK_PATHWAY%MSIGDB_C2%PID_ILK_PATHWAY	46	0.703661	1.86223	0	0.00446619	0.399	9866
REGULATION OF TP53 EXPRESSION AND DEGRADATION%REACTOME DATABASE ID RELEASE 65%6806003	36	0.68167	1.86165	0	0.0044665	0.399	12207
POSITIVE REGULATION OF G1/S TRANSITION OF MITOTIC CELL CYCLE%GOBP%GO:1900087	17	0.737396	1.86209	0	0.00446749	0.399	8225
TRANSFERASE ACTIVITY, TRANSFERRING GLYCOSYL GROUPS%GOMF%GO:0016757	259	0.535201	1.86173	0	0.00446821	0.399	13171
UBIQUITIN PROTEASOME PATHWAY%PANTHER PATHWAY%P00060	43	0.721787	1.86223	0	0.00446934	0.399	9048
ATR SIGNALING PATHWAY%PATHWAY INTERACTION DATABASE NCI-NATURE CURATED DATA%ATR SIGNALING PATHWAY	39	0.804025	1.86175	0	0.00447134	0.399	7236
DNA REPLICATION CHECKPOINT%GOBP%GO:0000076	16	0.847253	1.86176	0	0.00447447	0.399	8006
CELLULAR RESPONSE TO OXYGEN LEVELS%GOBP%GO:0071453	101	0.578092	1.86201	0	0.00447491	0.399	15031
PIGMENT GRANULE ORGANIZATION%GOBP%GO:0048753	23	0.727745	1.86181	0	0.00447689	0.399	8528
ORC1 REMOVAL FROM CHROMATIN%REACTOME%R-HSA-68949.3	70	0.711325	1.86127	0	0.00447777	0.4	9916
MELANOSOME ORGANIZATION%GOBP%GO:0032438	23	0.727745	1.86181	0	0.00448003	0.399	8528
HALLMARK_UNFOLDED_PROTEIN_RESPONSE%MSIGDB_C2%HALLMARK_UNFOLDED_PROTEIN_RESPONSE	111	0.657073	1.86188	0.00187266	0.00448028	0.399	14283
MYELOID CELL ACTIVATION INVOLVED IN IMMUNE RESPONSE%GOBP%GO:0002275	491	0.563009	1.86193	0.00192308	0.00448178	0.399	14068
CELL PROLIFERATION%GOBP%GO:0008283	446	0.53343	1.86084	0	0.00448641	0.4	15031
IL6%NETPATH%IL6	85	0.644394	1.8609	0	0.00448659	0.4	9090
POSITIVE REGULATION OF ESTABLISHMENT OF PROTEIN LOCALIZATION TO MITOCHONDRION%GOBP%GO:1903749	54	0.685677	1.86072	0	0.00449195	0.401	7642
MRNA CLEAVAGE FACTOR COMPLEX%GOCC%GO:0005849	18	0.827198	1.8607	0	0.00449266	0.401	2334
NEGATIVE REGULATION OF MITOTIC SISTER CHROMATID SEGREGATION%GOBP%GO:0033048	23	0.789787	1.86037	0.00189753	0.00452141	0.403	6885
PID_HDAC_CLASSI_PATHWAY%MSIGDB_C2%PID_HDAC_CLASSI_PATHWAY	66	0.685187	1.86019	0	0.0045229	0.403	6456
DIOXYGENASE ACTIVITY%GOMF%GO:0051213	61	0.549541	1.85991	0	0.00452409	0.403	16426
POSITIVE REGULATION OF DNA-TEMPLATED TRANSCRIPTION, INITIATION%GOBP%GO:2000144	24	0.723331	1.86023	0	0.00452496	0.403	12560
CHAPERONE-MEDIATED PROTEIN FOLDING%GOBP%GO:0061077	54	0.662326	1.85992	0	0.00452723	0.403	9899
APOPTOSIS SIGNALING PATHWAY%PANTHER PATHWAY%P00006	106	0.648591	1.85995	0	0.0045287	0.403	13092
NEGATIVE REGULATION OF MET ACTIVITY%REACTOME%R-HSA-6807004.1	20	0.71801	1.85996	0	0.00453114	0.403	6848
NEGATIVE REGULATION OF DOUBLE-STRAND BREAK REPAIR%GOBP%GO:2000780	24	0.755124	1.85989	0	0.00453451	0.404	6885
MYELOID LEUKOCYTE MEDIATED IMMUNITY%GOBP%GO:0002444	493	0.564128	1.85949	0.0019305	0.00454386	0.404	14068
P-BODY%GOCC%GO:0000932	63	0.67389	1.85961	0	0.00454429	0.404	8445
PID_ERBB1_INTERNALIZATION_PATHWAY%MSIGDB_C2%PID_ERBB1_INTERNALIZATION_PATHWAY	41	0.719082	1.8595	0	0.00454699	0.404	8945
RECOMBINATIONAL REPAIR%GOBP%GO:0000725	75	0.789137	2.09016	0	0.00455	0.011	7595
ALPHA6BETA4INTEGRIN%IOB%ALPHA6BETA4INTEGRIN	67	0.626367	1.85951	0	0.00455013	0.404	13009
NUCLEASE ACTIVITY%GOMF%GO:0004518	178	0.672777	2.08686	0	0.00455788	0.013	9370
PID_NOTCH_PATHWAY%MSIGDB_C2%PID_NOTCH_PATHWAY	59	0.663085	1.85941	0	0.00455985	0.405	8918
PID_EPHA2_FWD_PATHWAY%MSIGDB_C2%PID_EPHA2_FWD_PATHWAY	19	0.770154	1.85915	0	0.0045792	0.406	10340
PID_ERBB1_RECEPTOR_PROXIMAL_PATHWAY%MSIGDB_C2%PID_ERBB1_RECEPTOR_PROXIMAL_PATHWAY	35	0.739653	1.85896	0	0.00457927	0.407	11436
RESPONSE TO AMINO ACID%GOBP%GO:0043200	35	0.625704	1.85886	0	0.00457994	0.408	12763
PID_ANGIOPOIETIN_RECEPTOR_PATHWAY%MSIGDB_C2%PID_ANGIOPOIETIN_RECEPTOR_PATHWAY	50	0.66283	1.85855	0.00187617	0.00458071	0.409	11082
REGULATION OF CILIUM ASSEMBLY%GOBP%GO:1902017	62	0.672684	1.85877	0	0.00458106	0.409	14021
EPHA2 FORWARD SIGNALING%PATHWAY INTERACTION DATABASE NCI-NATURE CURATED DATA%EPHA2 FORWARD SIGNALING	19	0.770154	1.85915	0	0.00458235	0.406	10340
ACTIVATION OF INNATE IMMUNE RESPONSE%GOBP%GO:0002218	172	0.592807	1.85897	0.00187617	0.00458241	0.407	13471
REGULATION OF SIGNAL TRANSDUCTION BY P53 CLASS MEDIATOR%GOBP%GO:1901796	112	0.646627	1.85862	0	0.00458316	0.409	12898
NEUTROPHIL DEGRANULATION%REACTOME DATABASE ID RELEASE 65%6798695	471	0.564722	1.85922	0.00193424	0.00458407	0.406	14068
ATP-DEPENDENT MICROTUBULE MOTOR ACTIVITY, PLUS-END-DIRECTED%GOMF%GO:0008574	27	0.700346	1.85846	0.0018622	0.00458678	0.411	10482
REGULATION OF TORC1 SIGNALING%GOBP%GO:1903432	25	0.731786	1.85835	0	0.00459031	0.412	12553
FOXM1 TRANSCRIPTION FACTOR NETWORK%PATHWAY INTERACTION DATABASE NCI-NATURE CURATED DATA%FOXM1 TRANSCRIPTION FACTOR NETWORK	42	0.698652	1.85807	0	0.00461349	0.413	10051
NLS-BEARING PROTEIN IMPORT INTO NUCLEUS%GOBP%GO:0006607	21	0.802003	1.85776	0	0.00462484	0.413	7404
ENTRAINMENT OF CIRCADIAN CLOCK%GOBP%GO:0009649	20	0.76058	1.85797	0	0.00462556	0.413	8230
REGULATION OF PEPTIDE TRANSPORT%GOBP%GO:0090087	484	0.528327	1.85778	0	0.004628	0.413	15004
BIOCARTA_MET_PATHWAY%MSIGDB_C2%BIOCARTA_MET_PATHWAY	37	0.721107	1.85771	0	0.00464523	0.413	9062
GLYCOSYLATION%GOBP%GO:0070085	192	0.557417	1.85741	0	0.00466309	0.414	11812
REGULATION OF AUTOPHAGOSOME ASSEMBLY%GOBP%GO:2000785	33	0.703778	1.85731	0.00184843	0.00467051	0.414	7686
ACTIN FILAMENT ORGANIZATION%GOBP%GO:0007015	152	0.572756	1.85696	0	0.00469329	0.415	14067
MEIOTIC CELL CYCLE%GOBP%GO:0051321	125	0.598348	1.85667	0	0.004704	0.416	10591
PHOSPHATIDYLINOSITOL BISPHOSPHATE PHOSPHATASE ACTIVITY%GOMF%GO:0034593	26	0.744471	1.85643	0	0.00471306	0.417	9062
MAPK CASCADE%GOBP%GO:0000165	273	0.56549	1.85649	0	0.00471418	0.417	14835
LEPTIN%NETPATH%LEPTIN	98	0.618507	1.85634	0	0.00471889	0.419	11283
REGULATION OF DNA-TEMPLATED TRANSCRIPTION, INITIATION%GOBP%GO:2000142	30	0.714114	1.85634	0	0.00472326	0.419	12871
APC C:CDC20 MEDIATED DEGRADATION OF CYCLIN B%REACTOME DATABASE ID RELEASE 65%174048	23	0.782929	1.85624	0	0.00472565	0.419	8157
PHOSPHOLIPID BINDING%GOMF%GO:0005543	308	0.547838	1.85625	0	0.00472745	0.419	16213
BIOCARTA_HER2_PATHWAY%MSIGDB_C2%BIOCARTA_HER2_PATHWAY	22	0.726016	1.85607	0	0.00473097	0.419	8851
REGULATION OF TRANSCRIPTION INVOLVED IN G1/S TRANSITION OF MITOTIC CELL CYCLE%GOBP%GO:0000083	26	0.7724	1.85589	0	0.00473304	0.42	8761
PEPTIDE-LYSINE-N-ACETYLTRANSFERASE ACTIVITY%GOMF%GO:0061733	51	0.767875	1.85589	0	0.00473624	0.42	7209
TRANSCRIPTION COREPRESSOR ACTIVITY%GOMF%GO:0003714	189	0.597249	1.85571	0	0.00474729	0.423	9750
MODULATION BY HOST OF VIRAL TRANSCRIPTION%GOBP%GO:0043921	27	0.745969	1.85542	0	0.00476683	0.426	4903
MODULATION OF TRANSCRIPTION IN OTHER ORGANISM INVOLVED IN SYMBIOTIC INTERACTION%GOBP%GO:0052312	27	0.745969	1.85542	0	0.00477004	0.426	4903
MELANOSOME TRANSPORT%GOBP%GO:0032402	17	0.747024	1.85498	0	0.00477027	0.427	8476
CDC20:PHOSPHO-APC C MEDIATED DEGRADATION OF CYCLIN A%REACTOME%R-HSA-174184.2	71	0.705213	1.85471	0	0.00477205	0.43	11360
HYDROLASE ACTIVITY, ACTING ON GLYCOSYL BONDS%GOMF%GO:0016798	106	0.546893	1.85454	0	0.00477318	0.43	14137
MODULATION BY HOST OF SYMBIONT TRANSCRIPTION%GOBP%GO:0052472	27	0.745969	1.85542	0	0.00477326	0.426	4903
UBIQUITIN-LIKE PROTEIN BINDING%GOMF%GO:0032182	78	0.674679	1.85439	0	0.00477343	0.43	12548
PIGMENT GRANULE TRANSPORT%GOBP%GO:0051904	17	0.747024	1.85498	0	0.00477347	0.427	8476
PURINE-CONTAINING COMPOUND BIOSYNTHETIC PROCESS%GOBP%GO:0072522	162	0.525479	1.85472	0	0.00477457	0.43	16650
NUCLEOSIDE METABOLIC PROCESS%GOBP%GO:0009116	77	0.582776	1.85504	0	0.00477525	0.427	10166
LYSOSOME VESICLE BIOGENESIS%REACTOME%R-HSA-432720.1	35	0.661874	1.85457	0.00186567	0.00477638	0.43	10629
PROTEIN LOCALIZATION TO GOLGI APPARATUS%GOBP%GO:0034067	20	0.75523	1.85414	0	0.00477764	0.43	11479
RNA DESTABILIZATION%GOBP%GO:0050779	19	0.748516	1.85507	0	0.00477777	0.427	8640
TRNA BINDING%GOMF%GO:0000049	35	0.70577	1.85512	0	0.00477867	0.427	8710
G BETA:GAMMA SIGNALLING THROUGH PI3KGAMMA%REACTOME%R-HSA-392451.3	25	0.714438	1.85423	0.00193424	0.00478084	0.43	11304
REGULATION OF CENTRIOLE REPLICATION%GOBP%GO:0046599	19	0.800682	1.85425	0	0.00478202	0.43	9460
INTRACILIARY TRANSPORT PARTICLE B%GOCC%GO:0030992	19	0.814294	1.85403	0	0.00478589	0.431	4940
DOUBLE-STRAND BREAK REPAIR VIA HOMOLOGOUS RECOMBINATION%GOBP%GO:0000724	74	0.787903	2.09081	0	0.00481764	0.011	7595
REGULATION OF VIRAL TRANSCRIPTION%GOBP%GO:0046782	42	0.703711	1.8538	0	0.00482507	0.432	10222
PID_P38_MKK3_6PATHWAY%MSIGDB_C2%PID_P38_MKK3_6PATHWAY	26	0.691125	1.85359	0.0059761	0.00482771	0.432	6517
HISTONE DEACETYLASE BINDING%GOMF%GO:0042826	79	0.638131	1.8537	0	0.00482956	0.432	10408
REGULATION OF CELLULAR SENESCENCE%GOBP%GO:2000772	25	0.710365	1.85371	0.00190476	0.00483278	0.432	9969
HISTONE DEMETHYLASE ACTIVITY%GOMF%GO:0032452	27	0.742748	1.85339	0	0.00483598	0.433	9859
PID_PI3K_PLC_TRK_PATHWAY%MSIGDB_C2%PID_PI3K_PLC_TRK_PATHWAY	36	0.684641	1.85352	0	0.00483761	0.433	7423
PROTEIN SECRETION%GOBP%GO:0009306	83	0.556847	1.85342	0.0019084	0.00483919	0.433	11416
NUCLEAR REPLISOME%GOCC%GO:0043601	25	0.768541	1.85323	0	0.00483986	0.433	7613
TRK RECEPTOR SIGNALING MEDIATED BY PI3K AND PLC-GAMMA%PATHWAY INTERACTION DATABASE NCI-NATURE CURATED DATA%TRK RECEPTOR SIGNALING MEDIATED BY PI3K AND PLC-GAMMA	36	0.684641	1.85352	0	0.00484083	0.433	7423
SIGNALING BY NTRK2 (TRKB)%REACTOME%R-HSA-9006115.2	22	0.697062	1.85346	0	0.00484154	0.433	9067
CYCLIN-DEPENDENT PROTEIN SERINE/THREONINE KINASE ACTIVITY%GOMF%GO:0004693	34	0.696267	1.853	0	0.004862	0.434	9969
CXCR3-MEDIATED SIGNALING EVENTS%PATHWAY INTERACTION DATABASE NCI-NATURE CURATED DATA%CXCR3-MEDIATED SIGNALING EVENTS	38	0.674402	1.85314	0	0.00486338	0.434	6497
PEPTIDASE COMPLEX%GOCC%GO:1905368	72	0.691919	1.85302	0.00391389	0.00486522	0.434	12076
ACTOMYOSIN%GOCC%GO:0042641	45	0.676414	1.85306	0	0.00486564	0.434	11755
CASPASE CASCADE IN APOPTOSIS%PATHWAY INTERACTION DATABASE NCI-NATURE CURATED DATA%CASPASE CASCADE IN APOPTOSIS	50	0.683452	1.85277	0	0.00488274	0.436	13230
GLYCOSYL COMPOUND METABOLIC PROCESS%GOBP%GO:1901657	97	0.564695	1.85247	0	0.00488402	0.436	11447
DNA CATABOLIC PROCESS%GOBP%GO:0006308	23	0.706328	1.85253	0	0.00488724	0.436	7277
REGULATION OF HISTONE ACETYLATION%GOBP%GO:0035065	41	0.688797	1.85239	0	0.0048876	0.438	5415
ACTIVATION OF NF-KAPPAB IN B CELLS%REACTOME%R-HSA-1169091.1	66	0.683675	1.85255	0.00581395	0.00488867	0.436	12284
NEGATIVE REGULATION OF CELL GROWTH%GOBP%GO:0030308	115	0.562081	1.85232	0	0.00489004	0.438	11572
REGULATION OF GENE SILENCING%GOBP%GO:0060968	99	0.616225	1.85225	0	0.00489084	0.438	7338
REGULATION OF TYPE I INTERFERON PRODUCTION%GOBP%GO:0032479	95	0.665684	1.85263	0	0.00489121	0.436	13602
BIOCARTA_EPO_PATHWAY%MSIGDB_C2%BIOCARTA_EPO_PATHWAY	19	0.743541	1.85209	0	0.00489838	0.438	12560
GPI ANCHOR BIOSYNTHETIC PROCESS%GOBP%GO:0006506	27	0.72295	1.85186	0	0.00490463	0.44	9693
REGULATION OF MITOCHONDRIAL OUTER MEMBRANE PERMEABILIZATION INVOLVED IN APOPTOTIC SIGNALING PATHWAY%GOBP%GO:1901028	38	0.680259	1.85174	0.00190476	0.00490521	0.44	11194
MRNA CLEAVAGE AND POLYADENYLATION SPECIFICITY FACTOR COMPLEX%GOCC%GO:0005847	17	0.818819	1.85193	0	0.00490554	0.439	2334
MAINTENANCE OF LOCATION IN CELL%GOBP%GO:0051651	70	0.614228	1.85187	0	0.00490785	0.44	14861
NCRNA CATABOLIC PROCESS%GOBP%GO:0034661	27	0.711924	1.85152	0	0.00495484	0.44	10033
RNA POLYMERASE II TRANSCRIPTION TERMINATION%REACTOME%R-HSA-73856.3	65	0.766454	1.85152	0	0.00495809	0.44	11221
APC C:CDH1 MEDIATED DEGRADATION OF CDC20 AND OTHER APC C:CDH1 TARGETED PROTEINS IN LATE MITOSIS EARLY G1%REACTOME DATABASE ID RELEASE 65%174178	71	0.709473	1.85137	0	0.0049605	0.441	11360
CLEAVAGE OF GROWING TRANSCRIPT IN THE TERMINATION REGION%REACTOME%R-HSA-109688.2	65	0.766454	1.85152	0	0.00496134	0.44	11221
EPO SIGNALING PATHWAY%PATHWAY INTERACTION DATABASE NCI-NATURE CURATED DATA%EPO SIGNALING PATHWAY	32	0.712321	1.85139	0	0.00496308	0.441	11524
POSITIVE REGULATION BY HOST OF VIRAL TRANSCRIPTION%GOBP%GO:0043923	17	0.830031	1.85119	0	0.00498045	0.441	4903
NUCLEOBASE-CONTAINING COMPOUND KINASE ACTIVITY%GOMF%GO:0019205	47	0.628562	1.85108	0	0.00498159	0.441	12436
MAPK TARGETS NUCLEAR EVENTS MEDIATED BY MAP KINASES%REACTOME DATABASE ID RELEASE 65%450282	30	0.727807	1.851	0	0.00498187	0.441	8605
POLYUBIQUITIN MODIFICATION-DEPENDENT PROTEIN BINDING%GOMF%GO:0031593	42	0.70279	1.85102	0.0019084	0.00498299	0.441	12031
AUTOPHAGOSOME MEMBRANE%GOCC%GO:0000421	19	0.735154	1.85083	0	0.00499093	0.442	10789
PDZ DOMAIN BINDING%GOMF%GO:0030165	59	0.594337	1.85073	0	0.00499485	0.444	14060
PID_TRAIL_PATHWAY%MSIGDB_C2%PID_TRAIL_PATHWAY	28	0.716418	1.85079	0	0.0049974	0.443	11436
PID_ATR_PATHWAY%MSIGDB_C2%PID_ATR_PATHWAY	39	0.790334	1.85073	0	0.0049981	0.444	7236
NUCLEAR-TRANSCRIBED MRNA POLY(A) TAIL SHORTENING%GOBP%GO:0000289	19	0.829344	1.85034	0	0.00500654	0.444	6135
RNA POLYMERASE BINDING%GOMF%GO:0070063	49	0.723623	1.85009	0	0.00501412	0.446	12962
MULTIVESICULAR BODY ASSEMBLY%GOBP%GO:0036258	30	0.736575	1.85001	0.0018315	0.00501728	0.446	11008
1-PHOSPHATIDYLINOSITOL BINDING%GOMF%GO:0005545	15	0.809315	1.85011	0	0.00501737	0.446	6641
ACTIVATION OF ATR IN RESPONSE TO REPLICATION STRESS%REACTOME DATABASE ID RELEASE 65%176187	37	0.837848	1.85014	0	0.00501995	0.445	7236
ASYMMETRIC LOCALIZATION OF PCP PROTEINS%REACTOME DATABASE ID RELEASE 65%4608870	63	0.666849	1.84947	0.003861	0.0050257	0.448	14060
BIOCARTA_PYK2_PATHWAY%MSIGDB_C2%BIOCARTA_PYK2_PATHWAY	28	0.738681	1.84958	0	0.00502769	0.448	9001
ANDROGEN RECEPTOR BINDING%GOMF%GO:0050681	42	0.688265	1.84952	0	0.0050283	0.448	12010
SUPERPATHWAY OF INOSITOL PHOSPHATE COMPOUNDS%HUMANCYC%PWY-6371	67	0.672317	1.84959	0	0.00503094	0.448	11436
HISTONE ACETYLTRANSFERASE ACTIVITY%GOMF%GO:0004402	49	0.763249	1.84917	0	0.00506046	0.449	7209
TRANSLESION SYNTHESIS BY POLH%REACTOME DATABASE ID RELEASE 65%110320	18	0.797639	1.84911	0	0.00506349	0.449	6879
POSITIVE REGULATION OF TRANSCRIPTION BY RNA POLYMERASE I%GOBP%GO:0045943	22	0.777032	1.84911	0	0.00506614	0.449	6913
ERROR-FREE TRANSLESION SYNTHESIS%GOBP%GO:0070987	18	0.797639	1.84911	0	0.00506941	0.449	6879
STABILIZATION AND EXPANSION OF THE E-CADHERIN ADHERENS JUNCTION%PATHWAY INTERACTION DATABASE NCI-NATURE CURATED DATA%STABILIZATION AND EXPANSION OF THE E-CADHERIN ADHERENS JUNCTION	39	0.697618	1.84896	0	0.00508119	0.45	8833
POSITIVE REGULATION OF WNT SIGNALING PATHWAY%GOBP%GO:0030177	100	0.611367	1.8489	0	0.00508259	0.452	10674
FC RECEPTOR SIGNALING PATHWAY%GOBP%GO:0038093	128	0.651481	1.84864	0	0.00509394	0.453	13725
TRNA METHYLTRANSFERASE ACTIVITY%GOMF%GO:0008175	24	0.78553	1.84837	0	0.00509722	0.453	9192
SUPRAMOLECULAR POLYMER%GOCC%GO:0099081	449	0.550656	1.84846	0	0.00509893	0.453	14145
REGULATION OF CELL CYCLE PHASE TRANSITION%GOBP%GO:1901987	318	0.704568	2.09174	0	0.00511875	0.011	10189
RUNX1 INTERACTS WITH CO-FACTORS WHOSE PRECISE EFFECT ON RUNX1 TARGETS IS NOT KNOWN%REACTOME DATABASE ID RELEASE 65%8939243	36	0.756383	1.84793	0	0.00512062	0.454	11520
REGULATION OF WNT SIGNALING PATHWAY%GOBP%GO:0030111	243	0.576933	1.84802	0	0.00512193	0.453	17326
SUPRAMOLECULAR COMPLEX%GOCC%GO:0099080	450	0.54963	1.84769	0	0.00512909	0.455	14145
LEUKOCYTE DEGRANULATION%GOBP%GO:0043299	485	0.562163	1.84761	0.00193798	0.00513083	0.455	14068
PROTEIN N-LINKED GLYCOSYLATION%GOBP%GO:0006487	73	0.59899	1.84755	0.00190476	0.00513087	0.455	9645
ST_INTEGRIN_SIGNALING_PATHWAY%MSIGDB_C2%ST_INTEGRIN_SIGNALING_PATHWAY	81	0.664524	1.84743	0	0.00513166	0.455	13489
PEPTIDASE ACTIVITY, ACTING ON L-AMINO ACID PEPTIDES%GOMF%GO:0070011	491	0.502385	1.8472	0	0.00514262	0.455	12468
GDNF%IOB%GDNF	37	0.683226	1.84723	0.00190114	0.00514591	0.455	8406
PID_EPHB_FWD_PATHWAY%MSIGDB_C2%PID_EPHB_FWD_PATHWAY	40	0.69725	1.84714	0.00185529	0.00515568	0.457	8406
MICROTUBULE BUNDLE FORMATION%GOBP%GO:0001578	60	0.597705	1.84708	0	0.00515693	0.457	18838
TRANSFERASE ACTIVITY, TRANSFERRING HEXOSYL GROUPS%GOMF%GO:0016758	186	0.54643	1.84651	0	0.00517589	0.458	14573
POSITIVE REGULATION OF CELL DIVISION%GOBP%GO:0051781	43	0.627158	1.84657	0	0.00517709	0.458	6696
BASE-EXCISION REPAIR%GOBP%GO:0006284	35	0.720126	1.84658	0	0.0051782	0.458	5355
HISTONE-LYSINE N-METHYLTRANSFERASE ACTIVITY%GOMF%GO:0018024	36	0.752402	1.84634	0	0.00517947	0.458	5726
NUCLEOTIDE TRANSMEMBRANE TRANSPORTER ACTIVITY%GOMF%GO:0015215	18	0.708392	1.84675	0	0.00518049	0.458	13957
REGULATION OF RESPONSE TO CYTOKINE STIMULUS%GOBP%GO:0060759	133	0.606566	1.84659	0	0.0051815	0.458	13676
TRNA AMINOACYLATION%GOBP%GO:0043039	48	0.734092	1.84661	0	0.00518295	0.458	11064
INTERACTIONS OF VPR WITH HOST CELLULAR PROTEINS%REACTOME%R-HSA-176033.2	32	0.813671	1.84616	0	0.0051851	0.458	7859
AMINO ACID ACTIVATION%GOBP%GO:0043038	48	0.734092	1.84661	0	0.00518625	0.458	11064
FORMATION OF RNA POL II ELONGATION COMPLEX%REACTOME DATABASE ID RELEASE 65%112382	54	0.721495	1.84569	0	0.00519036	0.459	12801
BIOCARTA_PGC1A_PATHWAY%MSIGDB_C2%BIOCARTA_PGC1A_PATHWAY	22	0.689818	1.84568	0	0.00519037	0.459	13388
SIGNALING BY FGFR1 IN DISEASE%REACTOME%R-HSA-5655302.2	33	0.687185	1.84608	0	0.00519117	0.459	10495
RNA POLYMERASE II TRANSCRIPTION ELONGATION%REACTOME DATABASE ID RELEASE 65%75955	54	0.721495	1.84569	0	0.00519364	0.459	12801
PHOSPHATASE REGULATOR ACTIVITY%GOMF%GO:0019208	55	0.659018	1.84547	0	0.00519413	0.459	12237
REGULATION OF SISTER CHROMATID COHESION%GOBP%GO:0007063	17	0.802843	1.84554	0	0.00519484	0.459	7291
SIGNALING BY NOTCH1 PEST DOMAIN MUTANTS IN CANCER%REACTOME%R-HSA-2644602.1	57	0.660855	1.84578	0	0.00519498	0.459	10514
C-MYC PATHWAY%PATHWAY INTERACTION DATABASE NCI-NATURE CURATED DATA%C-MYC PATHWAY	26	0.758108	1.84548	0	0.0051974	0.459	7640
BIOCARTA_ERK_PATHWAY%MSIGDB_C2%BIOCARTA_ERK_PATHWAY	28	0.714467	1.84555	0	0.00519743	0.459	11303
CONSTITUTIVE SIGNALING BY NOTCH1 PEST DOMAIN MUTANTS%REACTOME%R-HSA-2644606.1	57	0.660855	1.84578	0	0.00519827	0.459	10514
REGULATION OF TRANSCRIPTION INITIATION FROM RNA POLYMERASE II PROMOTER%GOBP%GO:0060260	23	0.725181	1.84527	0	0.00519922	0.46	12871
BIOCARTA_FCER1_PATHWAY%MSIGDB_C2%BIOCARTA_FCER1_PATHWAY	38	0.705654	1.84548	0	0.00520068	0.459	13177
SIGNALING BY NOTCH1 HD+PEST DOMAIN MUTANTS IN CANCER%REACTOME DATABASE ID RELEASE 65%2894858	57	0.660855	1.84578	0	0.00520156	0.459	10514
CONSTITUTIVE SIGNALING BY NOTCH1 HD+PEST DOMAIN MUTANTS%REACTOME DATABASE ID RELEASE 65%2894862	57	0.660855	1.84578	0	0.00520486	0.459	10514
SIGNALING BY NOTCH1 IN CANCER%REACTOME%R-HSA-2644603.2	57	0.660855	1.84578	0	0.00520816	0.459	10514
HISTONE MRNA METABOLIC PROCESS%GOBP%GO:0008334	28	0.755989	1.84484	0	0.00524373	0.46	11221
GLOBAL GENOME NUCLEOTIDE EXCISION REPAIR (GG-NER)%REACTOME%R-HSA-5696399.1	70	0.697102	1.84488	0	0.00524541	0.46	11627
MRNA CLEAVAGE%GOBP%GO:0006379	24	0.782914	1.84485	0	0.00524702	0.46	8956
WNT SIGNALING PATHWAY%GOBP%GO:0016055	150	0.586419	1.84457	0	0.00526055	0.462	9892
CELL-CELL SIGNALING BY WNT%GOBP%GO:0198738	150	0.586419	1.84457	0	0.00526385	0.462	9892
POSITIVE REGULATION OF CELL CYCLE G2/M PHASE TRANSITION%GOBP%GO:1902751	17	0.804231	1.84458	0	0.00526651	0.462	6971
CELL DEATH SIGNALLING VIA NRAGE, NRIF AND NADE%REACTOME DATABASE ID RELEASE 65%204998	75	0.656802	1.8444	0	0.00528071	0.462	11818
POSITIVE REGULATION OF TYPE I INTERFERON PRODUCTION%GOBP%GO:0032481	54	0.684546	1.84446	0	0.00528226	0.462	16456
SIGNALING BY INSULIN RECEPTOR%REACTOME DATABASE ID RELEASE 65%74752	70	0.58032	1.84441	0	0.00528401	0.462	10906
LISTERIA MONOCYTOGENES ENTRY INTO HOST CELLS%REACTOME%R-HSA-8876384.1	19	0.742507	1.84384	0	0.00529305	0.464	6848
DNA CATABOLIC PROCESS, ENDONUCLEOLYTIC%GOBP%GO:0000737	19	0.72716	1.84387	0	0.00529629	0.463	6968
POSITIVE REGULATION OF CELLULAR AMIDE METABOLIC PROCESS%GOBP%GO:0034250	100	0.60452	1.84385	0.00186916	0.00529634	0.464	8774
G2 M DNA DAMAGE CHECKPOINT%REACTOME%R-HSA-69473.4	92	0.656431	1.84389	0	0.00529703	0.463	7236
REGULATION OF PROTEIN TARGETING TO MITOCHONDRION%GOBP%GO:1903214	39	0.682013	1.84425	0	0.00529707	0.463	7642
PHOSPHATIDYLINOSITOL BISPHOSPHATE BINDING%GOMF%GO:1902936	80	0.600778	1.84365	0	0.00529889	0.464	16529
PROTEIN-CONTAINING COMPLEX SCAFFOLD ACTIVITY%GOMF%GO:0032947	58	0.651334	1.84368	0	0.00530027	0.464	14679
BIOCARTA_GPCR_PATHWAY%MSIGDB_C2%BIOCARTA_GPCR_PATHWAY	34	0.674451	1.84389	0.0019084	0.00530033	0.463	11303
TRNA METHYLATION%GOBP%GO:0030488	20	0.799211	1.844	0	0.00530124	0.463	9192
PHOSPHATIDIC ACID BINDING%GOMF%GO:0070300	16	0.735495	1.84326	0	0.00530158	0.469	9832
REGULATION OF JUN KINASE ACTIVITY%GOBP%GO:0043506	58	0.661223	1.844	0	0.0053039	0.463	13887
REGULATION OF CELLULAR RESPONSE TO HEAT%GOBP%GO:1900034	42	0.708975	1.84327	0	0.00530404	0.469	7261
REGULATION OF ANATOMICAL STRUCTURE SIZE%GOBP%GO:0090066	270	0.545416	1.84331	0	0.00530588	0.469	15865
TRANSCRIPTION FACTOR TFIID COMPLEX%GOCC%GO:0005669	35	0.725632	1.84302	0.00194175	0.00530879	0.469	12871
POSITIVE REGULATION OF PROTEIN LOCALIZATION TO MEMBRANE%GOBP%GO:1905477	93	0.609006	1.84332	0.00191205	0.00530917	0.469	12878
FAT CELL DIFFERENTIATION%GOBP%GO:0045444	56	0.60005	1.84338	0	0.00531159	0.469	11986
SIGNALING EVENTS MEDIATED BY VEGFR1 AND VEGFR2%PATHWAY INTERACTION DATABASE NCI-NATURE CURATED DATA%SIGNALING EVENTS MEDIATED BY VEGFR1 AND VEGFR2	68	0.690887	1.84345	0	0.00531219	0.469	9866
REGULATION OF ESTABLISHMENT OF PROTEIN LOCALIZATION TO MITOCHONDRION%GOBP%GO:1903747	64	0.660713	1.84279	0	0.00531376	0.469	7642
REGULATION OF TELOMERASE ACTIVITY%GOBP%GO:0051972	48	0.701889	1.84288	0	0.00531473	0.469	7261
CATALYTIC ACTIVITY, ACTING ON DNA%GOMF%GO:0140097	166	0.74423	2.09591	0	0.00531743	0.01	7595
ANGIOTENSIN_II-STIMULATED_SIGNALING_THROUGH_G_PROTEINS_AND_BETA-ARRESTIN%PANTHER PATHWAY%P05911	33	0.652259	1.84226	0	0.00532415	0.472	10970
POSITIVE REGULATION OF GLYCOPROTEIN METABOLIC PROCESS%GOBP%GO:1903020	17	0.773157	1.84227	0	0.00532742	0.472	7857
PROTEIN KINASE C BINDING%GOMF%GO:0005080	35	0.650647	1.84267	0	0.00532873	0.469	15118
ESTABLISHMENT OF MITOTIC SPINDLE LOCALIZATION%GOBP%GO:0040001	20	0.823438	1.84274	0	0.00532935	0.469	5620
CHAPERONE BINDING%GOMF%GO:0051087	76	0.573796	1.84234	0.0019305	0.00532941	0.472	13868
TRNA AMINOACYLATION%REACTOME DATABASE ID RELEASE 65%379724	42	0.745801	1.84254	0	0.00532944	0.47	9696
PID_IL1_PATHWAY%MSIGDB_C2%PID_IL1_PATHWAY	34	0.699483	1.84241	0	0.00532961	0.471	12560
RESPONSE TO HORMONE%GOBP%GO:0009725	431	0.52656	1.84258	0	0.00533273	0.47	13827
IL1-MEDIATED SIGNALING EVENTS%PATHWAY INTERACTION DATABASE NCI-NATURE CURATED DATA%IL1-MEDIATED SIGNALING EVENTS	34	0.699484	1.84241	0	0.00533289	0.471	12560
POSITIVE REGULATION OF G2/M TRANSITION OF MITOTIC CELL CYCLE%GOBP%GO:0010971	16	0.812235	1.84215	0	0.00533366	0.472	6322
ENHANCER SEQUENCE-SPECIFIC DNA BINDING%GOMF%GO:0001158	78	0.66743	1.84205	0	0.00536107	0.473	12560
NEGATIVE REGULATION OF DEFENSE RESPONSE TO VIRUS%GOBP%GO:0050687	18	0.718103	1.84139	0.00392157	0.00538684	0.474	9337
HISTONE H4-K8 ACETYLATION%GOBP%GO:0043982	15	0.870684	1.8414	0	0.00539014	0.474	7187
TRANSLATION FACTOR ACTIVITY, RNA BINDING%GOMF%GO:0008135	65	0.674216	1.84156	0.00376648	0.0053904	0.474	13879
DEACTIVATION OF THE BETA-CATENIN TRANSACTIVATING COMPLEX%REACTOME%R-HSA-3769402.3	42	0.678151	1.84117	0.00192308	0.00539225	0.476	8227
MICROTUBULE POLYMERIZATION OR DEPOLYMERIZATION%GOBP%GO:0031109	39	0.720264	1.84108	0	0.00539315	0.476	10736
METHYLTRANSFERASE COMPLEX%GOCC%GO:0034708	95	0.724325	1.84168	0	0.00539321	0.474	8734
HISTONE H4-K5 ACETYLATION%GOBP%GO:0043981	15	0.870684	1.8414	0	0.00539344	0.474	7187
MEMBRANE PROTEIN PROTEOLYSIS%GOBP%GO:0033619	35	0.700683	1.8416	0.00193798	0.00539371	0.474	9991
POSITIVE REGULATION OF CHROMOSOME SEGREGATION%GOBP%GO:0051984	21	0.800123	1.84064	0	0.00540407	0.477	8006
POSITIVE REGULATION OF DNA REPAIR%GOBP%GO:0045739	44	0.685561	1.84074	0	0.00540612	0.477	7417
REGULATION OF VACUOLE ORGANIZATION%GOBP%GO:0044088	38	0.689493	1.84056	0	0.00540722	0.477	10649
SPINDLE CHECKPOINT%GOBP%GO:0031577	18	0.838365	1.83908	0	0.00543567	0.481	6885
PID_AURORA_B_PATHWAY%MSIGDB_C2%PID_AURORA_B_PATHWAY	37	0.757823	1.839	0	0.00543861	0.482	9238
NEGATIVE REGULATION OF MITOTIC METAPHASE/ANAPHASE TRANSITION%GOBP%GO:0045841	18	0.838365	1.83908	0	0.00543895	0.481	6885
MEDIATOR COMPLEX%GOCC%GO:0016592	32	0.729929	1.83998	0	0.00544063	0.478	13817
SIGNALING BY FGFR%REACTOME DATABASE ID RELEASE 65%190236	77	0.608009	1.83893	0	0.00544103	0.482	7423
AURORA B SIGNALING%PATHWAY INTERACTION DATABASE NCI-NATURE CURATED DATA%AURORA B SIGNALING	37	0.757823	1.839	0	0.00544189	0.482	9238
MITOTIC SPINDLE ASSEMBLY CHECKPOINT%GOBP%GO:0007094	18	0.838365	1.83908	0	0.00544224	0.481	6885
SIGNALING BY ERBB2%REACTOME%R-HSA-1227986.5	46	0.656554	1.83977	0	0.00544263	0.479	12298
RESPONSE TO STEROID HORMONE%GOBP%GO:0048545	119	0.58031	1.83979	0	0.00544521	0.479	12010
MITOTIC SPINDLE CHECKPOINT%GOBP%GO:0071174	18	0.838365	1.83908	0	0.00544553	0.481	6885
TRAIL SIGNALING PATHWAY%PATHWAY INTERACTION DATABASE NCI-NATURE CURATED DATA%TRAIL SIGNALING PATHWAY	25	0.737152	1.83885	0	0.00544854	0.482	11275
REGULATION OF TRANSCRIPTION FROM RNA POLYMERASE II PROMOTER IN RESPONSE TO HYPOXIA%GOBP%GO:0061418	29	0.687665	1.83926	0	0.00544877	0.48	8083
SPINDLE ASSEMBLY CHECKPOINT%GOBP%GO:0071173	18	0.838365	1.83908	0	0.00544883	0.481	6885
TRANSITION METAL ION TRANSPORT%GOBP%GO:0000041	84	0.548464	1.83933	0.00188324	0.00545084	0.48	10462
ASSEMBLY OF THE PRE-REPLICATIVE COMPLEX%REACTOME%R-HSA-68867.3	64	0.71714	1.83885	0.00198413	0.00545119	0.482	9916
CELL CYCLE DNA REPLICATION%GOBP%GO:0044786	33	0.816598	1.83909	0	0.00545139	0.481	8006
BIOCARTA_PAR1_PATHWAY%MSIGDB_C2%BIOCARTA_PAR1_PATHWAY	37	0.702226	1.83917	0.00191939	0.00545192	0.48	11201
BIOCARTA_NFAT_PATHWAY%MSIGDB_C2%BIOCARTA_NFAT_PATHWAY	53	0.622202	1.83927	0	0.00545208	0.48	13823
DNA DAMAGE RESPONSE, DETECTION OF DNA DAMAGE%GOBP%GO:0042769	36	0.718859	1.83947	0.00188679	0.00545211	0.48	8884
SIGNALING MEDIATED BY P38-ALPHA AND P38-BETA%PATHWAY INTERACTION DATABASE NCI-NATURE CURATED DATA%SIGNALING MEDIATED BY P38-ALPHA AND P38-BETA	35	0.669024	1.83911	0	0.0054547	0.481	13177
TRANSCRIPTIONAL REPRESSOR ACTIVITY, RNA POLYMERASE II TRANSCRIPTION REGULATORY REGION SEQUENCE-SPECIFIC DNA BINDING%GOMF%GO:0001227	149	0.588253	1.83948	0	0.00545542	0.48	13619
POSITIVE REGULATION OF RECEPTOR-MEDIATED ENDOCYTOSIS%GOBP%GO:0048260	43	0.608593	1.83854	0	0.00546685	0.484	9556
REGULATORY RNA BINDING%GOMF%GO:0061980	33	0.750652	1.8382	0.00189394	0.00548614	0.488	6148
SIGNALING BY FGFR1%REACTOME%R-HSA-5654736.4	42	0.629832	1.83812	0	0.00548782	0.489	14592
GENE AND PROTEIN EXPRESSION BY JAK-STAT SIGNALING AFTER INTERLEUKIN-12 STIMULATION%REACTOME DATABASE ID RELEASE 65%8950505	37	0.66643	1.83822	0	0.00548865	0.488	7364
RAS PATHWAY%PANTHER PATHWAY%P04393	70	0.682708	1.83783	0.0019084	0.00548977	0.491	13431
GUANYL-NUCLEOTIDE EXCHANGE FACTOR ACTIVITY%GOMF%GO:0005085	283	0.572446	1.83829	0	0.00549038	0.487	14930
ANCHORING JUNCTION%GOCC%GO:0070161	446	0.585685	1.83785	0	0.00549106	0.491	16630
PID_LIS1_PATHWAY%MSIGDB_C2%PID_LIS1_PATHWAY	28	0.701411	1.83791	0	0.00549309	0.49	9467
GPI ANCHOR METABOLIC PROCESS%GOBP%GO:0006505	29	0.703935	1.83786	0	0.00549435	0.491	9693
TRNA AMINOACYLATION FOR PROTEIN TRANSLATION%GOBP%GO:0006418	45	0.739295	1.83755	0	0.00550202	0.491	9696
PROTEIN PHOSPHATASE REGULATOR ACTIVITY%GOMF%GO:0019888	45	0.658673	1.8375	0	0.00550845	0.491	11682
POSITIVE REGULATION OF TRANSCRIPTION INITIATION FROM RNA POLYMERASE II PROMOTER%GOBP%GO:0060261	17	0.754472	1.83732	0.00194553	0.00552986	0.493	11790
POSITIVE REGULATION OF VIRAL GENOME REPLICATION%GOBP%GO:0045070	31	0.730349	1.83711	0	0.00554194	0.494	9337
HALLMARK_HEME_METABOLISM%MSIGDB_C2%HALLMARK_HEME_METABOLISM	196	0.547736	1.83661	0	0.00554235	0.494	12666
PCP CE PATHWAY%REACTOME%R-HSA-4086400.2	90	0.627298	1.83688	0.00378072	0.00554555	0.494	14670
TRANSCRIPTION FACTOR ACTIVITY, RNA POLYMERASE II PROXIMAL PROMOTER SEQUENCE-SPECIFIC DNA BINDING%GOMF%GO:0000982	252	0.557009	1.83662	0	0.00554565	0.494	18505
DUAL INCISION IN TC-NER%REACTOME%R-HSA-6782135.1	65	0.688347	1.83676	0	0.00554772	0.494	11431
SCF-DEPENDENT PROTEASOMAL UBIQUITIN-DEPENDENT PROTEIN CATABOLIC PROCESS%GOBP%GO:0031146	22	0.697003	1.83691	0.00189394	0.00554807	0.494	12418
RNA POLYMERASE CORE ENZYME BINDING%GOMF%GO:0043175	36	0.754289	1.83692	0	0.00555017	0.494	12962
PID_ER_NONGENOMIC_PATHWAY%MSIGDB_C2%PID_ER_NONGENOMIC_PATHWAY	41	0.663213	1.83693	0	0.00555085	0.494	13058
REGULATION OF TP53 DEGRADATION%REACTOME%R-HSA-6804757.1	35	0.679069	1.83704	0	0.00555211	0.494	12207
RNA POLYMERASE II TRANSCRIPTION INITIATION AND PROMOTER CLEARANCE%REACTOME%R-HSA-76042.3	48	0.698098	1.83622	0	0.0055525	0.496	12871
UBIQUITIN-LIKE PROTEIN CONJUGATING ENZYME BINDING%GOMF%GO:0044390	33	0.677282	1.83648	0	0.005553	0.495	10116
RHO GTPASE BINDING%GOMF%GO:0017048	118	0.643952	1.83706	0	0.00555471	0.494	14025
HIV TRANSCRIPTION INITIATION%REACTOME DATABASE ID RELEASE 65%167161	48	0.698098	1.83622	0	0.00555578	0.496	12871
RNA POLYMERASE II HIV PROMOTER ESCAPE%REACTOME DATABASE ID RELEASE 65%167162	48	0.698098	1.83622	0	0.00555906	0.496	12871
RNA POLYMERASE II PROMOTER ESCAPE%REACTOME DATABASE ID RELEASE 65%73776	48	0.698098	1.83622	0	0.00556235	0.496	12871
CHROMOSOME MAINTENANCE%REACTOME%R-HSA-73886.1	103	0.650568	1.83589	0.0019084	0.00556414	0.497	6971
ADHERENS JUNCTION%GOCC%GO:0005912	436	0.585264	1.83566	0	0.0055654	0.497	16630
RNA POLYMERASE II TRANSCRIPTION PRE-INITIATION AND PROMOTER OPENING%REACTOME DATABASE ID RELEASE 65%73779	48	0.698098	1.83622	0	0.00556564	0.496	12871
BIOCARTA_RACCYCD_PATHWAY%MSIGDB_C2%BIOCARTA_RACCYCD_PATHWAY	26	0.710458	1.83567	0.00190114	0.00556729	0.497	11275
OXYGEN-DEPENDENT PROLINE HYDROXYLATION OF HYPOXIA-INDUCIBLE FACTOR ALPHA%REACTOME%R-HSA-1234176.2	63	0.675258	1.83556	0.00191939	0.00556788	0.497	9657
BIOCARTA_INTEGRIN_PATHWAY%MSIGDB_C2%BIOCARTA_INTEGRIN_PATHWAY	38	0.70855	1.83545	0	0.00556811	0.497	9827
RNA POLYMERASE II TRANSCRIPTION INITIATION%REACTOME DATABASE ID RELEASE 65%75953	48	0.698098	1.83622	0	0.00556894	0.496	12871
INTEGRATION OF ENERGY METABOLISM%REACTOME DATABASE ID RELEASE 65%163685	108	0.551678	1.83629	0.00193798	0.00556919	0.496	15004
PROCESSING OF DNA DOUBLE-STRAND BREAK ENDS%REACTOME DATABASE ID RELEASE 65%5693607	95	0.654187	1.83568	0	0.00557057	0.497	8332
APOPTOTIC CLEAVAGE OF CELLULAR PROTEINS%REACTOME DATABASE ID RELEASE 65%111465	37	0.698748	1.83633	0	0.00557184	0.496	6720
BIOCARTA_IGF1_PATHWAY%MSIGDB_C2%BIOCARTA_IGF1_PATHWAY	21	0.740546	1.83568	0	0.00557385	0.497	8732
PID_VEGFR1_2_PATHWAY%MSIGDB_C2%PID_VEGFR1_2_PATHWAY	69	0.687022	1.83636	0	0.00557393	0.496	8456
PID_P38_ALPHA_BETA_DOWNSTREAM_PATHWAY%MSIGDB_C2%PID_P38_ALPHA_BETA_DOWNSTREAM_PATHWAY	38	0.667436	1.83574	0	0.00557575	0.497	13177
N-CADHERIN SIGNALING EVENTS%PATHWAY INTERACTION DATABASE NCI-NATURE CURATED DATA%N-CADHERIN SIGNALING EVENTS	36	0.726725	1.8354	0	0.00557645	0.497	11198
ST_GA12_PATHWAY%MSIGDB_C2%ST_GA12_PATHWAY	23	0.677429	1.83531	0	0.00557763	0.497	13384
PERICENTRIOLAR MATERIAL%GOCC%GO:0000242	16	0.809619	1.83516	0	0.00557836	0.497	3643
UBIQUITIN-LIKE PROTEIN CONJUGATING ENZYME ACTIVITY%GOMF%GO:0061650	23	0.772098	1.83533	0	0.00557867	0.497	8225
REGULATION OF TNFR1 SIGNALING%REACTOME%R-HSA-5357905.2	31	0.687898	1.83475	0.00574713	0.00560454	0.499	8533
NUCLEOSIDE PHOSPHATE METABOLIC PROCESS%GOBP%GO:0006753	443	0.469776	1.83443	0	0.00561712	0.5	16130
PID_BETA_CATENIN_NUC_PATHWAY%MSIGDB_C2%PID_BETA_CATENIN_NUC_PATHWAY	80	0.59162	1.83452	0	0.00561849	0.499	17220
ANGIOPOIETIN RECEPTOR TIE2-MEDIATED SIGNALING%PATHWAY INTERACTION DATABASE NCI-NATURE CURATED DATA%ANGIOPOIETIN RECEPTOR TIE2-MEDIATED SIGNALING	49	0.659097	1.83419	0.00190114	0.00562266	0.5	11082
TRIVALENT INORGANIC CATION TRANSPORT%GOBP%GO:0072512	40	0.621751	1.83423	0.00190476	0.00562473	0.5	10460
FERRIC IRON TRANSPORT%GOBP%GO:0015682	40	0.621751	1.83423	0.00190476	0.00562802	0.5	10460
NUCLEOBASE-CONTAINING COMPOUND CATABOLIC PROCESS%GOBP%GO:0034655	351	0.584575	1.83409	0.0019084	0.00563842	0.501	11464
PHOSPHATIDYLINOSITOL PHOSPHATE PHOSPHATASE ACTIVITY%GOMF%GO:0052866	30	0.739688	1.83397	0	0.00565085	0.505	9062
NEGATIVE REGULATION OF BINDING%GOBP%GO:0051100	121	0.574347	1.83388	0	0.00565558	0.505	16270
ERBB SIGNALING PATHWAY%GOBP%GO:0038127	66	0.643116	1.8337	0.00190476	0.00565852	0.505	12298
NEGATIVE REGULATION OF CHROMOSOME ORGANIZATION%GOBP%GO:2001251	95	0.767545	2.09806	0	0.00567806	0.01	6995
NEGATIVE REGULATION OF TELOMERE MAINTENANCE VIA TELOMERASE%GOBP%GO:0032211	19	0.790679	1.83301	0	0.00568955	0.509	6995
NEGATIVE REGULATION OF CELLULAR PROTEIN LOCALIZATION%GOBP%GO:1903828	82	0.604223	1.83304	0	0.00569227	0.509	11982
MICROTUBULE-BASED PROCESS%GOBP%GO:0007017	468	0.685167	2.09618	0	0.00569725	0.01	11103
PHOTOPERIODISM%GOBP%GO:0009648	18	0.74881	1.83268	0	0.00570448	0.51	8230
PEPTIDYL-LYSINE METHYLATION%GOBP%GO:0018022	41	0.75954	1.83279	0	0.00570463	0.51	10694
TP53 REGULATES TRANSCRIPTION OF ADDITIONAL CELL CYCLE GENES WHOSE EXACT ROLE IN THE P53 PATHWAY REMAIN UNCERTAIN%REACTOME DATABASE ID RELEASE 65%6804115	20	0.776861	1.83266	0	0.00570996	0.51	11173
MITOCHONDRION LOCALIZATION%GOBP%GO:0051646	28	0.701717	1.83256	0	0.00571483	0.51	5210
HEAT SHOCK PROTEIN BINDING%GOMF%GO:0031072	75	0.616721	1.8326	0	0.00571696	0.51	9454
ANTIGEN PROCESSING AND PRESENTATION%GOBP%GO:0019882	151	0.61481	1.83224	0.0075188	0.00572417	0.512	10730
PHOSPHORYLATION OF THE APC C%REACTOME DATABASE ID RELEASE 65%176412	19	0.816671	1.83233	0	0.00572452	0.511	8157
RIBONUCLEOPROTEIN COMPLEX ASSEMBLY%GOBP%GO:0022618	187	0.685407	1.8323	0	0.0057247	0.511	11922
BIOCARTA_HDAC_PATHWAY%MSIGDB_C2%BIOCARTA_HDAC_PATHWAY	28	0.696294	1.83213	0.00191939	0.00572607	0.512	10548
CDT1 ASSOCIATION WITH THE CDC6:ORC:ORIGIN COMPLEX%REACTOME DATABASE ID RELEASE 65%68827	58	0.706668	1.83208	0.00391389	0.00572778	0.512	9657
INHIBITION OF THE PROTEOLYTIC ACTIVITY OF APC C REQUIRED FOR THE ONSET OF ANAPHASE BY MITOTIC SPINDLE CHECKPOINT COMPONENTS%REACTOME DATABASE ID RELEASE 65%141405	20	0.818932	1.83155	0	0.00573742	0.516	8157
REGULATION OF EPIDERMAL GROWTH FACTOR RECEPTOR SIGNALING PATHWAY%GOBP%GO:0042058	69	0.64257	1.8317	0	0.00573825	0.516	11570
HUNTINGTON DISEASE%PANTHER PATHWAY%P00029	118	0.598917	1.83162	0	0.00573826	0.516	12560
MAINTENANCE OF PROTEIN LOCATION%GOBP%GO:0045185	82	0.617822	1.83174	0	0.00573913	0.516	14861
INACTIVATION OF APC C VIA DIRECT INHIBITION OF THE APC C COMPLEX%REACTOME DATABASE ID RELEASE 65%141430	20	0.818932	1.83155	0	0.00574072	0.516	8157
CORE PROMOTER BINDING%GOMF%GO:0001047	39	0.697231	1.83174	0	0.00574244	0.516	8267
REGULATION OF JNK CASCADE%GOBP%GO:0046328	133	0.581925	1.83175	0	0.00574408	0.515	15035
TRANSCRIPTION-COUPLED NUCLEOTIDE EXCISION REPAIR (TC-NER)%REACTOME DATABASE ID RELEASE 65%6781827	77	0.690854	1.8313	0	0.00574466	0.516	11627
CELL-SUBSTRATE ADHERENS JUNCTION%GOCC%GO:0005924	355	0.598164	1.83176	0	0.00574621	0.515	16630
DIRECT P53 EFFECTORS%PATHWAY INTERACTION DATABASE NCI-NATURE CURATED DATA%DIRECT P53 EFFECTORS	141	0.576616	1.83186	0.00187266	0.0057466	0.514	15647
POSITIVE REGULATION OF GTPASE ACTIVITY%GOBP%GO:0043547	191	0.56419	1.83179	0	0.00574733	0.515	15192
POSITIVE REGULATION OF MAP KINASE ACTIVITY%GOBP%GO:0043406	188	0.549607	1.83104	0	0.00576039	0.516	12469
CELLULAR RESPONSE TO LIGHT STIMULUS%GOBP%GO:0071482	79	0.613288	1.83091	0.00187266	0.00576316	0.517	9943
CYTOPLASMIC SIDE OF MEMBRANE%GOCC%GO:0098562	171	0.594185	1.83094	0	0.00576516	0.517	14590
ORGANELLE ENVELOPE LUMEN%GOCC%GO:0031970	59	0.60403	1.83068	0.00389105	0.00577662	0.52	16108
OPIOID PROOPIOMELANOCORTIN PATHWAY%PANTHER PATHWAY%P05917	30	0.651781	1.83052	0.00378788	0.00578262	0.521	12229
INTEGRIN-LINKED KINASE SIGNALING%PATHWAY INTERACTION DATABASE NCI-NATURE CURATED DATA%INTEGRIN-LINKED KINASE SIGNALING	44	0.701548	1.83044	0	0.00578287	0.521	9866
HETEROCHROMATIN%GOCC%GO:0000792	43	0.711084	1.83018	0	0.00578475	0.523	5422
SINGLE-STRANDED RNA BINDING%GOMF%GO:0003727	62	0.677288	1.83027	0	0.00578679	0.523	11383
TRANSCRIPTION OF E2F TARGETS UNDER NEGATIVE CONTROL BY DREAM COMPLEX%REACTOME DATABASE ID RELEASE 65%1362277	16	0.842324	1.83022	0	0.00578806	0.523	8761
MAINTENANCE OF PROTEIN LOCALIZATION IN ORGANELLE%GOBP%GO:0072595	29	0.678865	1.83028	0	0.00579011	0.523	8918
LIPID BINDING%GOMF%GO:0008289	481	0.503627	1.82991	0	0.00579136	0.524	16377
CYCLIN-DEPENDENT PROTEIN KINASE ACTIVITY%GOMF%GO:0097472	35	0.68161	1.83	0.00186567	0.00579215	0.524	9969
TCF DEPENDENT SIGNALING IN RESPONSE TO WNT%REACTOME%R-HSA-201681.1	229	0.56193	1.82942	0	0.00579974	0.524	9658
ASPARTATE FAMILY AMINO ACID BIOSYNTHETIC PROCESS%GOBP%GO:0009067	21	0.673875	1.82931	0.0020202	0.00580001	0.525	5207
VACUOLAR LUMEN%GOCC%GO:0005775	159	0.549949	1.82948	0	0.00580024	0.524	14492
TOLL RECEPTOR SIGNALING PATHWAY%PANTHER PATHWAY%P00054	43	0.673498	1.82935	0	0.00580194	0.525	13116
BUDDING AND MATURATION OF HIV VIRION%REACTOME DATABASE ID RELEASE 65%162588	28	0.708159	1.82948	0.00184502	0.00580354	0.524	11008
PID_IFNG_PATHWAY%MSIGDB_C2%PID_IFNG_PATHWAY	40	0.702649	1.82936	0	0.00580405	0.525	7377
GLYCOSPHINGOLIPID METABOLISM%REACTOME DATABASE ID RELEASE 65%1660662	44	0.641731	1.8296	0.00386847	0.00580462	0.524	11710
MEMBRANE PROTEIN ECTODOMAIN PROTEOLYSIS%GOBP%GO:0006509	21	0.730457	1.82965	0.00190476	0.00580516	0.524	9991
NUCLEOTIDE METABOLIC PROCESS%GOBP%GO:0009117	436	0.467264	1.82949	0	0.00580547	0.524	16130
MISMATCH REPAIR%GOBP%GO:0006298	25	0.798807	1.82969	0	0.00580668	0.524	7541
REGULATION OF NUCLEAR BETA CATENIN SIGNALING AND TARGET GENE TRANSCRIPTION%PATHWAY INTERACTION DATABASE NCI-NATURE CURATED DATA%REGULATION OF NUCLEAR BETA CATENIN SIGNALING AND TARGET GENE TRANSCRIPTION	80	0.592187	1.82906	0	0.00581066	0.525	17220
PHOSPHATIDYLINOSITOL-3,5-BISPHOSPHATE BINDING%GOMF%GO:0080025	20	0.719985	1.82909	0	0.00581071	0.525	10789
SIGNALING EVENTS MEDIATED BY STEM CELL FACTOR RECEPTOR (C-KIT)%PATHWAY INTERACTION DATABASE NCI-NATURE CURATED DATA%SIGNALING EVENTS MEDIATED BY STEM CELL FACTOR RECEPTOR (C-KIT)	51	0.685154	1.82892	0	0.00582871	0.526	11462
PROTEIN TRANSMEMBRANE TRANSPORT%GOBP%GO:0071806	47	0.647523	1.82877	0	0.00583089	0.526	12040
REGULATION OF SMALL GTPASE MEDIATED SIGNAL TRANSDUCTION%GOBP%GO:0051056	223	0.592045	1.82882	0	0.00583102	0.526	14655
INTERCELLULAR BRIDGE%GOCC%GO:0045171	55	0.654103	1.82882	0	0.00583318	0.526	15671
HISTONE H3-K4 METHYLATION%GOBP%GO:0051568	21	0.833295	1.82869	0	0.00583557	0.527	5790
MULTIVESICULAR BODY ORGANIZATION%GOBP%GO:0036257	31	0.717167	1.82837	0.00366972	0.00583847	0.527	11008
THIOLESTER HYDROLASE ACTIVITY%GOMF%GO:0016790	30	0.591289	1.82818	0.00582524	0.00584093	0.527	9691
RIBONUCLEOSIDE METABOLIC PROCESS%GOBP%GO:0009119	50	0.628494	1.82865	0	0.00584128	0.527	8308
BIOCARTA_ARAP_PATHWAY%MSIGDB_C2%BIOCARTA_ARAP_PATHWAY	17	0.774015	1.82838	0.00188324	0.00584176	0.527	9930
TRANSFERRIN TRANSPORT%GOBP%GO:0033572	36	0.644644	1.82831	0.00189036	0.00584226	0.527	10460
NOTCH1 INTRACELLULAR DOMAIN REGULATES TRANSCRIPTION%REACTOME DATABASE ID RELEASE 65%2122947	45	0.655822	1.82847	0	0.00584244	0.527	9408
RAF ACTIVATION%REACTOME%R-HSA-5673000.1	21	0.746285	1.82823	0	0.00584365	0.527	9434
HALLMARK_TGF_BETA_SIGNALING%MSIGDB_C2%HALLMARK_TGF_BETA_SIGNALING	54	0.687558	1.82849	0	0.00584574	0.527	10367
NEGATIVE REGULATION OF CHROMOSOME SEPARATION%GOBP%GO:1905819	21	0.784784	1.82802	0.00197628	0.00584809	0.527	8811
PID_MYC_PATHWAY%MSIGDB_C2%PID_MYC_PATHWAY	25	0.754368	1.8279	0	0.00584899	0.527	7640
PEROXISOMAL MEMBRANE%GOCC%GO:0005778	46	0.614215	1.82849	0.00194932	0.00584905	0.527	10420
COFACTOR BIOSYNTHETIC PROCESS%GOBP%GO:0051188	167	0.517194	1.82797	0.004	0.00584991	0.527	16650
MICROBODY MEMBRANE%GOCC%GO:0031903	46	0.614215	1.82849	0.00194932	0.00585235	0.527	10420
ENDONUCLEASE ACTIVITY, ACTIVE WITH EITHER RIBO- OR DEOXYRIBONUCLEIC ACIDS AND PRODUCING 5'-PHOSPHOMONOESTERS%GOMF%GO:0016893	31	0.728327	1.82776	0	0.00585369	0.527	9370
CELL-SUBSTRATE JUNCTION%GOCC%GO:0030055	358	0.596228	1.82766	0	0.00586075	0.528	16630
REGULATION OF PROTEIN LOCALIZATION TO PLASMA MEMBRANE%GOBP%GO:1903076	75	0.611034	1.82747	0.00192678	0.00586937	0.529	12878
CELLULAR RESPONSE TO INORGANIC SUBSTANCE%GOBP%GO:0071241	125	0.541256	1.82748	0	0.00586954	0.529	13577
P53 PATHWAY%PATHWAY INTERACTION DATABASE NCI-NATURE CURATED DATA%P53 PATHWAY	57	0.715347	1.82732	0	0.00587124	0.529	12562
PID_P53_DOWNSTREAM_PATHWAY%MSIGDB_C2%PID_P53_DOWNSTREAM_PATHWAY	137	0.578632	1.82736	0.00186916	0.00587379	0.529	15647
PID_P53_REGULATION_PATHWAY%MSIGDB_C2%PID_P53_REGULATION_PATHWAY	57	0.715347	1.82732	0	0.00587453	0.529	12562
ERBB2 SIGNALING PATHWAY%GOBP%GO:0038128	30	0.664507	1.82719	0	0.00588675	0.529	12298
PROTEIN HOMOOLIGOMERIZATION%GOBP%GO:0051260	194	0.516909	1.82709	0	0.0058896	0.529	13296
REGULATION OF MRNA POLYADENYLATION%GOBP%GO:1900363	17	0.780176	1.82656	0	0.00589938	0.531	9089
FOCAL ADHESION%GOCC%GO:0005925	353	0.59923	1.82664	0	0.00589985	0.531	16630
NUCLEAR DNA REPLICATION%GOBP%GO:0033260	32	0.815612	1.82665	0	0.00590235	0.531	8006
EPHB-MEDIATED FORWARD SIGNALING%REACTOME%R-HSA-3928662.2	33	0.700566	1.82635	0.00184843	0.00590445	0.532	13725
RAC GTPASE BINDING%GOMF%GO:0048365	51	0.668355	1.82666	0	0.00590507	0.531	14025
REGULATION OF ATP METABOLIC PROCESS%GOBP%GO:1903578	49	0.585572	1.82637	0.00196464	0.00590716	0.532	13388
PROTEIN MATURATION%GOBP%GO:0051604	172	0.510474	1.82629	0	0.0059098	0.532	12127
POSITIVE REGULATION OF APOPTOTIC SIGNALING PATHWAY%GOBP%GO:2001235	113	0.571393	1.8262	0	0.00591406	0.532	11194
EGF RECEPTOR (ERBB1) SIGNALING PATHWAY%PATHWAY INTERACTION DATABASE NCI-NATURE CURATED DATA%EGF RECEPTOR (ERBB1) SIGNALING PATHWAY	32	0.755958	1.82512	0	0.00592855	0.534	11283
ERK MAPK TARGETS%REACTOME%R-HSA-198753.1	21	0.741454	1.82581	0	0.0059306	0.532	8605
CELL SURFACE RECEPTOR SIGNALING PATHWAY INVOLVED IN CELL-CELL SIGNALING%GOBP%GO:1905114	169	0.572667	1.82513	0	0.00593114	0.534	17326
REGULATION OF PROTEIN DEPHOSPHORYLATION%GOBP%GO:0035304	59	0.644673	1.82595	0	0.00593167	0.532	10553
GLYCOPROTEIN METABOLIC PROCESS%GOBP%GO:0009100	285	0.546564	1.82491	0.00188324	0.00593207	0.536	17655
BIOCARTA_FMLP_PATHWAY%MSIGDB_C2%BIOCARTA_FMLP_PATHWAY	36	0.682046	1.82516	0	0.00593258	0.534	11588
DEGRADATION OF GLI2 BY THE PROTEASOME%REACTOME DATABASE ID RELEASE 65%5610783	59	0.683074	1.82493	0.00790514	0.00593303	0.536	9657
PROTEIN LOCALIZATION TO PLASMA MEMBRANE%GOBP%GO:0072659	130	0.591539	1.82584	0.00186916	0.00593334	0.532	10984
BASE EXCISION REPAIR%REACTOME DATABASE ID RELEASE 65%73884	36	0.728908	1.82596	0.00189036	0.0059344	0.532	10875
VIRAL BUDDING VIA HOST ESCRT COMPLEX%GOBP%GO:0039702	21	0.755901	1.82518	0.00189753	0.00593529	0.534	11008
ENDOPLASMIC RETICULUM UNFOLDED PROTEIN RESPONSE%GOBP%GO:0030968	93	0.639941	1.82496	0	0.00593573	0.536	15393
PYRIMIDINE-CONTAINING COMPOUND BIOSYNTHETIC PROCESS%GOBP%GO:0072528	26	0.656449	1.82468	0.00397614	0.00593613	0.536	11242
RIBONUCLEOPROTEIN COMPLEX BIOGENESIS%GOBP%GO:0022613	355	0.685268	1.82557	0	0.00593642	0.532	12038
PROTEIN LOCALIZATION TO CENTROSOME%GOBP%GO:0071539	18	0.835553	1.82541	0	0.00593645	0.532	7323
RESOLUTION OF ABASIC SITES (AP SITES)%REACTOME%R-HSA-73933.1	36	0.728908	1.82596	0.00189036	0.0059377	0.532	10875
IFN-GAMMA PATHWAY%PATHWAY INTERACTION DATABASE NCI-NATURE CURATED DATA%IFN-GAMMA PATHWAY	43	0.700464	1.82476	0	0.00593771	0.536	9299
RESPONSE TO INORGANIC SUBSTANCE%GOBP%GO:0010035	250	0.50675	1.82519	0	0.00593796	0.534	15824
POSITIVE REGULATION OF HISTONE METHYLATION%GOBP%GO:0031062	26	0.781396	1.8256	0	0.005938	0.532	9834
PROTEIN LOCALIZATION TO MICROTUBULE ORGANIZING CENTER%GOBP%GO:1905508	18	0.835553	1.82541	0	0.00593974	0.532	7323
NCRNA 3'-END PROCESSING%GOBP%GO:0043628	27	0.735303	1.82439	0.00192678	0.00594043	0.538	10033
BIOCARTA_MTOR_PATHWAY%MSIGDB_C2%BIOCARTA_MTOR_PATHWAY	23	0.761634	1.82522	0.00191571	0.00594069	0.534	9062
UNFOLDED PROTEIN RESPONSE (UPR)%REACTOME DATABASE ID RELEASE 65%381119	77	0.644543	1.82454	0.00190114	0.00594127	0.536	15393
CHROMATIN REMODELING AT CENTROMERE%GOBP%GO:0031055	41	0.718091	1.82542	0.0019305	0.00594303	0.532	7113
REGULATION OF DOUBLE-STRAND BREAK REPAIR VIA HOMOLOGOUS RECOMBINATION%GOBP%GO:0010569	29	0.74391	1.8244	0	0.00594369	0.538	8332
BIOCARTA_CELLCYCLE_PATHWAY%MSIGDB_C2%BIOCARTA_CELLCYCLE_PATHWAY	23	0.715759	1.82544	0	0.00594463	0.532	11145
CILIUM ORGANIZATION%GOBP%GO:0044782	295	0.707231	2.10054	0	0.00595059	0.009	11157
EXTRINSIC COMPONENT OF ORGANELLE MEMBRANE%GOCC%GO:0031312	23	0.742183	1.8241	0	0.0059506	0.539	10089
ENDONUCLEASE ACTIVITY, ACTIVE WITH EITHER RIBO- OR DEOXYRIBONUCLEIC ACIDS AND PRODUCING 3'-PHOSPHOMONOESTERS%GOMF%GO:0016894	18	0.713289	1.82387	0	0.00595119	0.54	7390
BIOCARTA_RAS_PATHWAY%MSIGDB_C2%BIOCARTA_RAS_PATHWAY	23	0.76129	1.82395	0	0.00595183	0.54	9590
NUCLEAR INNER MEMBRANE%GOCC%GO:0005637	28	0.647202	1.82406	0	0.00595209	0.54	10241
CEREBRAL CORTEX DEVELOPMENT%GOBP%GO:0021987	40	0.664918	1.82398	0	0.0059536	0.54	9762
PEPTIDASE ACTIVATOR ACTIVITY%GOMF%GO:0016504	29	0.635617	1.82365	0.00757576	0.0059628	0.541	10221
BIOCARTA_CXCR4_PATHWAY%MSIGDB_C2%BIOCARTA_CXCR4_PATHWAY	24	0.724266	1.82366	0.00193424	0.00596381	0.541	10401
PEPTIDYL-GLUTAMIC ACID MODIFICATION%GOBP%GO:0018200	22	0.63248	1.82354	0	0.00596399	0.541	9972
BIOCARTA_CHREBP2_PATHWAY%MSIGDB_C2%BIOCARTA_CHREBP2_PATHWAY	41	0.652963	1.82341	0	0.00597192	0.542	13823
COP9 SIGNALOSOME%GOCC%GO:0008180	32	0.679507	1.82303	0.00188324	0.00599552	0.545	9558
POSITIVE REGULATION OF PROTEIN COMPLEX ASSEMBLY%GOBP%GO:0031334	192	0.583014	1.82273	0	0.00601014	0.548	15640
CELLULAR RESPONSE TO HYPOXIA%GOBP%GO:0071456	87	0.570173	1.82279	0	0.00601138	0.547	15031
TGF-BETA RECEPTOR SIGNALING ACTIVATES SMADS%REACTOME DATABASE ID RELEASE 65%2173789	31	0.709193	1.82245	0	0.00602401	0.548	10367
REGULATION OF SUPRAMOLECULAR FIBER ORGANIZATION%GOBP%GO:1902903	228	0.578106	1.82239	0	0.00602412	0.548	13952
NEGATIVE REGULATION OF OXIDATIVE STRESS-INDUCED INTRINSIC APOPTOTIC SIGNALING PATHWAY%GOBP%GO:1902176	17	0.705815	1.82223	0.00193424	0.0060351	0.549	9519
CYTOSOLIC SENSORS OF PATHOGEN-ASSOCIATED DNA%REACTOME DATABASE ID RELEASE 65%1834949	57	0.654272	1.82205	0	0.00603788	0.549	9209
POSITIVE REGULATION OF MRNA CATABOLIC PROCESS%GOBP%GO:0061014	35	0.683118	1.82224	0.00197239	0.00603838	0.549	8640
CONVERSION FROM APC C:CDC20 TO APC C:CDH1 IN LATE ANAPHASE%REACTOME%R-HSA-176407.3	19	0.796937	1.82225	0	0.00603882	0.548	11100
DNA-TEMPLATED TRANSCRIPTION, TERMINATION%GOBP%GO:0006353	69	0.7221	1.82209	0	0.00603972	0.549	11339
CELLULAR PROTEIN COMPLEX DISASSEMBLY%GOBP%GO:0043624	121	0.633014	1.82167	0.0019305	0.0060613	0.55	9549
CELL JUNCTION ASSEMBLY%GOBP%GO:0034329	109	0.613114	1.82159	0	0.00606428	0.55	14861
REGULATION OF PROTEIN TARGETING%GOBP%GO:1903533	68	0.604198	1.82129	0	0.00606741	0.552	12514
HISTONE DEMETHYLATION%GOBP%GO:0016577	21	0.740695	1.8209	0	0.00606788	0.552	9859
GOLGI-ASSOCIATED VESICLE MEMBRANE%GOCC%GO:0030660	89	0.622928	1.82133	0	0.00606876	0.552	9589
HISTONE LYSINE METHYLATION%GOBP%GO:0034968	32	0.784585	1.82093	0	0.00606964	0.552	5790
HEDGEHOG%NETPATH%HEDGEHOG	38	0.670998	1.82134	0.00190476	0.00607012	0.552	6650
POSITIVE REGULATION OF DNA-TEMPLATED TRANSCRIPTION, ELONGATION%GOBP%GO:0032786	21	0.794556	1.82119	0	0.00607196	0.552	8407
SIGNALING BY NOTCH%REACTOME DATABASE ID RELEASE 65%157118	224	0.556856	1.82096	0.00187266	0.00607232	0.552	11360
ESTABLISHMENT OR MAINTENANCE OF BIPOLAR CELL POLARITY%GOBP%GO:0061245	32	0.693202	1.82065	0	0.00607244	0.553	13413
AZUROPHIL GRANULE LUMEN%GOCC%GO:0035578	89	0.57173	1.82106	0	0.00607318	0.552	14276
HEDGEHOG%IOB%HEDGEHOG	38	0.670998	1.82134	0.00190476	0.00607342	0.552	6650
NUCLEOTIDE-EXCISION REPAIR, DNA GAP FILLING%GOBP%GO:0006297	24	0.750508	1.82147	0	0.00607371	0.552	7417
CORTICAL ACTIN CYTOSKELETON ORGANIZATION%GOBP%GO:0030866	17	0.786542	1.821	0	0.00607428	0.552	10394
ESTABLISHMENT OR MAINTENANCE OF APICAL/BASAL CELL POLARITY%GOBP%GO:0035088	32	0.693202	1.82065	0	0.00607571	0.553	13413
EPHB FORWARD SIGNALING%PATHWAY INTERACTION DATABASE NCI-NATURE CURATED DATA%EPHB FORWARD SIGNALING	39	0.698293	1.821	0.00185185	0.00607756	0.552	8406
CENP-A CONTAINING CHROMATIN ORGANIZATION%GOBP%GO:0061641	39	0.718546	1.82027	0.0019084	0.00609938	0.554	6971
INNATE IMMUNE RESPONSE-ACTIVATING SIGNAL TRANSDUCTION%GOBP%GO:0002758	153	0.57564	1.82019	0.00375235	0.00610106	0.556	13471
NON-MOTILE CILIUM ASSEMBLY%GOBP%GO:1905515	17	0.794387	1.82013	0	0.00610187	0.556	11157
CENP-A CONTAINING NUCLEOSOME ASSEMBLY%GOBP%GO:0034080	39	0.718546	1.82027	0.0019084	0.00610267	0.554	6971
BIOCARTA_IL3_PATHWAY%MSIGDB_C2%BIOCARTA_IL3_PATHWAY	15	0.74591	1.82006	0	0.00610301	0.557	10495
DNA REPLICATION%PANTHER PATHWAY%P00017	18	0.829582	1.81965	0	0.00613322	0.557	3575
BIOCARTA_GH_PATHWAY%MSIGDB_C2%BIOCARTA_GH_PATHWAY	28	0.666047	1.81952	0	0.00613868	0.557	10495
MITOCHONDRIAL GENE EXPRESSION%GOBP%GO:0140053	130	0.652109	1.81907	0.0019084	0.0061592	0.557	9549
REGULATION OF TP53 ACTIVITY THROUGH ACETYLATION%REACTOME%R-HSA-6804758.2	30	0.762588	1.81903	0	0.00616086	0.558	11070
MANGANESE ION BINDING%GOMF%GO:0030145	32	0.645545	1.81883	0.00191571	0.00617108	0.558	9264
ENDOSOMAL SORTING COMPLEX REQUIRED FOR TRANSPORT (ESCRT)%REACTOME%R-HSA-917729.1	31	0.698936	1.81873	0.00184162	0.00617759	0.558	11008
GOLGI TO ENDOSOME TRANSPORT%GOBP%GO:0006895	20	0.779742	1.8187	0.00189394	0.00618071	0.56	10984
REGULATION OF DEPHOSPHORYLATION%GOBP%GO:0035303	128	0.589759	1.81824	0	0.00618247	0.563	12878
SYNTHESIS OF PA%REACTOME DATABASE ID RELEASE 65%1483166	34	0.604739	1.8183	0.00187266	0.00618291	0.563	13684
FAS SIGNALING PATHWAY%PANTHER PATHWAY%P00020	30	0.714393	1.81832	0	0.00618503	0.563	13092
STRUCTURAL CONSTITUENT OF NUCLEAR PORE%GOMF%GO:0017056	24	0.804292	1.8185	0	0.00618571	0.562	5955
SUPRAMOLECULAR FIBER ORGANIZATION%GOBP%GO:0097435	291	0.551186	1.81854	0	0.006188	0.562	14450
ESTABLISHMENT OF EPITHELIAL CELL POLARITY%GOBP%GO:0090162	20	0.758838	1.81834	0	0.00618833	0.563	9377
MODULATION BY VIRUS OF HOST PROCESS%GOBP%GO:0019054	18	0.753762	1.81839	0.00182815	0.00619049	0.563	7144
BIOCARTA_MEF2D_PATHWAY%MSIGDB_C2%BIOCARTA_MEF2D_PATHWAY	18	0.765741	1.8184	0	0.0061938	0.563	10548
POSITIVE REGULATION OF PROTEIN EXPORT FROM NUCLEUS%GOBP%GO:0046827	16	0.756757	1.81797	0.00378072	0.00619385	0.564	11858
GOLGI TO PLASMA MEMBRANE PROTEIN TRANSPORT%GOBP%GO:0043001	24	0.710459	1.81791	0	0.00619449	0.564	12514
PROTEIN DEACYLATION%GOBP%GO:0035601	44	0.684783	1.81723	0	0.00621066	0.567	10842
RIBOSOME BINDING%GOMF%GO:0043022	33	0.682156	1.81762	0	0.00621391	0.565	11922
MACROMOLECULE DEACYLATION%GOBP%GO:0098732	44	0.684783	1.81723	0	0.00621395	0.567	10842
CYTOPLASMIC DYNEIN COMPLEX%GOCC%GO:0005868	21	0.750707	1.81725	0.00189036	0.00621612	0.567	8159
PID_THROMBIN_PAR1_PATHWAY%MSIGDB_C2%PID_THROMBIN_PAR1_PATHWAY	42	0.670911	1.81735	0	0.00621868	0.567	11082
RNA POLYADENYLATION%GOBP%GO:0043631	27	0.741754	1.81728	0	0.00621887	0.567	8956
PAR1-MEDIATED THROMBIN SIGNALING EVENTS%PATHWAY INTERACTION DATABASE NCI-NATURE CURATED DATA%PAR1-MEDIATED THROMBIN SIGNALING EVENTS	42	0.670911	1.81735	0	0.00622198	0.567	11082
REGULATION OF RECEPTOR RECYCLING%GOBP%GO:0001919	17	0.730577	1.81674	0.00191939	0.00625172	0.569	11752
REGULATION OF VIRAL LIFE CYCLE%GOBP%GO:1903900	123	0.593465	1.81669	0.00190114	0.00625704	0.569	11909
PURINE NUCLEOTIDE BIOSYNTHETIC PROCESS%GOBP%GO:0006164	148	0.517391	1.81638	0	0.00625947	0.571	16650
TRANSLESION SYNTHESIS BY POLK%REACTOME DATABASE ID RELEASE 65%5655862	17	0.790437	1.81665	0	0.00626118	0.57	6885
EXTRINSIC COMPONENT OF MEMBRANE%GOCC%GO:0019898	223	0.586811	1.81638	0	0.00626278	0.571	11730
PID_IL3_PATHWAY%MSIGDB_C2%PID_IL3_PATHWAY	27	0.671583	1.81665	0	0.00626449	0.57	10495
RNA POLYMERASE II CORE BINDING%GOMF%GO:0000993	29	0.77663	1.81642	0	0.00626457	0.571	12415
POSITIVE REGULATION OF CELL GROWTH%GOBP%GO:0030307	103	0.580996	1.81645	0	0.00626681	0.571	15814
NON-CANONICAL WNT SIGNALING PATHWAY%GOBP%GO:0035567	74	0.618177	1.81592	0	0.00628051	0.571	10974
REGULATION OF HISTONE DEACETYLATION%GOBP%GO:0031063	17	0.723326	1.81592	0.00189394	0.00628383	0.571	11070
HALLMARK_GLYCOLYSIS%MSIGDB_C2%HALLMARK_GLYCOLYSIS	199	0.53597	1.81597	0.00193424	0.00628495	0.571	19056
HSF1-DEPENDENT TRANSACTIVATION%REACTOME%R-HSA-3371571.1	22	0.705657	1.81577	0	0.00628816	0.571	13868
BETA-TUBULIN BINDING%GOMF%GO:0048487	28	0.697284	1.81582	0.00199203	0.00628976	0.571	14648
ADENYLYLTRANSFERASE ACTIVITY%GOMF%GO:0070566	25	0.663463	1.81553	0	0.0062943	0.571	12064
CENTRIOLE REPLICATION%GOBP%GO:0007099	15	0.852206	1.81561	0	0.00629471	0.571	8212
ERROR-PRONE TRANSLESION SYNTHESIS%GOBP%GO:0042276	20	0.758081	1.81556	0	0.00629484	0.571	10567
SECRETORY GRANULE LUMEN%GOCC%GO:0034774	312	0.501633	1.81536	0.00375235	0.00630785	0.571	14626
TERMINATION OF TRANSLESION DNA SYNTHESIS%REACTOME%R-HSA-5656169.1	31	0.709837	1.81511	0	0.00632253	0.572	10567
MRNA DESTABILIZATION%GOBP%GO:0061157	18	0.743876	1.81514	0	0.00632467	0.572	8640
PROTEIN TYROSINE PHOSPHATASE ACTIVITY%GOMF%GO:0004725	63	0.618556	1.81515	0	0.00632673	0.572	14554
CENTRIOLE ASSEMBLY%GOBP%GO:0098534	20	0.821338	1.81483	0	0.00633016	0.573	8289
HALLMARK_UV_RESPONSE_UP%MSIGDB_C2%HALLMARK_UV_RESPONSE_UP	156	0.517662	1.81488	0	0.00633045	0.573	13957
NEGATIVE REGULATION OF FGFR3 SIGNALING%REACTOME%R-HSA-5654732.1	23	0.670483	1.8146	0	0.00633723	0.576	8945
NEGATIVE REGULATION OF DEPHOSPHORYLATION%GOBP%GO:0035305	74	0.61477	1.81417	0	0.0063437	0.576	14722
POSITIVE REGULATION OF CYCLIN-DEPENDENT PROTEIN SERINE/THREONINE KINASE ACTIVITY%GOBP%GO:0045737	26	0.714549	1.81439	0	0.00634561	0.576	11283
ERAD PATHWAY%GOBP%GO:0036503	78	0.663484	1.81419	0	0.00634702	0.576	8625
NUCLEAR LOCALIZATION SEQUENCE BINDING%GOMF%GO:0008139	25	0.765055	1.81434	0	0.00634755	0.576	6966
NEGATIVE REGULATION OF EXTRINSIC APOPTOTIC SIGNALING PATHWAY VIA DEATH DOMAIN RECEPTORS%GOBP%GO:1902042	31	0.635021	1.814	0.00571429	0.00635248	0.576	11982
PID_ERA_GENOMIC_PATHWAY%MSIGDB_C2%PID_ERA_GENOMIC_PATHWAY	64	0.574355	1.81368	0	0.00635266	0.577	17340
NEGATIVE REGULATION OF TOLL-LIKE RECEPTOR SIGNALING PATHWAY%GOBP%GO:0034122	31	0.664781	1.81378	0	0.00635491	0.577	14453
ROLE OF CALCINEURIN-DEPENDENT NFAT SIGNALING IN LYMPHOCYTES%PATHWAY INTERACTION DATABASE NCI-NATURE CURATED DATA%ROLE OF CALCINEURIN-DEPENDENT NFAT SIGNALING IN LYMPHOCYTES	53	0.679623	1.81402	0.00189753	0.0063558	0.576	10740
VALIDATED NUCLEAR ESTROGEN RECEPTOR ALPHA NETWORK%PATHWAY INTERACTION DATABASE NCI-NATURE CURATED DATA%VALIDATED NUCLEAR ESTROGEN RECEPTOR ALPHA NETWORK	64	0.574355	1.81368	0	0.00635597	0.577	17340
NUCLEOSOME ASSEMBLY%GOBP%GO:0006334	110	0.628265	1.81381	0.00191205	0.00635615	0.577	7338
RESPONSE TO OXYGEN LEVELS%GOBP%GO:0070482	153	0.546796	1.81383	0	0.00635888	0.577	15031
VIRAL BUDDING%GOBP%GO:0046755	24	0.739677	1.81337	0.00189394	0.00636205	0.579	11008
BIOCARTA_INSULIN_PATHWAY%MSIGDB_C2%BIOCARTA_INSULIN_PATHWAY	22	0.699387	1.81347	0.00188324	0.00636384	0.579	8732
NUCLEAR-TRANSCRIBED MRNA CATABOLIC PROCESS, EXONUCLEOLYTIC%GOBP%GO:0000291	35	0.727943	1.81333	0	0.00636531	0.579	11210
HISTONE LYSINE DEMETHYLATION%GOBP%GO:0070076	20	0.754013	1.81349	0	0.00636531	0.578	6637
PI3 KINASE PATHWAY%PANTHER PATHWAY%P00048	43	0.668196	1.81337	0	0.00636536	0.579	12028
BIOCARTA_BCR_PATHWAY%MSIGDB_C2%BIOCARTA_BCR_PATHWAY	34	0.702423	1.8134	0.00193798	0.00636753	0.579	12560
PID_TNF_PATHWAY%MSIGDB_C2%PID_TNF_PATHWAY	45	0.679887	1.8132	0	0.0063695	0.579	10247
TRANSCRIPTION-COUPLED NUCLEOTIDE-EXCISION REPAIR%GOBP%GO:0006283	73	0.684873	1.81296	0	0.00637198	0.579	11627
DNA STRAND ELONGATION INVOLVED IN DNA REPLICATION%GOBP%GO:0006271	20	0.839861	1.81322	0	0.00637224	0.579	7595
TISSUE HOMEOSTASIS%GOBP%GO:0001894	92	0.516429	1.81312	0	0.00637407	0.579	12415
NEGATIVE REGULATION OF PHOSPHATASE ACTIVITY%GOBP%GO:0010923	66	0.613208	1.81288	0	0.00637518	0.579	14722
NEGATIVE REGULATORS OF RIG-I MDA5 SIGNALING%REACTOME DATABASE ID RELEASE 65%936440	34	0.679272	1.81297	0.00754717	0.00637527	0.579	12629
PURINE NUCLEOSIDE METABOLIC PROCESS%GOBP%GO:0042278	40	0.621931	1.81285	0.00194932	0.00637546	0.579	11447
TBC RABGAPS%REACTOME%R-HSA-8854214.1	37	0.700266	1.81299	0	0.00637777	0.579	13365
CELLULAR RESPONSE TO DRUG%GOBP%GO:0035690	171	0.546554	1.81184	0	0.00640339	0.581	15855
BETA-CATENIN-TCF COMPLEX ASSEMBLY%GOBP%GO:1904837	29	0.731501	1.81189	0	0.00640507	0.58	7497
REGULATION OF PHOSPHOPROTEIN PHOSPHATASE ACTIVITY%GOBP%GO:0043666	34	0.658555	1.81197	0	0.0064072	0.58	10394
POSITIVE REGULATION OF CYCLIN-DEPENDENT PROTEIN KINASE ACTIVITY%GOBP%GO:1904031	30	0.692088	1.81162	0	0.00641007	0.583	11283
ENDONUCLEASE COMPLEX%GOCC%GO:1905348	27	0.729958	1.81198	0	0.0064105	0.58	9370
ESTABLISHMENT OF MELANOSOME LOCALIZATION%GOBP%GO:0032401	18	0.720659	1.81141	0.00196078	0.00641172	0.583	8476
CARBOHYDRATE DERIVATIVE CATABOLIC PROCESS%GOBP%GO:1901136	141	0.528874	1.81154	0	0.00641296	0.583	17916
ENDORIBONUCLEASE COMPLEX%GOCC%GO:1902555	27	0.729958	1.81198	0	0.0064138	0.58	9370
RIBOSE PHOSPHATE BIOSYNTHETIC PROCESS%GOBP%GO:0046390	148	0.520324	1.81209	0	0.00641437	0.58	16650
ESTABLISHMENT OF PIGMENT GRANULE LOCALIZATION%GOBP%GO:0051905	18	0.720659	1.81141	0.00196078	0.00641502	0.583	8476
RRNA CATABOLIC PROCESS%GOBP%GO:0016075	18	0.728791	1.8123	0.00377358	0.00641556	0.58	10033
TRANSLESION SYNTHESIS BY POLI%REACTOME DATABASE ID RELEASE 65%5656121	17	0.790737	1.812	0	0.00641593	0.58	6885
CELLULAR IRON ION HOMEOSTASIS%GOBP%GO:0006879	53	0.558595	1.81222	0.002	0.0064163	0.58	9575
ACTIN FILAMENT-BASED PROCESS%GOBP%GO:0030029	387	0.54642	1.81209	0	0.00641687	0.58	14295
TRANS-GOLGI NETWORK TRANSPORT VESICLE%GOCC%GO:0030140	20	0.723405	1.81131	0.00372439	0.00641868	0.583	9363
TP53 REGULATES TRANSCRIPTION OF CELL DEATH GENES%REACTOME%R-HSA-5633008.2	43	0.61358	1.81125	0	0.00642468	0.584	15647
PLASMA MEMBRANE ESTROGEN RECEPTOR SIGNALING%PATHWAY INTERACTION DATABASE NCI-NATURE CURATED DATA%PLASMA MEMBRANE ESTROGEN RECEPTOR SIGNALING	40	0.665596	1.81117	0	0.00642655	0.584	13058
REGULATION OF MICROTUBULE POLYMERIZATION OR DEPOLYMERIZATION%GOBP%GO:0031110	51	0.650395	1.81087	0	0.00644311	0.585	7259
TNF RECEPTOR SIGNALING PATHWAY%PATHWAY INTERACTION DATABASE NCI-NATURE CURATED DATA%TNF RECEPTOR SIGNALING PATHWAY	44	0.675799	1.8108	0	0.00644627	0.585	12048
PCG PROTEIN COMPLEX%GOCC%GO:0031519	44	0.732708	1.81072	0	0.00645031	0.585	11520
BIOCARTA_AT1R_PATHWAY%MSIGDB_C2%BIOCARTA_AT1R_PATHWAY	32	0.709562	1.81025	0	0.00646606	0.586	12719
POSITIVE REGULATION OF CYSTEINE-TYPE ENDOPEPTIDASE ACTIVITY INVOLVED IN APOPTOTIC PROCESS%GOBP%GO:0043280	94	0.549214	1.81009	0.00549451	0.00646667	0.586	12472
SUMOYLATION OF DNA REPLICATION PROTEINS%REACTOME%R-HSA-4615885.3	41	0.811509	1.81041	0	0.00646669	0.585	9238
MAINTENANCE OF PROTEIN LOCATION IN CELL%GOBP%GO:0032507	55	0.61778	1.80999	0	0.00646701	0.586	14861
ATP-DEPENDENT DNA HELICASE ACTIVITY%GOMF%GO:0004003	26	0.769021	1.81003	0	0.00646748	0.586	6913
TRANSMEMBRANE RECEPTOR PROTEIN TYROSINE KINASE SIGNALING PATHWAY%GOBP%GO:0007169	422	0.552461	1.81011	0.00187266	0.00646937	0.586	14835
BIOCARTA_PITX2_PATHWAY%MSIGDB_C2%BIOCARTA_PITX2_PATHWAY	15	0.813985	1.81026	0	0.00646937	0.586	7112
POSITIVE REGULATION OF MITOCHONDRIAL OUTER MEMBRANE PERMEABILIZATION INVOLVED IN APOPTOTIC SIGNALING PATHWAY%GOBP%GO:1901030	30	0.702139	1.81029	0.00186916	0.00647267	0.586	11194
REGULATION OF GTPASE ACTIVITY%GOBP%GO:0043087	243	0.555011	1.80982	0	0.00648185	0.587	15192
CHROMOSOME SEPARATION%GOBP%GO:0051304	18	0.784723	1.80967	0	0.00648874	0.588	5869
ANTIGEN PROCESSING: UBIQUITINATION & PROTEASOME DEGRADATION%REACTOME%R-HSA-983168.2	303	0.688906	2.10165	0	0.00649155	0.009	9786
REGULATION OF CYTOPLASMIC AND NUCLEAR SMAD2 3 SIGNALING%PATHWAY INTERACTION DATABASE NCI-NATURE CURATED DATA%REGULATION OF CYTOPLASMIC AND NUCLEAR SMAD2 3 SIGNALING	19	0.818895	1.80967	0	0.00649204	0.588	10063
PHOTORECEPTOR INNER SEGMENT%GOCC%GO:0001917	21	0.654626	1.80951	0	0.00652408	0.589	5784
ACETYLATION-DEPENDENT PROTEIN BINDING%GOMF%GO:0140033	18	0.836633	1.80935	0	0.00654336	0.589	6577
LYSINE-ACETYLATED HISTONE BINDING%GOMF%GO:0070577	18	0.836633	1.80935	0	0.00654669	0.589	6577
NOTCH%IOB%NOTCH	78	0.637197	1.80923	0.00383142	0.00654827	0.59	10514
LPA RECEPTOR MEDIATED EVENTS%PATHWAY INTERACTION DATABASE NCI-NATURE CURATED DATA%LPA RECEPTOR MEDIATED EVENTS	64	0.621682	1.80927	0	0.00654936	0.59	12560
SIGNALING BY RAS MUTANTS%REACTOME%R-HSA-6802949.1	47	0.653448	1.80904	0.00185529	0.00656018	0.59	8673
MITOTIC SPINDLE POLE%GOCC%GO:0097431	25	0.770504	1.80882	0	0.00656121	0.59	6076
GTP-DEPENDENT PROTEIN BINDING%GOMF%GO:0030742	16	0.730238	1.80883	0	0.00656383	0.59	11053
INO80 COMPLEX%GOCC%GO:0031011	15	0.816384	1.80844	0	0.00656522	0.591	3730
DNA HELICASE COMPLEX%GOCC%GO:0033202	15	0.816384	1.80844	0	0.00656854	0.591	3730
CELLULAR RESPONSE TO AMINO ACID STIMULUS%GOBP%GO:0071230	29	0.65113	1.80845	0	0.00657186	0.591	12553
CILIARY MEMBRANE%GOCC%GO:0060170	58	0.57363	1.8085	0	0.00657433	0.591	10528
NONCANONICAL WNT SIGNALING PATHWAY%PATHWAY INTERACTION DATABASE NCI-NATURE CURATED DATA%NONCANONICAL WNT SIGNALING PATHWAY	32	0.68786	1.80853	0	0.00657554	0.591	15623
PID_WNT_NONCANONICAL_PATHWAY%MSIGDB_C2%PID_WNT_NONCANONICAL_PATHWAY	32	0.68786	1.80853	0	0.00657887	0.591	15623
REGULATION OF DENDRITE MORPHOGENESIS%GOBP%GO:0048814	42	0.632489	1.80829	0	0.0065846	0.591	9241
NEGATIVE REGULATION OF ERBB SIGNALING PATHWAY%GOBP%GO:1901185	41	0.668616	1.80817	0	0.00659597	0.592	11570
REGULATION OF P38-ALPHA AND P38-BETA%PATHWAY INTERACTION DATABASE NCI-NATURE CURATED DATA%REGULATION OF P38-ALPHA AND P38-BETA	30	0.68235	1.80814	0.00380952	0.00659689	0.593	9011
BIOCARTA_IGF1MTOR_PATHWAY%MSIGDB_C2%BIOCARTA_IGF1MTOR_PATHWAY	20	0.738134	1.80776	0	0.00661822	0.594	9062
K63-LINKED POLYUBIQUITIN MODIFICATION-DEPENDENT PROTEIN BINDING%GOMF%GO:0070530	20	0.728704	1.80768	0	0.00661888	0.594	11479
IRON ION BINDING%GOMF%GO:0005506	50	0.549127	1.80771	0.00383142	0.00662222	0.594	10828
BIOCARTA_TNFR1_PATHWAY%MSIGDB_C2%BIOCARTA_TNFR1_PATHWAY	29	0.735971	1.80735	0	0.00662721	0.594	13230
ACTIVATION OF THE PRE-REPLICATIVE COMPLEX%REACTOME DATABASE ID RELEASE 65%68962	33	0.810012	1.80741	0	0.00662825	0.594	10567
TRANSFERRIN ENDOCYTOSIS AND RECYCLING%REACTOME DATABASE ID RELEASE 65%917977	31	0.633855	1.80749	0.00562852	0.00662832	0.594	10460
ALPHA-TUBULIN BINDING%GOMF%GO:0043014	23	0.714275	1.80724	0.00192308	0.00663668	0.594	7717
CYTOPLASMIC MICROTUBULE ORGANIZATION%GOBP%GO:0031122	36	0.676703	1.80716	0	0.00664533	0.594	11103
G2 DNA DAMAGE CHECKPOINT%GOBP%GO:0031572	25	0.754373	1.80677	0.0019685	0.00667698	0.594	7227
ENTRAINMENT OF CIRCADIAN CLOCK BY PHOTOPERIOD%GOBP%GO:0043153	17	0.738146	1.80662	0.00188324	0.00668945	0.595	8230
EGF RECEPTOR SIGNALING PATHWAY%PANTHER PATHWAY%P00018	115	0.622214	1.80625	0	0.00671244	0.595	15763
PRE-MRNA BINDING%GOMF%GO:0036002	30	0.727396	1.80599	0	0.00671794	0.595	6339
LIGASE ACTIVITY, FORMING CARBON-OXYGEN BONDS%GOMF%GO:0016875	39	0.73751	1.80586	0	0.00672056	0.595	9696
MOLECULAR ADAPTOR ACTIVITY%GOMF%GO:0060090	160	0.58315	1.806	0	0.00672131	0.595	14619
MAINTENANCE OF CELL NUMBER%GOBP%GO:0098727	57	0.6097	1.80608	0	0.00672321	0.595	12415
AMINOACYL-TRNA LIGASE ACTIVITY%GOMF%GO:0004812	39	0.73751	1.80586	0	0.00672392	0.595	9696
POSITIVE REGULATION OF TELOMERASE ACTIVITY%GOBP%GO:0051973	35	0.706962	1.80601	0	0.00672468	0.595	7261
TRNA CHARGING%HUMANCYC%TRNA-CHARGING-PWY	37	0.74787	1.80587	0.00189753	0.00672676	0.595	9696
MEIOTIC CELL CYCLE PROCESS%GOBP%GO:1903046	106	0.583509	1.80546	0	0.00675956	0.597	10491
CILIUM ASSEMBLY%GOBP%GO:0060271	286	0.714482	2.10326	0	0.00676496	0.008	11157
POSITIVE REGULATION OF PROTEIN ACETYLATION%GOBP%GO:1901985	33	0.673774	1.80508	0.00185529	0.00678186	0.597	6022
INTERFERON SIGNALING%REACTOME DATABASE ID RELEASE 65%913531	189	0.599437	1.80485	0.0115385	0.00678419	0.598	12898
ENDORIBONUCLEASE ACTIVITY%GOMF%GO:0004521	50	0.637325	1.80488	0	0.00678437	0.598	9370
PNAT%PANTHER PATHWAY%P05912	51	0.582488	1.80491	0.00191571	0.00678472	0.597	10389
ESTABLISHMENT OF MONOPOLAR CELL POLARITY%GOBP%GO:0061162	15	0.745914	1.80493	0.00187266	0.00678678	0.597	13413
ESTABLISHMENT OR MAINTENANCE OF MONOPOLAR CELL POLARITY%GOBP%GO:0061339	15	0.745914	1.80493	0.00187266	0.00679016	0.597	13413
[truncated: 4,811 more rows]

## Sheet: Low_expression
NAME	SIZE	ES	NES	NOM p-val	FDR q-val	FWER p-val	RANK AT MAX
HIGH-DENSITY LIPOPROTEIN PARTICLE%GOCC%GO:0034364	18	-0.859475	-1.97361	0	0.0199445	0.137	1795
LIPOPROTEIN PARTICLE%GOCC%GO:1990777	22	-0.76742	-1.88544	0.00575816	0.0429112	0.338	1795
PLASMA LIPOPROTEIN PARTICLE%GOCC%GO:0034358	22	-0.76742	-1.88544	0.00575816	0.0286075	0.338	1795
PROTEIN-LIPID COMPLEX REMODELING%GOBP%GO:0034368	25	-0.651437	-1.78115	0.00943396	0.0823569	0.652	3390
PROTEIN-CONTAINING COMPLEX REMODELING%GOBP%GO:0034367	25	-0.651437	-1.78115	0.00943396	0.0658855	0.652	3390
PLASMA LIPOPROTEIN PARTICLE REMODELING%GOBP%GO:0034369	25	-0.651437	-1.78115	0.00943396	0.0549046	0.652	3390
HIGH-DENSITY LIPOPROTEIN PARTICLE REMODELING%GOBP%GO:0034375	17	-0.701182	-1.74405	0.00772201	0.0718409	0.749	657
PROTEIN-LIPID COMPLEX%GOCC%GO:0032994	24	-0.67679	-1.74356	0.0175781	0.0633538	0.75	1795
XENOBIOTICS%REACTOME DATABASE ID RELEASE 65%211981	20	-0.669319	-1.63981	0.0374016	0.168202	0.903	2837
REVERSE CHOLESTEROL TRANSPORT%GOBP%GO:0043691	17	-0.63917	-1.60827	0.0373281	0.203461	0.931	1795
FATTY ACIDS%REACTOME DATABASE ID RELEASE 65%211935	15	-0.705151	-1.60656	0.0471513	0.18789	0.932	3075
EPOXYGENASE P450 PATHWAY%GOBP%GO:0019373	20	-0.666458	-1.54782	0.0627451	0.287225	0.973	2837
ARACHIDONIC ACID EPOXYGENASE ACTIVITY%GOMF%GO:0008392	16	-0.672968	-1.53585	0.063745	0.292292	0.981	2837
ARACHIDONIC ACID MONOOXYGENASE ACTIVITY%GOMF%GO:0008391	16	-0.672968	-1.53585	0.063745	0.271414	0.981	2837
SCAVENGING OF HEME FROM PLASMA%REACTOME DATABASE ID RELEASE 65%2168880	22	-0.608096	-1.44296	0.110251	0.497626	0.99	1165
INTRINSIC PATHWAY OF FIBRIN CLOT FORMATION%REACTOME DATABASE ID RELEASE 65%140837	17	-0.602699	-1.43366	0.108949	0.496092	0.993	1921
REGULATION OF LIPOPROTEIN LIPASE ACTIVITY%GOBP%GO:0051004	19	-0.550007	-1.43151	0.0963391	0.473215	0.994	1795
BLOOD COAGULATION, INTRINSIC PATHWAY%GOBP%GO:0007597	17	-0.599826	-1.39701	0.133205	0.55322	0.996	1921
BLOOD COAGULATION, FIBRIN CLOT FORMATION%GOBP%GO:0072378	26	-0.522959	-1.38573	0.130354	0.560726	0.997	1921
BLOOD COAGULATION%PANTHER PATHWAY%P00011	38	-0.49073	-1.36712	0.142035	0.591985	0.997	1855
FIBRINOLYSIS%GOBP%GO:0042730	15	-0.551559	-1.30816	0.183398	0.763714	0.998	1855
PLASMA LIPOPROTEIN REMODELING%REACTOME%R-HSA-8963899.1	27	-0.457756	-1.29797	0.180266	0.765685	0.998	3497
ASPARTATE FAMILY AMINO ACID CATABOLIC PROCESS%GOBP%GO:0009068	17	-0.548438	-1.2742	0.235632	0.817025	0.999	553
TRIGLYCERIDE CATABOLIC PROCESS%GOBP%GO:0019433	20	-0.467018	-1.25749	0.167653	0.842742	0.999	1345
FORMATION OF FIBRIN CLOT (CLOTTING CASCADE)%REACTOME%R-HSA-140877.2	37	-0.440086	-1.22736	0.217391	0.917164	0.999	1921
BIOCARTA_INTRINSIC_PATHWAY%MSIGDB_C2%BIOCARTA_INTRINSIC_PATHWAY	23	-0.484887	-1.22339	0.271676	0.896534	0.999	585
AROMATIC AMINO ACID FAMILY CATABOLIC PROCESS%GOBP%GO:0009074	27	-0.481584	-1.22062	0.273946	0.873116	1	2065
PLASMA LIPOPROTEIN ASSEMBLY%REACTOME DATABASE ID RELEASE 65%8963898	16	-0.476863	-1.21867	0.217973	0.848377	1	136
ENDOCYTIC VESICLE LUMEN%GOCC%GO:0071682	19	-0.436786	-1.17874	0.255578	0.954727	1	434
ENDOGENOUS STEROLS%REACTOME DATABASE ID RELEASE 65%211976	18	-0.49003	-1.15885	0.267578	0.991158	1	28305
TRIGLYCERIDE HOMEOSTASIS%GOBP%GO:0070328	27	-0.426249	-1.13892	0.27821	1	1	1795
ACYLGLYCEROL HOMEOSTASIS%GOBP%GO:0055090	27	-0.426249	-1.13892	0.27821	0.99561	1	1795
NEUTRAL LIPID CATABOLIC PROCESS%GOBP%GO:0046461	27	-0.373599	-1.11549	0.272374	1	1	1345
ACYLGLYCEROL CATABOLIC PROCESS%GOBP%GO:0046464	27	-0.373599	-1.11549	0.272374	1	1	1345
BIOCARTA_COMP_PATHWAY%MSIGDB_C2%BIOCARTA_COMP_PATHWAY	19	-0.49397	-1.09828	0.373047	1	1	1136
NEGATIVE REGULATION OF BLOOD COAGULATION%GOBP%GO:0030195	41	-0.366411	-1.08819	0.350394	1	1	542
NEGATIVE REGULATION OF HEMOSTASIS%GOBP%GO:1900047	41	-0.366411	-1.08819	0.350394	1	1	542
ALPHA-AMINO ACID CATABOLIC PROCESS%GOBP%GO:1901606	82	-0.3836	-1.08474	0.363978	1	1	2734
BIOCARTA_AMI_PATHWAY%MSIGDB_C2%BIOCARTA_AMI_PATHWAY	20	-0.416943	-1.07584	0.373757	1	1	1855
REGULATION OF COMPLEMENT CASCADE%REACTOME DATABASE ID RELEASE 65%977606	56	-0.396153	-1.07397	0.397363	0.984888	1	1390
COMMON PATHWAY OF FIBRIN CLOT FORMATION%REACTOME%R-HSA-140875.4	20	-0.410878	-1.06912	0.380952	0.975177	1	555
STEROID HYDROXYLASE ACTIVITY%GOMF%GO:0008395	33	-0.389504	-1.06278	0.393701	0.970807	1	2837
CYTOCHROME P450 - ARRANGED BY SUBSTRATE TYPE%REACTOME DATABASE ID RELEASE 65%211897	56	-0.359668	-1.05881	0.389961	0.959542	1	3075
NEGATIVE REGULATION OF COAGULATION%GOBP%GO:0050819	43	-0.347658	-1.04523	0.389433	0.977172	1	542
COMPLEMENT CASCADE%REACTOME%R-HSA-166658.2	65	-0.372817	-1.02118	0.44316	1	1	1390
PLASMA LIPOPROTEIN PARTICLE ORGANIZATION%GOBP%GO:0071827	41	-0.31346	-1.01607	0.423954	1	1	977
AROMATIC AMINO ACID FAMILY METABOLIC PROCESS%GOBP%GO:0009072	32	-0.374679	-1.00852	0.451362	1	1	2065
CHOLESTEROL TRANSPORTER ACTIVITY%GOMF%GO:0017127	17	-0.37727	-1.00341	0.462891	1	1	977
CHOLESTEROL EFFLUX%GOBP%GO:0033344	23	-0.350642	-1.00258	0.450758	0.992002	1	977
TRIGLYCERIDE METABOLIC PROCESS%GOBP%GO:0006641	46	-0.290916	-0.993009	0.420118	0.998474	1	1345
SERINE-TYPE ENDOPEPTIDASE INHIBITOR ACTIVITY%GOMF%GO:0004867	54	-0.310879	-0.987951	0.441176	0.992696	1	1921
PROTEIN-LIPID COMPLEX SUBUNIT ORGANIZATION%GOBP%GO:0071825	43	-0.290771	-0.957035	0.525912	1	1	977
SYNTHESIS OF BILE ACIDS AND BILE SALTS VIA 7ALPHA-HYDROXYCHOLESTEROL%REACTOME%R-HSA-193368.1	19	-0.404148	-0.951799	0.525896	1	1	1547
BLOOD MICROPARTICLE%GOCC%GO:0072562	152	-0.288377	-0.94802	0.496241	1	1	2122
REGULATION OF PROTEIN ACTIVATION CASCADE%GOBP%GO:2000257	60	-0.319583	-0.902154	0.560606	1	1	1390
REGULATION OF COMPLEMENT ACTIVATION%GOBP%GO:0030449	60	-0.319583	-0.902154	0.560606	1	1	1390
ACUTE-PHASE RESPONSE%GOBP%GO:0006953	18	-0.332906	-0.900857	0.587771	1	1	1514
RETINOID METABOLISM AND TRANSPORT%REACTOME%R-HSA-975634.2	44	-0.253829	-0.886236	0.678431	1	1	136
REGULATION OF HUMORAL IMMUNE RESPONSE%GOBP%GO:0002920	69	-0.292346	-0.876372	0.613333	1	1	1390
POSITIVE REGULATION OF STEROID METABOLIC PROCESS%GOBP%GO:0045940	22	-0.296422	-0.875822	0.645418	1	1	977
TRANSAMINASE ACTIVITY%GOMF%GO:0008483	18	-0.363947	-0.874892	0.601578	1	1	876
HISTIDINE, LYSINE, PHENYLALANINE, TYROSINE, PROLINE AND TRYPTOPHAN CATABOLISM%REACTOME DATABASE ID RELEASE 65%6788656	43	-0.319766	-0.871671	0.57722	1	1	2065
OXYGEN BINDING%GOMF%GO:0019825	20	-0.323671	-0.864709	0.664659	1	1	2837
NEGATIVE REGULATION OF LIPID CATABOLIC PROCESS%GOBP%GO:0050995	15	-0.318868	-0.862245	0.660643	1	1	1191
CELLULAR AMINO ACID CATABOLIC PROCESS%GOBP%GO:0009063	102	-0.292398	-0.857304	0.616858	1	1	2958
PLASMINOGEN ACTIVATING CASCADE%PANTHER PATHWAY%P00050	16	-0.36158	-0.848794	0.630219	1	1	1855
THE CANONICAL RETINOID CYCLE IN RODS (TWILIGHT VISION)%REACTOME%R-HSA-2453902.3	21	-0.296288	-0.846616	0.673267	1	1	77
TRANSFERASE ACTIVITY, TRANSFERRING NITROGENOUS GROUPS%GOMF%GO:0016769	20	-0.334401	-0.845814	0.638132	1	1	2192
MONOOXYGENASE ACTIVITY%GOMF%GO:0004497	77	-0.265342	-0.834266	0.653179	1	1	2050
OLFACTORY RECEPTOR ACTIVITY%GOMF%GO:0004984	265	-0.183017	-0.827864	0.796477	1	1	45379
BINDING AND UPTAKE OF LIGANDS BY SCAVENGER RECEPTORS%REACTOME%R-HSA-2173782.1	50	-0.268975	-0.817077	0.693487	1	1	1165
ETHANOL METABOLIC PROCESS%GOBP%GO:0006067	19	-0.333546	-0.812086	0.687008	1	1	2216
REGULATION OF LIPID CATABOLIC PROCESS%GOBP%GO:0050994	35	-0.256577	-0.80322	0.724609	1	1	1795
NEGATIVE REGULATION OF LIPID TRANSPORT%GOBP%GO:0032369	21	-0.274438	-0.800273	0.727096	1	1	49
MITOCHONDRIAL ELECTRON TRANSPORT, NADH TO UBIQUINONE%GOBP%GO:0006120	41	-0.303193	-0.782658	0.671518	1	1	2209
ACUTE INFLAMMATORY RESPONSE%GOBP%GO:0002526	28	-0.24941	-0.781215	0.806324	1	1	1514
NADH DEHYDROGENASE (QUINONE) ACTIVITY%GOMF%GO:0050136	42	-0.306139	-0.781115	0.673554	1	1	2209
NADH DEHYDROGENASE (UBIQUINONE) ACTIVITY%GOMF%GO:0008137	42	-0.306139	-0.781115	0.673554	1	1	2209
NEGATIVE REGULATION OF WOUND HEALING%GOBP%GO:0061045	52	-0.2437	-0.780622	0.784	1	1	542
FATTY ACID LIGASE ACTIVITY%GOMF%GO:0015645	19	-0.284656	-0.769886	0.729459	1	1	249
GLUTAMINE FAMILY AMINO ACID CATABOLIC PROCESS%GOBP%GO:0009065	20	-0.271603	-0.752647	0.796545	1	1	1669
OXIDOREDUCTASE ACTIVITY, ACTING ON NAD(P)H, QUINONE OR SIMILAR COMPOUND AS ACCEPTOR%GOMF%GO:0016655	54	-0.267264	-0.747803	0.706499	1	1	2209
RESPIRATORY CHAIN COMPLEX IV%GOCC%GO:0045277	19	-0.303151	-0.742929	0.748016	1	1	2221
PROTEIN ACTIVATION CASCADE%GOBP%GO:0072376	106	-0.266136	-0.737555	0.74856	1	1	1921
RETINOID METABOLIC PROCESS%GOBP%GO:0001523	74	-0.199147	-0.73448	0.938	1	1	407
TERPENOID METABOLIC PROCESS%GOBP%GO:0006721	84	-0.200157	-0.733937	0.91068	1	1	1795
REGULATION OF ACUTE INFLAMMATORY RESPONSE%GOBP%GO:0002673	86	-0.236119	-0.726003	0.810445	1	1	1512
NADH DEHYDROGENASE ACTIVITY%GOMF%GO:0003954	44	-0.283196	-0.724521	0.727083	1	1	2209
COMPLEMENT ACTIVATION%GOBP%GO:0006956	80	-0.281749	-0.724068	0.745731	1	1	39875
DITERPENOID METABOLIC PROCESS%GOBP%GO:0016101	76	-0.196228	-0.724056	0.936255	1	1	407
FGFR2 LIGAND BINDING AND ACTIVATION%REACTOME%R-HSA-190241.1	16	-0.263071	-0.698381	0.887967	1	1	40893
INITIAL TRIGGERING OF COMPLEMENT%REACTOME%R-HSA-166663.2	30	-0.281495	-0.690675	0.789272	1	1	39875
RESPIRATORY ELECTRON TRANSPORT%REACTOME%R-HSA-611105.3	87	-0.246493	-0.690469	0.743215	1	1	838
MITOCHONDRIAL ATP SYNTHESIS COUPLED ELECTRON TRANSPORT%GOBP%GO:0042775	70	-0.244997	-0.675975	0.772727	1	1	2221
ANTIBACTERIAL HUMORAL RESPONSE%GOBP%GO:0019731	36	-0.220044	-0.673198	0.948025	1	1	43284
CATECHOLAMINE BINDING%GOMF%GO:1901338	16	-0.254074	-0.672881	0.907598	1	1	41392
PHASE I - FUNCTIONALIZATION OF COMPOUNDS%REACTOME DATABASE ID RELEASE 65%211945	97	-0.212433	-0.668261	0.863813	1	1	2144
INNATE IMMUNE RESPONSE IN MUCOSA%GOBP%GO:0002227	20	-0.24732	-0.667187	0.88024	1	1	34654
CYTOCHROME-C OXIDASE ACTIVITY%GOMF%GO:0004129	19	-0.252278	-0.665869	0.840319	1	1	2286
OXIDOREDUCTASE ACTIVITY, ACTING ON A HEME GROUP OF DONORS, OXYGEN AS ACCEPTOR%GOMF%GO:0016676	19	-0.252278	-0.665869	0.840319	1	1	2286
OXIDOREDUCTASE ACTIVITY, ACTING ON A HEME GROUP OF DONORS%GOMF%GO:0016675	19	-0.252278	-0.665869	0.840319	1	1	2286
HEME-COPPER TERMINAL OXIDASE ACTIVITY%GOMF%GO:0015002	19	-0.252278	-0.665869	0.840319	1	1	2286
RESPIRATORY CHAIN COMPLEX I%GOCC%GO:0045271	50	-0.248263	-0.664193	0.788934	1	1	2209
NADH DEHYDROGENASE COMPLEX%GOCC%GO:0030964	50	-0.248263	-0.664193	0.788934	1	1	2209
MITOCHONDRIAL RESPIRATORY CHAIN COMPLEX I%GOCC%GO:0005747	50	-0.248263	-0.664193	0.788934	1	1	2209
MITOCHONDRIAL RESPIRATORY CHAIN COMPLEX IV%GOCC%GO:0005751	16	-0.274151	-0.657354	0.833667	1	1	2221
RESPIRATORY CHAIN COMPLEX%GOCC%GO:0098803	83	-0.231069	-0.65481	0.799172	1	1	2221
ATP SYNTHESIS COUPLED ELECTRON TRANSPORT%GOBP%GO:0042773	71	-0.238125	-0.653452	0.796646	0.994102	1	2221
ADRENERGIC RECEPTOR ACTIVITY%GOMF%GO:0004935	15	-0.25407	-0.64861	0.927083	0.992162	1	41392
PEPTIDOGLYCAN MURALYTIC ACTIVITY%GOMF%GO:0061783	15	-0.249076	-0.648533	0.934694	0.983269	1	41669
CHEMOATTRACTANT ACTIVITY%GOMF%GO:0042056	29	-0.217669	-0.64216	0.907662	0.983768	1	301
OLFACTORY SIGNALING PATHWAY%REACTOME DATABASE ID RELEASE 65%381753	385	-0.139032	-0.63733	0.998	0.981795	1	45379
HUMORAL IMMUNE RESPONSE MEDIATED BY CIRCULATING IMMUNOGLOBULIN%GOBP%GO:0002455	57	-0.281632	-0.637151	0.814596	0.973336	1	39875
CREATION OF C4 AND C2 ACTIVATORS%REACTOME%R-HSA-166786.2	23	-0.281459	-0.633935	0.852427	0.969063	1	39875
COMPLEMENT ACTIVATION, CLASSICAL PATHWAY%GOBP%GO:0006958	55	-0.281622	-0.630272	0.807843	0.965545	1	39875
RESPIRATORY CHAIN%GOCC%GO:0070469	87	-0.214968	-0.619303	0.827083	0.971344	1	838
DIGESTION%REACTOME%R-HSA-8935690.5	21	-0.228495	-0.619116	0.963563	0.96325	1	42812
CYTOCHROME COMPLEX%GOCC%GO:0070069	31	-0.225628	-0.605181	0.870968	0.972283	1	303
CLASSICAL ANTIBODY-MEDIATED COMPLEMENT ACTIVATION%REACTOME DATABASE ID RELEASE 65%173623	16	-0.281424	-0.579437	0.879377	0.992666	1	39875
GLUTATHIONE PEROXIDASE ACTIVITY%GOMF%GO:0004602	17	-0.216425	-0.575471	0.947686	0.988362	1	1592
DISRUPTION OF CELLS OF OTHER ORGANISM%GOBP%GO:0044364	43	-0.182001	-0.551429	0.995893	1	1	2241
KILLING OF CELLS OF OTHER ORGANISM%GOBP%GO:0031640	43	-0.182001	-0.551429	0.995893	0.994231	1	2241
HYDROGEN PEROXIDE METABOLIC PROCESS%GOBP%GO:0042743	19	-0.201697	-0.55051	0.96888	0.986935	1	516
STEROID DEHYDROGENASE ACTIVITY, ACTING ON THE CH-OH GROUP OF DONORS, NAD OR NADP AS ACCEPTOR%GOMF%GO:0033764	20	-0.199049	-0.533956	0.971264	0.991978	1	2870
DEFENSE RESPONSE TO FUNGUS%GOBP%GO:0050832	19	-0.194147	-0.524969	0.98998	0.990315	1	1671
STEROID DEHYDROGENASE ACTIVITY%GOMF%GO:0016229	22	-0.189289	-0.523451	0.982857	0.983507	1	2870
ANTIMICROBIAL HUMORAL RESPONSE%GOBP%GO:0019730	95	-0.149275	-0.513763	1	0.981958	1	2338
SUPERPATHWAY OF CHOLESTEROL BIOSYNTHESIS%HUMANCYC%PWY66-5	26	-0.209618	-0.501233	0.914226	0.981661	1	1339
NEUTRAL LIPID BIOSYNTHETIC PROCESS%GOBP%GO:0046460	17	-0.183149	-0.493677	0.989648	0.978178	1	533
ACYLGLYCEROL BIOSYNTHETIC PROCESS%GOBP%GO:0046463	17	-0.183149	-0.493677	0.989648	0.970653	1	533
TRIGLYCERIDE BIOSYNTHETIC PROCESS%GOBP%GO:0019432	15	-0.154284	-0.402819	0.995876	0.992276	1	46927
