# Supplementary material for: A novel m6A‐related prognostic signature for predicting the overall survival of hepatocellular carcinoma patients
Source: IET Syst Biol. 2021 Oct 14;16(1):1–17. doi: 10.1049/syb2.12036 (PMC8849219; doi:10.1049/syb2.12036)
Supplement: Supplementary file 8 — Table S4 [file SYB2-16-1-s003.xlsx]

## Sheet: High_expression
Supplementary Table 4. Functional enrichment analysis of IGF2BP3.
NAME	SIZE	ES	NES	NOM p-val	FDR q-val	FWER p-val	RANK AT MAX
DNA-DEPENDENT DNA REPLICATION%GOBP%GO:0006261	99	0.750365	1.86406	0	0.0219092	0.392	6967
SPINDLE%GOCC%GO:0005819	209	0.683225	1.86256	0	0.0219301	0.394	8821
REGULATION OF PTEN GENE TRANSCRIPTION%REACTOME DATABASE ID RELEASE 65%8943724	56	0.690515	1.86269	0	0.0219667	0.392	11170
GLUCOSE METABOLISM%REACTOME DATABASE ID RELEASE 65%70326	83	0.599454	1.86228	0.00204499	0.0219671	0.395	9272
ST_T_CELL_SIGNAL_TRANSDUCTION%MSIGDB_C2%ST_T_CELL_SIGNAL_TRANSDUCTION	44	0.701219	1.86192	0.00200803	0.0219687	0.396	10676
ESTABLISHMENT OF ORGANELLE LOCALIZATION%GOBP%GO:0051656	313	0.59195	1.86411	0	0.0219727	0.392	11723
PLK1 SIGNALING EVENTS%PATHWAY INTERACTION DATABASE NCI-NATURE CURATED DATA%PLK1 SIGNALING EVENTS	45	0.781206	1.86336	0	0.0219845	0.392	6619
RNA-DEPENDENT ATPASE ACTIVITY%GOMF%GO:0008186	68	0.715421	1.86147	0.00197239	0.0219879	0.397	12223
ORGANELLE LOCALIZATION%GOBP%GO:0051640	472	0.603146	1.86362	0.00201207	0.021993	0.392	11723
BARD1 SIGNALING EVENTS%PATHWAY INTERACTION DATABASE NCI-NATURE CURATED DATA%BARD1 SIGNALING EVENTS	27	0.812276	1.86285	0	0.0220261	0.392	5127
REV-MEDIATED NUCLEAR EXPORT OF HIV RNA%REACTOME DATABASE ID RELEASE 65%165054	29	0.863336	1.86422	0	0.0220274	0.392	6820
MRNA 3'-UTR BINDING%GOMF%GO:0003730	60	0.64744	1.86458	0	0.0220275	0.392	12980
G2 M TRANSITION%REACTOME DATABASE ID RELEASE 65%69275	177	0.673707	1.86061	0.00203666	0.0220362	0.399	11257
DOUBLE-STRAND BREAK REPAIR VIA NONHOMOLOGOUS END JOINING%GOBP%GO:0006303	61	0.686576	1.8604	0.00197628	0.0220511	0.399	7726
MITOTIC CELL CYCLE CHECKPOINT%GOBP%GO:0007093	135	0.672676	1.8608	0	0.022063	0.399	12184
METHYLTRANSFERASE COMPLEX%GOCC%GO:0034708	95	0.717521	1.86109	0.00396825	0.0220759	0.398	9026
HIV INFECTION%REACTOME%R-HSA-162906.1	217	0.651568	1.86473	0.00197628	0.0220764	0.391	11114
AMINO SUGAR METABOLIC PROCESS%GOBP%GO:0006040	34	0.604765	1.85212	0.00206612	0.0220769	0.428	12799
ATP-DEPENDENT RNA HELICASE ACTIVITY%GOMF%GO:0004004	67	0.714509	1.85256	0.00197628	0.022128	0.428	12223
NUCLEAR PORE COMPLEX (NPC) DISASSEMBLY%REACTOME%R-HSA-3301854.2	31	0.845093	1.86505	0	0.0221332	0.39	6820
ATP BINDING%GOMF%GO:0005524	242	0.592347	1.85218	0	0.0221356	0.428	14219
CXCR4-MEDIATED SIGNALING EVENTS%PATHWAY INTERACTION DATABASE NCI-NATURE CURATED DATA%CXCR4-MEDIATED SIGNALING EVENTS	81	0.675878	1.85727	0	0.0221359	0.412	11770
REGULATION OF INTERFERON-BETA PRODUCTION%GOBP%GO:0032648	38	0.68105	1.85282	0	0.0221382	0.426	10853
AURKA ACTIVATION BY TPX2%REACTOME DATABASE ID RELEASE 65%8854518	70	0.722669	1.853	0.00204499	0.0221492	0.424	10726
MICROTUBULE CYTOSKELETON ORGANIZATION INVOLVED IN MITOSIS%GOBP%GO:1902850	92	0.720326	1.86476	0	0.0221521	0.391	11257
REGULATION OF MICROTUBULE CYTOSKELETON ORGANIZATION%GOBP%GO:0070507	141	0.668859	1.86528	0.00205339	0.0221646	0.39	9501
DNA-DIRECTED RNA POLYMERASE COMPLEX%GOCC%GO:0000428	127	0.670935	1.85631	0.00201207	0.0221699	0.412	10962
DNA GEOMETRIC CHANGE%GOBP%GO:0032392	25	0.786299	1.85947	0	0.0221747	0.403	8222
NUCLEAR RECEPTOR TRANSCRIPTION COACTIVATOR ACTIVITY%GOMF%GO:0030374	47	0.695432	1.85733	0	0.0221955	0.412	10993
CHROMATIN BINDING%GOMF%GO:0003682	316	0.618062	1.85312	0.00203666	0.0221959	0.424	12777
PROCESSING OF CAPPED INTRON-CONTAINING PRE-MRNA%REACTOME DATABASE ID RELEASE 65%72203	233	0.725245	1.8512	0.00199203	0.0221973	0.429	8699
POSITIVE REGULATION OF G1/S TRANSITION OF MITOTIC CELL CYCLE%GOBP%GO:1900087	17	0.729794	1.85836	0	0.0222013	0.409	12420
RNA HELICASE ACTIVITY%GOMF%GO:0003724	68	0.715679	1.85819	0.00197239	0.0222091	0.41	12223
CELLULAR RESPONSES TO STRESS%REACTOME DATABASE ID RELEASE 65%2262752	368	0.572987	1.85756	0	0.0222125	0.411	13301
SEMA3A PAK DEPENDENT AXON REPULSION%REACTOME%R-HSA-399954.1	16	0.773687	1.85099	0	0.0222189	0.43	8577
CHROMATIN%GOCC%GO:0000785	431	0.61245	1.8579	0	0.0222234	0.41	12362
NEGATIVE REGULATION OF MRNA METABOLIC PROCESS%GOBP%GO:1903312	61	0.687689	1.85962	0.0020202	0.022234	0.402	5055
NUCLEAR DNA-DIRECTED RNA POLYMERASE COMPLEX%GOCC%GO:0055029	126	0.672555	1.85634	0.0020202	0.0222385	0.412	10962
KITRECEPTOR%NETPATH%KITRECEPTOR	104	0.655213	1.85952	0.00197628	0.0222392	0.403	12023
HISTONE BINDING%GOMF%GO:0042393	170	0.663728	1.86529	0	0.0222413	0.39	9767
REGULATION OF G1/S TRANSITION OF MITOTIC CELL CYCLE%GOBP%GO:2000045	121	0.619423	1.85314	0	0.0222466	0.424	13145
TERMINATION OF RNA POLYMERASE II TRANSCRIPTION%GOBP%GO:0006369	32	0.786194	1.8566	0.00200401	0.0222521	0.412	7807
TOLL RECEPTOR SIGNALING PATHWAY%PANTHER PATHWAY%P00054	43	0.668948	1.85401	0.00204918	0.022259	0.421	12633
SIG_INSULIN_RECEPTOR_PATHWAY_IN_CARDIAC_MYOCYTES%MSIGDB_C2%SIG_INSULIN_RECEPTOR_PATHWAY_IN_CARDIAC_MYOCYTES	51	0.65517	1.8584	0.0020202	0.0222644	0.408	10183
FOXM1 TRANSCRIPTION FACTOR NETWORK%PATHWAY INTERACTION DATABASE NCI-NATURE CURATED DATA%FOXM1 TRANSCRIPTION FACTOR NETWORK	42	0.68785	1.8588	0	0.0222746	0.406	10935
POSITIVE REGULATION OF CELL CYCLE PROCESS%GOBP%GO:0090068	218	0.619519	1.85424	0	0.0222751	0.421	12946
REGULATION OF MITOTIC SISTER CHROMATID SEPARATION%GOBP%GO:0010965	47	0.750019	1.86553	0.00209205	0.0222764	0.39	8671
REGULATION OF SPINDLE ORGANIZATION%GOBP%GO:0090224	38	0.755421	1.83397	0	0.022279	0.478	8642
PROTEIN KINASE BINDING%GOMF%GO:0019901	453	0.579109	1.86568	0.00204918	0.0222823	0.389	12929
POSITIVE REGULATION OF CELL CYCLE%GOBP%GO:0045787	293	0.604969	1.85329	0	0.0222877	0.424	12433
E2F TRANSCRIPTION FACTOR NETWORK%PATHWAY INTERACTION DATABASE NCI-NATURE CURATED DATA%E2F TRANSCRIPTION FACTOR NETWORK	73	0.677708	1.85353	0	0.0222885	0.424	12184
RNA POLYMERASE COMPLEX%GOCC%GO:0030880	129	0.669874	1.85437	0.00202429	0.0223097	0.42	10607
REGULATION OF METAPHASE/ANAPHASE TRANSITION OF CELL CYCLE%GOBP%GO:1902099	44	0.73785	1.86612	0.00208333	0.0223106	0.387	11159
NUCLEAR SPECK%GOCC%GO:0016607	287	0.635332	1.85364	0.0020284	0.0223119	0.422	9477
POSITIVE REGULATION OF CHROMOSOME SEGREGATION%GOBP%GO:0051984	21	0.793337	1.83416	0	0.0223264	0.477	9443
NUCLEASE ACTIVITY%GOMF%GO:0004518	178	0.601103	1.83403	0	0.0223283	0.478	12018
PID_NCADHERIN_PATHWAY%MSIGDB_C2%PID_NCADHERIN_PATHWAY	33	0.717571	1.85053	0	0.0223295	0.433	11981
PID_MTOR_4PATHWAY%MSIGDB_C2%PID_MTOR_4PATHWAY	69	0.663732	1.85539	0.00199203	0.02233	0.416	16515
ADENYL NUCLEOTIDE BINDING%GOMF%GO:0030554	286	0.578305	1.8658	0	0.0223331	0.388	14219
BIOSYNTHESIS OF THE N-GLYCAN PRECURSOR (DOLICHOL LIPID-LINKED OLIGOSACCHARIDE, LLO) AND TRANSFER TO A NASCENT PROTEIN%REACTOME DATABASE ID RELEASE 65%446193	77	0.57175	1.85841	0	0.0223353	0.408	13386
MRNA BINDING%GOMF%GO:0003729	169	0.634019	1.85463	0.0019802	0.0223431	0.42	13009
HEDGEHOG SIGNALING EVENTS MEDIATED BY GLI PROTEINS%PATHWAY INTERACTION DATABASE NCI-NATURE CURATED DATA%HEDGEHOG SIGNALING EVENTS MEDIATED BY GLI PROTEINS	48	0.681068	1.83438	0	0.0223455	0.477	10844
NEGATIVE REGULATION OF MITOTIC SISTER CHROMATID SEPARATION%GOBP%GO:2000816	20	0.803059	1.83812	0.00201207	0.0223495	0.464	7487
SINGLE-STRANDED RNA BINDING%GOMF%GO:0003727	62	0.675761	1.83451	0	0.0223599	0.477	8481
GLYCOLYSIS%REACTOME%R-HSA-70171.5	65	0.671296	1.8548	0.00204918	0.0223636	0.42	9272
N-ACETYLTRANSFERASE ACTIVITY%GOMF%GO:0008080	74	0.673984	1.84755	0.00403226	0.0223677	0.44	8646
SPLICEOSOMAL COMPLEX ASSEMBLY%GOBP%GO:0000245	51	0.722041	1.83337	0.0019685	0.0223713	0.479	10925
REGULATION OF DNA METABOLIC PROCESS%GOBP%GO:0051052	294	0.64704	1.86621	0.00203252	0.0223734	0.387	8577
REGULATION OF MICROTUBULE-BASED PROCESS%GOBP%GO:0032886	165	0.636086	1.83798	0.00201613	0.0223737	0.465	10693
NUCLEAR ENVELOPE BREAKDOWN%REACTOME DATABASE ID RELEASE 65%2980766	45	0.773722	1.83821	0	0.0223751	0.464	6820
ATPASE COMPLEX%GOCC%GO:1904949	86	0.65247	1.85546	0.00208768	0.0223839	0.416	10977
GLUCOCORTICOID RECEPTOR REGULATORY NETWORK%PATHWAY INTERACTION DATABASE NCI-NATURE CURATED DATA%GLUCOCORTICOID RECEPTOR REGULATORY NETWORK	81	0.552938	1.83834	0.00198413	0.0223876	0.464	9760
DNA REPLICATION-INDEPENDENT NUCLEOSOME ASSEMBLY%GOBP%GO:0006336	50	0.721709	1.83351	0	0.0223946	0.478	4582
FOUR-WAY JUNCTION DNA BINDING%GOMF%GO:0000400	17	0.856432	1.83452	0	0.0224124	0.477	5750
KINETOCHORE%GOCC%GO:0000776	95	0.733215	1.83855	0	0.0224203	0.464	8685
REGULATION OF HEMATOPOIETIC PROGENITOR CELL DIFFERENTIATION%GOBP%GO:1901532	33	0.700672	1.84983	0	0.0224247	0.435	8718
NUCLEIC ACID PHOSPHODIESTER BOND HYDROLYSIS%GOBP%GO:0090305	139	0.63727	1.86633	0	0.0224269	0.387	12356
HISTONE DEACETYLASE COMPLEX%GOCC%GO:0000118	55	0.693738	1.85484	0.00204082	0.0224288	0.42	8821
REPLICATION FORK%GOCC%GO:0005657	60	0.748605	1.84759	0	0.02243	0.44	8968
SPINDLE POLE%GOCC%GO:0000922	101	0.701047	1.86756	0	0.0224408	0.386	8664
PID_REG_GR_PATHWAY%MSIGDB_C2%PID_REG_GR_PATHWAY	81	0.552938	1.83834	0.00198413	0.0224428	0.464	9760
GLYCEROLIPID METABOLIC PROCESS%GOBP%GO:0046486	287	0.508812	1.85549	0	0.0224493	0.416	12401
ACTIVATION OF ATR IN RESPONSE TO REPLICATION STRESS%REACTOME DATABASE ID RELEASE 65%176187	37	0.831609	1.8346	0	0.0224583	0.477	6924
REGULATION OF MITOTIC METAPHASE/ANAPHASE TRANSITION%GOBP%GO:0030071	43	0.741087	1.84992	0.00207039	0.0224677	0.434	11159
RIBONUCLEOPROTEIN COMPLEX ASSEMBLY%GOBP%GO:0022618	187	0.676029	1.83859	0.0019685	0.022476	0.464	11854
REGULATION OF ORGANELLE ASSEMBLY%GOBP%GO:1902115	167	0.628741	1.83312	0	0.0224873	0.481	13155
NON-RECOMBINATIONAL REPAIR%GOBP%GO:0000726	67	0.680772	1.86637	0.0019685	0.0224889	0.387	8985
NURD COMPLEX%GOCC%GO:0016581	16	0.824669	1.84762	0	0.0224927	0.44	4595
AURORA B SIGNALING%PATHWAY INTERACTION DATABASE NCI-NATURE CURATED DATA%AURORA B SIGNALING	37	0.771081	1.8676	0	0.0225027	0.386	3629
ST_PHOSPHOINOSITIDE_3_KINASE_PATHWAY%MSIGDB_C2%ST_PHOSPHOINOSITIDE_3_KINASE_PATHWAY	37	0.654889	1.83465	0.00201207	0.0225041	0.477	12300
SYMBIONT PROCESS%GOBP%GO:0044403	289	0.59336	1.83693	0.00397614	0.0225069	0.467	12711
NEGATIVE REGULATION OF CELL CYCLE%GOBP%GO:0045786	443	0.615984	1.86812	0	0.0225083	0.383	13218
NEGATIVE REGULATION OF MITOTIC CELL CYCLE PHASE TRANSITION%GOBP%GO:1901991	134	0.639454	1.84447	0	0.0225092	0.445	13145
CYSTEINE-TYPE PEPTIDASE ACTIVITY%GOMF%GO:0008234	167	0.594017	1.83273	0	0.0225152	0.483	15639
GENE SILENCING%GOBP%GO:0016458	151	0.586704	1.8354	0	0.0225204	0.475	8647
ERBB2 ERBB3 SIGNALING EVENTS%PATHWAY INTERACTION DATABASE NCI-NATURE CURATED DATA%ERBB2 ERBB3 SIGNALING EVENTS	41	0.670373	1.83864	0	0.0225267	0.464	11544
CHROMOSOME, CENTROMERIC REGION%GOCC%GO:0000775	127	0.73274	1.86663	0	0.0225282	0.387	7592
GOLGI-TO-ER RETROGRADE TRANSPORT%REACTOME%R-HSA-8856688.1	114	0.652122	1.83554	0.00196078	0.022532	0.474	12988
BIOCARTA_PAR1_PATHWAY%MSIGDB_C2%BIOCARTA_PAR1_PATHWAY	37	0.655188	1.83285	0.0116279	0.022533	0.482	7940
CONDENSED NUCLEAR CHROMOSOME%GOCC%GO:0000794	72	0.646596	1.84796	0.0039604	0.0225415	0.44	12444
REGULATION OF TELOMERE MAINTENANCE VIA TELOMERE LENGTHENING%GOBP%GO:1904356	57	0.725998	1.83704	0.002	0.0225461	0.467	13439
POSTTRANSCRIPTIONAL REGULATION OF GENE EXPRESSION%GOBP%GO:0010608	341	0.615037	1.83201	0.00604839	0.0225496	0.488	13061
DNA REPLICATION-INDEPENDENT NUCLEOSOME ORGANIZATION%GOBP%GO:0034724	51	0.726895	1.84452	0	0.0225539	0.445	4582
RNA SECONDARY STRUCTURE UNWINDING%GOBP%GO:0010501	46	0.72126	1.83466	0.00196078	0.0225544	0.477	7322
CHAPERONIN-MEDIATED PROTEIN FOLDING%REACTOME DATABASE ID RELEASE 65%390466	95	0.586425	1.84641	0.00198413	0.0225547	0.441	13243
CHD-TYPE COMPLEX%GOCC%GO:0090545	16	0.824669	1.84762	0	0.0225557	0.44	4595
GLYCEROPHOSPHOLIPID METABOLIC PROCESS%GOBP%GO:0006650	238	0.534946	1.8455	0	0.0225557	0.442	13294
SUMOYLATION OF SUMOYLATION PROTEINS%REACTOME DATABASE ID RELEASE 65%4085377	30	0.843509	1.83555	0	0.022557	0.473	6820
EARLY ENDOSOME%GOCC%GO:0005769	219	0.571286	1.86829	0.00198413	0.0225577	0.383	13779
SISTER CHROMATID SEGREGATION%GOBP%GO:0000819	114	0.703895	1.83868	0.00205339	0.0225604	0.464	8704
TRNA PROCESSING IN THE NUCLEUS%REACTOME%R-HSA-6784531.5	53	0.760488	1.83735	0.00200803	0.0225627	0.466	8241
NEGATIVE REGULATION OF CELLULAR COMPONENT ORGANIZATION%GOBP%GO:0051129	453	0.553768	1.83244	0.00206186	0.0225685	0.486	12662
SITE OF DOUBLE-STRAND BREAK%GOCC%GO:0035861	33	0.72531	1.83215	0	0.0225694	0.487	8571
REGULATION OF PROTEIN POLYMERIZATION%GOBP%GO:0032271	129	0.600438	1.84496	0.00207039	0.0225732	0.445	9926
NEGATIVE REGULATION OF METAPHASE/ANAPHASE TRANSITION OF CELL CYCLE%GOBP%GO:1902100	19	0.789942	1.84814	0.00200401	0.0225795	0.44	7487
LOSS OF NLP FROM MITOTIC CENTROSOMES%REACTOME%R-HSA-380259.1	67	0.716813	1.84077	0.00204918	0.0225804	0.461	10726
NLS-BEARING PROTEIN IMPORT INTO NUCLEUS%GOBP%GO:0006607	21	0.769418	1.84659	0.00201207	0.0225805	0.441	10285
PID_AURORA_B_PATHWAY%MSIGDB_C2%PID_AURORA_B_PATHWAY	37	0.771081	1.8676	0	0.0225837	0.386	3629
NEGATIVE REGULATION OF CELL CYCLE PHASE TRANSITION%GOBP%GO:1901988	148	0.630327	1.84589	0	0.0225844	0.442	15088
DNA STRAND ELONGATION%GOBP%GO:0022616	24	0.823101	1.84471	0	0.0225881	0.445	5127
MRNA PROCESSING%GOBP%GO:0006397	336	0.696146	1.84679	0.00200803	0.0225896	0.44	10966
SPINDLE MIDZONE%GOCC%GO:0051233	28	0.73304	1.8371	0.00200401	0.0225904	0.467	5670
PID_PRL_SIGNALING_EVENTS_PATHWAY%MSIGDB_C2%PID_PRL_SIGNALING_EVENTS_PATHWAY	23	0.684509	1.84325	0.00198413	0.0225928	0.448	10935
COPI-DEPENDENT GOLGI-TO-ER RETROGRADE TRAFFIC%REACTOME DATABASE ID RELEASE 65%6811434	80	0.665639	1.83558	0	0.0225964	0.473	12988
MTOR SIGNALING PATHWAY%PATHWAY INTERACTION DATABASE NCI-NATURE CURATED DATA%MTOR SIGNALING PATHWAY	66	0.662132	1.84562	0.00199601	0.022598	0.442	16515
MITOTIC G2/M TRANSITION CHECKPOINT%GOBP%GO:0044818	22	0.755957	1.83478	0.00398406	0.0225985	0.477	3487
ST_ERK1_ERK2_MAPK_PATHWAY%MSIGDB_C2%ST_ERK1_ERK2_MAPK_PATHWAY	32	0.695009	1.83873	0	0.0225986	0.464	10706
REGULATION OF CENTROSOME DUPLICATION%GOBP%GO:0010824	35	0.74752	1.83166	0.00203666	0.0226008	0.488	8775
REGULATION OF INTRACELLULAR TRANSPORT%GOBP%GO:0032386	272	0.570452	1.83215	0	0.0226127	0.487	10979
DNA DOUBLE-STRAND BREAK PROCESSING%GOBP%GO:0000729	21	0.745764	1.83247	0.00201207	0.0226178	0.486	5127
BIOCARTA_ATRBRCA_PATHWAY%MSIGDB_C2%BIOCARTA_ATRBRCA_PATHWAY	20	0.829806	1.84295	0	0.0226185	0.45	5127
DNA CONFORMATION CHANGE%GOBP%GO:0071103	189	0.609069	1.84501	0.00199601	0.0226303	0.444	8646
DNA REPAIR%REACTOME DATABASE ID RELEASE 65%73894	288	0.650002	1.86844	0	0.0226358	0.383	11021
PROTEIN ACETYLTRANSFERASE COMPLEX%GOCC%GO:0031248	81	0.726255	1.83884	0.00399202	0.022637	0.463	8854
PROCESSING OF INTRONLESS PRE-MRNAS%REACTOME DATABASE ID RELEASE 65%77595	19	0.827407	1.84033	0	0.0226384	0.461	7807
LOSS OF PROTEINS REQUIRED FOR INTERPHASE MICROTUBULE ORGANIZATION聽FROM THE CENTROSOME%REACTOME%R-HSA-380284.1	67	0.716813	1.84077	0.00204918	0.0226385	0.461	10726
POSITIVE REGULATION OF TELOMERE MAINTENANCE%GOBP%GO:0032206	48	0.73779	1.84814	0.0020202	0.0226405	0.44	6591
DNA HELICASE ACTIVITY%GOMF%GO:0003678	42	0.77498	1.84276	0	0.022641	0.451	11238
SUMOYLATION OF DNA METHYLATION PROTEINS%REACTOME%R-HSA-4655427.1	15	0.805658	1.83562	0	0.0226431	0.473	7179
REGULATION OF DOUBLE-STRAND BREAK REPAIR%GOBP%GO:2000779	52	0.693597	1.84592	0	0.0226434	0.442	9941
REGULATION OF CELL CYCLE G2/M PHASE TRANSITION%GOBP%GO:1902749	140	0.692724	1.86865	0.00204499	0.0226455	0.382	11107
HALLMARK_PI3K_AKT_MTOR_SIGNALING%MSIGDB_C2%HALLMARK_PI3K_AKT_MTOR_SIGNALING	104	0.624535	1.84385	0.0020202	0.0226466	0.447	13145
POSITIVE REGULATION OF ESTABLISHMENT OF PROTEIN LOCALIZATION%GOBP%GO:1904951	313	0.535682	1.84365	0	0.0226491	0.448	13053
HALLMARK_MYC_TARGETS_V1%MSIGDB_C2%HALLMARK_MYC_TARGETS_V1	198	0.705219	1.8348	0.00394477	0.0226498	0.477	11808
SIGNALING EVENTS MEDIATED BY PRL%PATHWAY INTERACTION DATABASE NCI-NATURE CURATED DATA%SIGNALING EVENTS MEDIATED BY PRL	23	0.684509	1.84325	0.00198413	0.0226502	0.448	10935
PTEN REGULATION%REACTOME%R-HSA-6807070.2	133	0.640101	1.83575	0.00200803	0.0226506	0.473	9825
CENTRIOLAR SATELLITE%GOCC%GO:0034451	26	0.705502	1.8361	0	0.0226583	0.472	6799
DNA-DEPENDENT DNA REPLICATION MAINTENANCE OF FIDELITY%GOBP%GO:0045005	33	0.778494	1.84133	0	0.0226659	0.458	6967
MITOTIC DNA INTEGRITY CHECKPOINT%GOBP%GO:0044774	96	0.668208	1.84864	0	0.0226757	0.438	6383
DNA REPLICATION CHECKPOINT%GOBP%GO:0000076	16	0.82641	1.84081	0	0.0226824	0.46	6383
HISTONE MRNA CATABOLIC PROCESS%GOBP%GO:0071044	15	0.772129	1.86873	0	0.0226936	0.382	6347
DNA REPAIR%GOBP%GO:0006281	382	0.652106	1.8482	0	0.0226938	0.44	11238
ACETYLTRANSFERASE COMPLEX%GOCC%GO:1902493	81	0.726255	1.83884	0.00399202	0.0226939	0.463	8854
SUMOYLATION OF UBIQUITINYLATION PROTEINS%REACTOME%R-HSA-3232142.1	33	0.832208	1.87103	0	0.0226959	0.373	6820
TSLP%NETPATH%TSLP	159	0.637388	1.83926	0	0.0226992	0.461	12562
REGULATION OF RNA SPLICING%GOBP%GO:0043484	97	0.671741	1.84389	0.00201613	0.0226992	0.447	8237
BIOCARTA_RAS_PATHWAY%MSIGDB_C2%BIOCARTA_RAS_PATHWAY	23	0.741299	1.82868	0.00202429	0.0226992	0.499	10706
CELLULAR RESPONSES TO EXTERNAL STIMULI%REACTOME%R-HSA-8953897.2	433	0.552845	1.84143	0.00392157	0.0227006	0.456	11262
TOLL-LIKE RECEPTORS CASCADES%REACTOME%R-HSA-168898.5	126	0.602493	1.8288	0	0.0227047	0.498	16954
REGULATION OF HSF1-MEDIATED HEAT SHOCK RESPONSE%REACTOME%R-HSA-3371453.1	60	0.734684	1.82634	0.00407332	0.0227093	0.505	6820
G-PROTEIN BETA:GAMMA SIGNALLING%REACTOME DATABASE ID RELEASE 65%397795	28	0.697818	1.84088	0	0.0227094	0.46	11511
RNA POLYMERASE II TRANSCRIPTION FACTOR COMPLEX%GOCC%GO:0090575	134	0.609038	1.82651	0.0020202	0.0227094	0.505	12757
TNFALPHA%IOB%TNFALPHA	214	0.622591	1.82717	0.00402414	0.0227112	0.503	11063
MITOTIC SPINDLE ASSEMBLY%GOBP%GO:0090307	46	0.712996	1.83915	0	0.0227157	0.462	11257
ST_B_CELL_ANTIGEN_RECEPTOR%MSIGDB_C2%ST_B_CELL_ANTIGEN_RECEPTOR	40	0.636228	1.82704	0.0019685	0.022725	0.504	10706
TRANSCRIPTION FACTOR COMPLEX%GOCC%GO:0005667	233	0.583846	1.82732	0.00403226	0.0227263	0.503	12877
HISTONE H4 ACETYLATION%GOBP%GO:0043967	44	0.747435	1.84196	0.00409836	0.0227287	0.455	10312
PID_FOXM1_PATHWAY%MSIGDB_C2%PID_FOXM1_PATHWAY	40	0.692347	1.83939	0.00204082	0.0227316	0.461	10935
PROCESSING OF CAPPED INTRONLESS PRE-MRNA%REACTOME%R-HSA-75067.2	28	0.794716	1.83891	0.00199601	0.0227323	0.463	7807
SH2 DOMAIN BINDING%GOMF%GO:0042169	25	0.708646	1.84166	0	0.0227331	0.456	12072
SEPARATION OF SISTER CHROMATIDS%REACTOME DATABASE ID RELEASE 65%2467813	162	0.704766	1.84187	0.00206186	0.0227366	0.455	9825
MITOTIC G2-G2 M PHASES%REACTOME%R-HSA-453274.2	179	0.670804	1.84869	0.00204499	0.0227374	0.438	11257
NUCLEAR ENVELOPE%GOCC%GO:0005635	318	0.586024	1.82656	0.00407332	0.0227384	0.505	10733
PHOSPHOLIPID METABOLIC PROCESS%GOBP%GO:0006644	274	0.52242	1.84849	0	0.0227477	0.439	13294
SPINDLE LOCALIZATION%GOBP%GO:0051653	29	0.730245	1.82884	0.00201613	0.0227491	0.498	9552
MITOTIC DNA DAMAGE CHECKPOINT%GOBP%GO:0044773	89	0.658659	1.83975	0	0.0227533	0.461	6383
MRNA POLYADENYLATION%GOBP%GO:0006378	26	0.757904	1.84821	0	0.0227582	0.44	8291
GOLGI-ASSOCIATED VESICLE%GOCC%GO:0005798	124	0.594599	1.82785	0	0.0227609	0.502	13328
REGULATION OF ACTIN POLYMERIZATION OR DEPOLYMERIZATION%GOBP%GO:0008064	106	0.619178	1.87116	0	0.0227621	0.373	9858
MEMBRANE DOCKING%GOBP%GO:0022406	152	0.65294	1.84215	0.00204082	0.0227626	0.454	11107
FACTORS INVOLVED IN MEGAKARYOCYTE DEVELOPMENT AND PLATELET PRODUCTION%REACTOME%R-HSA-983231.2	146	0.580395	1.83945	0	0.0227662	0.461	8634
CXCR4%IOB%CXCR4	95	0.656503	1.84198	0	0.0227686	0.454	13584
PHOSPHATIDYLINOSITOL 3-KINASE COMPLEX%GOCC%GO:0005942	18	0.725444	1.82735	0.00201207	0.022773	0.503	5568
PI METABOLISM%REACTOME%R-HSA-1483255.5	82	0.649075	1.86875	0	0.0227734	0.382	15055
DNA-DIRECTED RNA POLYMERASE II, HOLOENZYME%GOCC%GO:0016591	102	0.659559	1.82791	0.00201613	0.0227771	0.502	10962
S1P1 PATHWAY%PATHWAY INTERACTION DATABASE NCI-NATURE CURATED DATA%S1P1 PATHWAY	19	0.724885	1.83041	0	0.0227804	0.492	5159
REGULATION OF CENTRIOLE REPLICATION%GOBP%GO:0046599	19	0.798827	1.82664	0.00402414	0.0227805	0.505	8775
POSITIVE REGULATION OF PROTEIN COMPLEX ASSEMBLY%GOBP%GO:0031334	192	0.568817	1.83052	0.00198413	0.0227903	0.491	13643
PEPTIDE N-ACETYLTRANSFERASE ACTIVITY%GOMF%GO:0034212	59	0.72909	1.83027	0.00201207	0.0227922	0.494	8646
KINESIN COMPLEX%GOCC%GO:0005871	47	0.670211	1.82804	0	0.0227935	0.502	9128
REGULATION OF ACTIN FILAMENT LENGTH%GOBP%GO:0030832	107	0.621751	1.8717	0	0.0227947	0.372	9858
IL2%NETPATH%IL2	81	0.625861	1.82886	0.00397614	0.0227968	0.498	11544
IL3%NETPATH%IL3	83	0.652762	1.86889	0.00202429	0.0228034	0.382	12023
POSITIVE REGULATION OF CHROMOSOME ORGANIZATION%GOBP%GO:2001252	134	0.675997	1.82674	0.00203666	0.0228047	0.505	8854
ESTABLISHMENT OF SPINDLE LOCALIZATION%GOBP%GO:0051293	28	0.725015	1.82808	0.00199203	0.022812	0.502	9552
REGULATION OF PROTEIN COMPLEX ASSEMBLY%GOBP%GO:0043254	326	0.563532	1.83074	0.00202429	0.0228135	0.49	12366
NUCLEAR TRANSCRIPTION FACTOR COMPLEX%GOCC%GO:0044798	151	0.618806	1.82738	0.00204082	0.0228151	0.503	12877
VIRAL MESSENGER RNA SYNTHESIS%REACTOME%R-HSA-168325.3	25	0.860818	1.82969	0	0.0228192	0.497	6820
NEGATIVE REGULATION OF MITOTIC CELL CYCLE%GOBP%GO:0045930	206	0.632225	1.87128	0	0.0228195	0.373	13145
PID_HEDGEHOG_GLI_PATHWAY%MSIGDB_C2%PID_HEDGEHOG_GLI_PATHWAY	48	0.677956	1.82906	0	0.0228285	0.498	10844
PRODUCTION OF MIRNAS INVOLVED IN GENE SILENCING BY MIRNA%GOBP%GO:0035196	27	0.777623	1.86917	0.00382409	0.0228294	0.381	8647
TNFALPHA%NETPATH%TNFALPHA	270	0.603742	1.82889	0.00601202	0.0228376	0.498	12312
PROTEIN FOLDING%REACTOME%R-HSA-391251.1	100	0.579006	1.82976	0.00195312	0.0228408	0.496	13243
PROTEIN POLYMERIZATION%GOBP%GO:0051258	67	0.590576	1.83052	0	0.0228417	0.491	12041
CELLULAR RESPONSE TO HEAT STRESS%REACTOME DATABASE ID RELEASE 65%3371556	79	0.711876	1.86949	0.0020202	0.0228434	0.379	11794
ENDONUCLEASE COMPLEX%GOCC%GO:1905348	27	0.730544	1.82133	0.00390625	0.0228458	0.521	8437
NEURAL NUCLEUS DEVELOPMENT%GOBP%GO:0048857	45	0.596468	1.82246	0.00203252	0.022857	0.516	10327
CENTROSOME MATURATION%REACTOME DATABASE ID RELEASE 65%380287	78	0.697023	1.82918	0.00201613	0.0228644	0.498	11257
HISTONE ACETYLTRANSFERASE COMPLEX%GOCC%GO:0000123	71	0.732911	1.83006	0.00397614	0.0228674	0.494	8854
RHO GTPASE EFFECTORS%REACTOME%R-HSA-195258.2	285	0.622852	1.86952	0	0.022868	0.377	11647
TCR%NETPATH%TCR	257	0.625064	1.82356	0.00197239	0.0228727	0.514	12996
D-<I>MYO< I>-INOSITOL (1,4,5)-TRISPHOSPHATE BIOSYNTHESIS%HUMANCYC%PWY-6351	24	0.678366	1.82433	0.00204918	0.0228747	0.512	14351
REGULATION OF RESPONSE TO DNA DAMAGE STIMULUS%GOBP%GO:2001020	159	0.615269	1.82983	0	0.0228751	0.495	10108
N-ACYLTRANSFERASE ACTIVITY%GOMF%GO:0016410	89	0.61741	1.82413	0.0060241	0.0228753	0.512	8646
REGULATION OF TYPE I INTERFERON PRODUCTION%GOBP%GO:0032479	95	0.650045	1.87178	0	0.0228784	0.372	14303
NUCLEAR PORE%GOCC%GO:0005643	63	0.743961	1.87033	0.00204499	0.0228803	0.375	8617
REGULATION OF CELL CYCLE CHECKPOINT%GOBP%GO:1901976	26	0.752659	1.82374	0.00201613	0.0228859	0.514	11854
PID_ERBB2_ERBB3_PATHWAY%MSIGDB_C2%PID_ERBB2_ERBB3_PATHWAY	44	0.652024	1.82252	0	0.0228891	0.516	11544
SIG_PIP3_SIGNALING_IN_CARDIAC_MYOCTES%MSIGDB_C2%SIG_PIP3_SIGNALING_IN_CARDIAC_MYOCTES	66	0.617686	1.82502	0	0.0228899	0.512	13145
REGULATION OF PLK1 ACTIVITY AT G2 M TRANSITION%REACTOME DATABASE ID RELEASE 65%2565942	84	0.700262	1.82033	0.00207469	0.0228905	0.521	11074
FCGAMMA RECEPTOR (FCGR) DEPENDENT PHAGOCYTOSIS%REACTOME DATABASE ID RELEASE 65%2029480	90	0.632147	1.82386	0.00604839	0.0228911	0.513	10386
ENDORIBONUCLEASE COMPLEX%GOCC%GO:1902555	27	0.730544	1.82133	0.00390625	0.0228915	0.521	8437
RECRUITMENT OF MITOTIC CENTROSOME PROTEINS AND COMPLEXES%REACTOME DATABASE ID RELEASE 65%380270	78	0.697023	1.82918	0.00201613	0.022915	0.498	11257
MITOTIC G1-G1 S PHASES%REACTOME%R-HSA-453279.3	145	0.665957	1.82437	0	0.022917	0.512	11021
BIOCARTA_ECM_PATHWAY%MSIGDB_C2%BIOCARTA_ECM_PATHWAY	24	0.704359	1.82142	0.00198807	0.0229187	0.521	10706
REGULATION OF CELL CYCLE G1/S PHASE TRANSITION%GOBP%GO:1902806	135	0.623519	1.87007	0	0.0229215	0.377	12439
GLYCEROLIPID BIOSYNTHETIC PROCESS%GOBP%GO:0045017	181	0.526025	1.822	0	0.0229257	0.517	13804
RANKL%NETPATH%RANKL	84	0.629284	1.82504	0	0.0229269	0.512	11147
RNA SPLICING%GOBP%GO:0008380	311	0.686974	1.82256	0.00398406	0.0229293	0.516	10962
MITOTIC ANAPHASE%REACTOME DATABASE ID RELEASE 65%68882	170	0.697464	1.82148	0.00206186	0.0229303	0.521	9825
POSITIVE REGULATION OF DNA METABOLIC PROCESS%GOBP%GO:0051054	156	0.641018	1.82037	0.002	0.0229318	0.521	6591
MITOTIC METAPHASE AND ANAPHASE%REACTOME DATABASE ID RELEASE 65%2555396	171	0.698541	1.82389	0.00206186	0.0229332	0.513	9825
POSITIVE REGULATION OF VIRAL GENOME REPLICATION%GOBP%GO:0045070	31	0.700506	1.82272	0	0.0229355	0.516	9905
SPINDLE ASSEMBLY%GOBP%GO:0051225	69	0.708216	1.8696	0	0.0229455	0.377	11257
POSITIVE REGULATION OF MRNA PROCESSING%GOBP%GO:0050685	18	0.725087	1.82025	0.00203252	0.0229475	0.522	8291
MICROTUBULE BINDING%GOMF%GO:0008017	149	0.608152	1.82306	0.00204082	0.0229507	0.515	12123
NUCLEAR TRANSCRIPTIONAL REPRESSOR COMPLEX%GOCC%GO:0090568	24	0.752885	1.82318	0	0.0229555	0.515	10915
MITOTIC G2 DNA DAMAGE CHECKPOINT%GOBP%GO:0007095	15	0.801781	1.82156	0	0.0229577	0.521	3359
PROTEIN DOMAIN SPECIFIC BINDING%GOMF%GO:0019904	458	0.563194	1.82511	0	0.022958	0.512	15143
MRNA SPLICING, VIA SPLICEOSOME%GOBP%GO:0000398	275	0.697486	1.82064	0.00399202	0.0229595	0.521	10962
ACTIVATION OF INNATE IMMUNE RESPONSE%GOBP%GO:0002218	172	0.565418	1.82044	0	0.0229622	0.521	12342
ANATOMICAL STRUCTURE HOMEOSTASIS%GOBP%GO:0060249	201	0.538001	1.8244	0	0.0229626	0.512	8760
MITOTIC PROMETAPHASE%REACTOME DATABASE ID RELEASE 65%68877	174	0.726024	1.87178	0.00205761	0.0229627	0.372	6820
NEGATIVE REGULATION OF COLD-INDUCED THERMOGENESIS%GOBP%GO:0120163	46	0.596261	1.82278	0	0.022964	0.516	15083
BIOCARTA_P53HYPOXIA_PATHWAY%MSIGDB_C2%BIOCARTA_P53HYPOXIA_PATHWAY	23	0.674178	1.82523	0.0020202	0.022977	0.51	9717
NEGATIVE REGULATION OF TELOMERE MAINTENANCE%GOBP%GO:0032205	34	0.730813	1.81994	0	0.0229882	0.522	13643
POSITIVE REGULATION OF VIRAL PROCESS%GOBP%GO:0048524	78	0.64375	1.82445	0.00201207	0.0229961	0.512	9905
RNA SPLICING, VIA TRANSESTERIFICATION REACTIONS WITH BULGED ADENOSINE AS NUCLEOPHILE%GOBP%GO:0000377	275	0.697486	1.82064	0.00399202	0.0230052	0.521	10962
LYTIC VACUOLE MEMBRANE%GOCC%GO:0098852	286	0.565251	1.82524	0.00200401	0.0230254	0.51	14027
CHROMATIN DNA BINDING%GOMF%GO:0031490	82	0.612365	1.82074	0	0.0230417	0.521	12362
EPHB-MEDIATED FORWARD SIGNALING%REACTOME%R-HSA-3928662.2	33	0.708488	1.87257	0.0019802	0.0230477	0.369	6425
ENDOLYSOSOME%GOCC%GO:0036019	19	0.71384	1.87179	0	0.0230517	0.372	11114
RIBONUCLEOTIDE BINDING%GOMF%GO:0032553	401	0.569024	1.87276	0	0.0230525	0.367	14220
LYSOSOMAL MEMBRANE%GOCC%GO:0005765	286	0.565251	1.82524	0.00200401	0.023074	0.51	14027
HISTONE METHYLTRANSFERASE COMPLEX%GOCC%GO:0035097	69	0.719142	1.81966	0.00401606	0.0230893	0.526	9485
NUCLEAR CHROMATIN%GOCC%GO:0000790	306	0.611783	1.8729	0	0.0230982	0.367	12362
REGULATION OF TELOMERE MAINTENANCE%GOBP%GO:0032204	74	0.719951	1.87185	0	0.0231283	0.371	8366
PDGFR-BETA SIGNALING PATHWAY%PATHWAY INTERACTION DATABASE NCI-NATURE CURATED DATA%PDGFR-BETA SIGNALING PATHWAY	124	0.637028	1.81945	0.00402414	0.0231399	0.527	11544
HYDROLASE ACTIVITY, ACTING ON CARBON-NITROGEN (BUT NOT PEPTIDE) BONDS, IN LINEAR AMIDES%GOMF%GO:0016811	77	0.578954	1.81878	0	0.0231575	0.527	13975
ORGANELLE LOCALIZATION BY MEMBRANE TETHERING%GOBP%GO:0140056	143	0.651719	1.81904	0.00406504	0.0231677	0.527	11107
POSITIVE REGULATION OF MITOCHONDRION ORGANIZATION%GOBP%GO:0010822	99	0.594173	1.81817	0.00205761	0.0231691	0.529	12300
HIV LIFE CYCLE%REACTOME%R-HSA-162587.2	137	0.691743	1.87295	0.0020202	0.0231756	0.366	9734
MITOTIC NUCLEAR DIVISION%GOBP%GO:0140014	138	0.700959	1.81822	0.00207039	0.0231984	0.528	11354
MRNA SPLICING%REACTOME DATABASE ID RELEASE 65%72172	185	0.713648	1.81826	0.00198413	0.0232057	0.528	9477
KITRECEPTOR%IOB%KITRECEPTOR	91	0.647888	1.81846	0.00199601	0.0232077	0.528	12023
PRE-MRNA BINDING%GOMF%GO:0036002	30	0.736037	1.87317	0.0019685	0.0232208	0.364	9477
PRE-MRNA SPLICING%REACTOME%R-HSA-72163.2	177	0.718577	1.81355	0.00199203	0.0232312	0.549	8644
GLYCEROPHOSPHOLIPID BIOSYNTHETIC PROCESS%GOBP%GO:0046474	170	0.543477	1.81057	0	0.0232377	0.56	13804
VALIDATED NUCLEAR ESTROGEN RECEPTOR BETA NETWORK%PATHWAY INTERACTION DATABASE NCI-NATURE CURATED DATA%VALIDATED NUCLEAR ESTROGEN RECEPTOR BETA NETWORK	15	0.714348	1.81072	0.00403226	0.0232518	0.56	7452
MICROTUBULE ORGANIZING CENTER PART%GOCC%GO:0044450	131	0.648189	1.81287	0	0.0232541	0.551	12671
REGULATION OF INTRACELLULAR PROTEIN TRANSPORT%GOBP%GO:0033157	172	0.57177	1.81356	0	0.0232679	0.549	9711
PID_PDGFRB_PATHWAY%MSIGDB_C2%PID_PDGFRB_PATHWAY	128	0.633138	1.80973	0.00404858	0.0232679	0.563	11544
REGULATION OF DNA REPAIR%GOBP%GO:0006282	89	0.662165	1.81255	0	0.023276	0.552	9941
VPR-MEDIATED NUCLEAR IMPORT OF PICS%REACTOME DATABASE ID RELEASE 65%180910	29	0.81628	1.81116	0.00201207	0.0232813	0.558	7243
CATALYTIC ACTIVITY, ACTING ON RNA%GOMF%GO:0140098	333	0.623618	1.81295	0.004	0.0232827	0.551	11937
PID_ERB_GENOMIC_PATHWAY%MSIGDB_C2%PID_ERB_GENOMIC_PATHWAY	15	0.714348	1.81072	0.00403226	0.0232928	0.56	7452
MICROTUBULE-BASED PROCESS%GOBP%GO:0007017	468	0.593935	1.81312	0.0020202	0.0232931	0.551	11257
IL4%NETPATH%IL4	72	0.630231	1.80976	0.00198413	0.0232961	0.563	12012
MACROMOLECULE METHYLATION%GOBP%GO:0043414	148	0.632847	1.81263	0.00394477	0.0232965	0.552	12652
RECEPTOR CATABOLIC PROCESS%GOBP%GO:0032801	24	0.704052	1.8098	0	0.0233025	0.562	11757
ACETYLTRANSFERASE ACTIVITY%GOMF%GO:0016407	89	0.624052	1.81011	0.00596422	0.0233096	0.562	11004
REGULATION OF DNA BIOSYNTHETIC PROCESS%GOBP%GO:2000278	93	0.650065	1.81095	0.00397614	0.02331	0.558	13218
POSITIVE REGULATION OF TRANSCRIPTION BY RNA POLYMERASE I%GOBP%GO:0045943	22	0.753328	1.81356	0	0.0233105	0.549	8035
REGULATION OF CELL SHAPE%GOBP%GO:0008360	102	0.605975	1.81125	0.00401606	0.0233126	0.558	12028
PURINE RIBONUCLEOSIDE TRIPHOSPHATE BINDING%GOMF%GO:0035639	345	0.588897	1.87317	0.0020284	0.0233133	0.364	14220
GDNF%IOB%GDNF	37	0.656799	1.81371	0.00205761	0.0233164	0.548	10779
REGULATION OF CENTROSOME CYCLE%GOBP%GO:0046605	53	0.694966	1.87432	0.00195695	0.0233187	0.363	9463
PEPTIDE-LYSINE-N-ACETYLTRANSFERASE ACTIVITY%GOMF%GO:0061733	51	0.736784	1.81144	0	0.0233205	0.557	8646
MEIOTIC CHROMOSOME SEGREGATION%GOBP%GO:0045132	43	0.644743	1.80992	0	0.0233219	0.562	12056
PHOSPHATIDYLINOSITOL-3,4-BISPHOSPHATE BINDING%GOMF%GO:0043325	20	0.717714	1.81316	0	0.0233265	0.551	9858
PEPTIDYL-LYSINE MODIFICATION%GOBP%GO:0018205	180	0.64512	1.81077	0.00401606	0.0233267	0.56	11000
TRNA PROCESSING%REACTOME%R-HSA-72306.5	99	0.701919	1.81129	0.00201207	0.0233417	0.557	12341
PROTEIN SERINE/THREONINE KINASE ACTIVITY%GOMF%GO:0004674	381	0.586849	1.8138	0	0.0233434	0.548	15467
ENDONUCLEASE ACTIVITY%GOMF%GO:0004519	103	0.588997	1.81154	0.00201613	0.0233442	0.556	13643
MITOTIC SPINDLE CHECKPOINT%REACTOME%R-HSA-69618.2	104	0.74611	1.8775	0.0020284	0.023346	0.354	6820
REGULATION OF CELLULAR PROTEIN LOCALIZATION%GOBP%GO:1903827	384	0.566161	1.81167	0.0020202	0.0233507	0.555	13070
MRNA SPLICE SITE SELECTION%GOBP%GO:0006376	25	0.762054	1.81584	0	0.0233573	0.541	10925
TP53 REGULATES TRANSCRIPTION OF CELL CYCLE GENES%REACTOME DATABASE ID RELEASE 65%6791312	48	0.669972	1.81465	0	0.0233611	0.547	6274
CATALYTIC STEP 2 SPLICEOSOME%GOCC%GO:0071013	96	0.724056	1.81387	0.00395257	0.0233671	0.548	9477
SERINE/THREONINE PROTEIN KINASE COMPLEX%GOCC%GO:1902554	79	0.639217	1.87465	0	0.023368	0.363	11846
PID_FOXO_PATHWAY%MSIGDB_C2%PID_FOXO_PATHWAY	49	0.646485	1.81477	0.00198413	0.0233763	0.546	11981
PROTEIN LOCALIZATION TO GOLGI APPARATUS%GOBP%GO:0034067	20	0.71288	1.81174	0	0.0233769	0.555	13533
RNA STABILIZATION%GOBP%GO:0043489	38	0.680615	1.81536	0.0040404	0.0233787	0.545	13003
INTEGRIN-LINKED KINASE SIGNALING%PATHWAY INTERACTION DATABASE NCI-NATURE CURATED DATA%INTEGRIN-LINKED KINASE SIGNALING	44	0.680374	1.81406	0.00413223	0.0233823	0.548	10322
RESPONSE TO DSRNA%GOBP%GO:0043331	67	0.61519	1.81392	0.00404858	0.0233838	0.548	12312
GOLGI ORGANIZATION%GOBP%GO:0007030	86	0.699594	1.87476	0	0.023384	0.362	9265
REGULATION OF MITOCHONDRION ORGANIZATION%GOBP%GO:0010821	143	0.56784	1.81215	0.00621118	0.0233845	0.554	13619
NONGENOTROPIC ANDROGEN SIGNALING%PATHWAY INTERACTION DATABASE NCI-NATURE CURATED DATA%NONGENOTROPIC ANDROGEN SIGNALING	31	0.659138	1.87521	0.00199203	0.0233865	0.36	5911
EXONUCLEASE ACTIVITY, ACTIVE WITH EITHER RIBO- OR DEOXYRIBONUCLEIC ACIDS AND PRODUCING 5'-PHOSPHOMONOESTERS%GOMF%GO:0016796	47	0.721382	1.81591	0	0.0233901	0.541	6347
REGULATION OF DNA REPLICATION%GOBP%GO:0006275	68	0.719747	1.87325	0	0.0233946	0.364	8366
HOST INTERACTIONS WITH INFLUENZA FACTORS%REACTOME DATABASE ID RELEASE 65%168253	37	0.810948	1.8771	0.00204082	0.0233949	0.356	7273
TP53 REGULATES TRANSCRIPTION OF CELL DEATH GENES%REACTOME%R-HSA-5633008.2	43	0.612015	1.81443	0	0.0233981	0.548	14921
REGULATION OF PROTEIN COMPLEX DISASSEMBLY%GOBP%GO:0043244	60	0.615936	1.81417	0.0019685	0.0233983	0.548	12278
PHOSPHATIDYLINOSITOL BIOSYNTHETIC PROCESS%GOBP%GO:0006661	87	0.627993	1.8149	0	0.0233997	0.546	11433
NUCLEAR IMPORT OF REV PROTEIN%REACTOME DATABASE ID RELEASE 65%180746	29	0.863504	1.87668	0	0.0234012	0.358	6820
TRANSCRIPTIONAL REGULATION BY RUNX1%REACTOME%R-HSA-8878171.3	232	0.547276	1.81179	0.00197239	0.0234052	0.555	10221
MIDBRAIN DEVELOPMENT%GOBP%GO:0030901	61	0.572281	1.81544	0	0.0234083	0.545	11981
MICROTUBULE CYTOSKELETON ORGANIZATION%GOBP%GO:0000226	320	0.626257	1.87761	0	0.0234113	0.354	11257
PHOSPHOLIPID BIOSYNTHETIC PROCESS%GOBP%GO:0008654	189	0.534028	1.81565	0	0.0234129	0.543	13220
HISTONE ACETYLTRANSFERASE ACTIVITY%GOMF%GO:0004402	49	0.731593	1.81601	0	0.0234205	0.541	8646
S PHASE%REACTOME%R-HSA-69242.2	145	0.677585	1.81424	0	0.0234227	0.548	11238
INTERSPECIES INTERACTION BETWEEN ORGANISMS%GOBP%GO:0044419	325	0.567186	1.8091	0.00203666	0.0234274	0.564	12711
TELOMERE MAINTENANCE%GOBP%GO:0000723	88	0.659705	1.81507	0	0.0234352	0.546	13643
RETROGRADE VESICLE-MEDIATED TRANSPORT, GOLGI TO ER%GOBP%GO:0006890	80	0.66709	1.81495	0.002	0.0234357	0.546	12988
CHROMOSOME MAINTENANCE%REACTOME%R-HSA-73886.1	103	0.65483	1.81182	0.00203666	0.02344	0.555	4846
HALLMARK_UNFOLDED_PROTEIN_RESPONSE%MSIGDB_C2%HALLMARK_UNFOLDED_PROTEIN_RESPONSE	111	0.651041	1.87685	0.0020284	0.0234424	0.358	7895
SIN3-TYPE COMPLEX%GOCC%GO:0070822	16	0.814003	1.81609	0	0.0234495	0.541	4181
RNA SPLICING, VIA TRANSESTERIFICATION REACTIONS%GOBP%GO:0000375	278	0.694812	1.80859	0.00400802	0.023451	0.564	13382
RNA PHOSPHODIESTER BOND HYDROLYSIS%GOBP%GO:0090501	60	0.667979	1.81682	0.00201207	0.023462	0.535	11486
RNA POLYADENYLATION%GOBP%GO:0043631	27	0.761956	1.87334	0	0.023466	0.364	8291
NUCLEAR LOCALIZATION SEQUENCE BINDING%GOMF%GO:0008139	25	0.732236	1.81708	0	0.0234739	0.534	7108
AURORA A SIGNALING%PATHWAY INTERACTION DATABASE NCI-NATURE CURATED DATA%AURORA A SIGNALING	31	0.721278	1.81615	0.00210526	0.0234757	0.541	5807
PID_AR_NONGENOMIC_PATHWAY%MSIGDB_C2%PID_AR_NONGENOMIC_PATHWAY	31	0.659138	1.87521	0.00199203	0.0234828	0.36	5911
RHO GTPASES ACTIVATE FORMINS%REACTOME%R-HSA-5663220.1	112	0.716834	1.87773	0.00204082	0.0234897	0.354	9564
REGULATION OF MITOTIC SPINDLE ORGANIZATION%GOBP%GO:0060236	35	0.745709	1.80861	0	0.0234916	0.564	8642
MITOTIC RECOMBINATION%GOBP%GO:0006312	17	0.779255	1.81686	0	0.0234935	0.535	7507
NEGATIVE REGULATION OF G0 TO G1 TRANSITION%GOBP%GO:0070317	37	0.757132	1.80823	0	0.0234984	0.566	8073
PID_AURORA_A_PATHWAY%MSIGDB_C2%PID_AURORA_A_PATHWAY	31	0.721278	1.81615	0.00210526	0.0235205	0.541	5807
RECRUITMENT OF NUMA TO MITOTIC CENTROSOMES%REACTOME%R-HSA-380320.2	78	0.696542	1.81624	0.00203252	0.0235268	0.54	11257
POSITIVE REGULATION OF ESTABLISHMENT OF PROTEIN LOCALIZATION TO MITOCHONDRION%GOBP%GO:1903749	54	0.654036	1.80863	0	0.0235289	0.564	14876
EXTENSION OF TELOMERES%REACTOME DATABASE ID RELEASE 65%180786	26	0.801656	1.80827	0	0.0235298	0.566	4832
PROGRAMMED CELL DEATH%REACTOME%R-HSA-5357801.1	167	0.596771	1.808	0.004	0.0235425	0.568	15469
PHOSPHATIDYLINOSITOL PHOSPHATE KINASE ACTIVITY%GOMF%GO:0016307	15	0.803857	1.87346	0	0.0235518	0.364	7259
POSITIVE REGULATION OF MRNA CATABOLIC PROCESS%GOBP%GO:0061014	35	0.661927	1.81624	0.00402414	0.0235719	0.54	11878
LATE PHASE OF HIV LIFE CYCLE%REACTOME DATABASE ID RELEASE 65%162599	127	0.704014	1.87525	0.0020284	0.0235798	0.36	8642
NEGATIVE REGULATION OF MRNA PROCESSING%GOBP%GO:0050686	22	0.835512	1.87778	0	0.0235814	0.354	4404
EPO%IOB%EPO	52	0.625318	1.81629	0.00200803	0.0235838	0.54	11910
PID_IL2_PI3K_PATHWAY%MSIGDB_C2%PID_IL2_PI3K_PATHWAY	34	0.672178	1.80501	0.00201207	0.0235963	0.571	12184
REGULATION OF AUTOPHAGY OF MITOCHONDRION%GOBP%GO:1903146	25	0.705884	1.87576	0.00200803	0.0236086	0.358	11649
REGULATION OF DEFENSE RESPONSE TO VIRUS%GOBP%GO:0050688	55	0.628146	1.80487	0.00406504	0.0236092	0.571	11709
PID_RB_1PATHWAY%MSIGDB_C2%PID_RB_1PATHWAY	66	0.625969	1.80533	0	0.0236174	0.571	15991
PATTERN RECOGNITION RECEPTOR SIGNALING PATHWAY%GOBP%GO:0002221	102	0.567369	1.80748	0	0.0236197	0.568	12633
REGULATION OF TELOMERE MAINTENANCE VIA TELOMERASE%GOBP%GO:0032210	50	0.728081	1.80505	0.00200401	0.0236324	0.571	13218
ONCOGENIC MAPK SIGNALING%REACTOME DATABASE ID RELEASE 65%6802957	70	0.641138	1.80684	0	0.0236432	0.568	16645
REGULATION OF DNA-DEPENDENT DNA REPLICATION%GOBP%GO:0090329	36	0.75766	1.80533	0	0.02365	0.571	8366
TP53 REGULATES TRANSCRIPTION OF DNA REPAIR GENES%REACTOME%R-HSA-6796648.3	58	0.710386	1.87784	0.00200803	0.0236609	0.354	10962
POSITIVE REGULATION OF INTRACELLULAR PROTEIN TRANSPORT%GOBP%GO:0090316	121	0.58657	1.80553	0.00203252	0.0236778	0.571	9678
PRIMARY LYSOSOME%GOCC%GO:0005766	154	0.542468	1.80686	0.00394477	0.0236779	0.568	11251
VIRAL PROCESS%GOBP%GO:0016032	209	0.610238	1.80534	0.00401606	0.0236791	0.571	14366
PI3K AKT SIGNALING%REACTOME%R-HSA-1257604.7	231	0.567531	1.80662	0.00608519	0.0236872	0.568	9825
CYSTEINE-TYPE ENDOPEPTIDASE ACTIVITY%GOMF%GO:0004197	85	0.594396	1.80563	0	0.0236905	0.57	16980
AZUROPHIL GRANULE%GOCC%GO:0042582	154	0.542468	1.80686	0.00394477	0.0237184	0.568	11251
REGULATION OF MRNA POLYADENYLATION%GOBP%GO:1900363	17	0.766016	1.8063	0.00204918	0.0237208	0.569	8717
RIBONUCLEOPROTEIN COMPLEX SUBUNIT ORGANIZATION%GOBP%GO:0071826	199	0.661496	1.80703	0.00397614	0.0237229	0.568	11970
POSITIVE REGULATION OF INTERFERON-BETA PRODUCTION%GOBP%GO:0032728	26	0.686906	1.80603	0	0.0237237	0.569	9681
LIPID DROPLET%GOCC%GO:0005811	62	0.572969	1.87795	0	0.023725	0.353	12587
PID_E2F_PATHWAY%MSIGDB_C2%PID_E2F_PATHWAY	74	0.677581	1.8783	0	0.023729	0.352	12184
REGULATION OF CHROMATIN ORGANIZATION%GOBP%GO:1902275	122	0.643839	1.80564	0.00407332	0.0237305	0.57	10709
PHOSPHATIDYLINOSITOL PHOSPHATE PHOSPHATASE ACTIVITY%GOMF%GO:0052866	30	0.709352	1.80605	0	0.023758	0.569	8890
MITOTIC PROPHASE%REACTOME DATABASE ID RELEASE 65%68875	132	0.608766	1.80434	0.00383142	0.023762	0.573	8671
CELLULAR SENESCENCE%REACTOME%R-HSA-2559583.2	188	0.564871	1.80566	0	0.0237622	0.57	15991
POSITIVE REGULATION OF MACROAUTOPHAGY%GOBP%GO:0016239	44	0.651954	1.79701	0	0.0237666	0.583	11939
SA_CASPASE_CASCADE%MSIGDB_C2%SA_CASPASE_CASCADE	19	0.745821	1.79733	0	0.0237757	0.583	12830
REGULATION OF RETINOBLASTOMA PROTEIN%PATHWAY INTERACTION DATABASE NCI-NATURE CURATED DATA%REGULATION OF RETINOBLASTOMA PROTEIN	65	0.624313	1.80569	0.00414079	0.0237912	0.57	15991
SPLICEOSOMAL COMPLEX%GOCC%GO:0005681	164	0.682529	1.7974	0.00393701	0.0237937	0.583	9495
PROTEIN-CONTAINING COMPLEX LOCALIZATION%GOBP%GO:0031503	190	0.70079	1.87899	0	0.0237942	0.35	10279
G-CSF%IOB%G-CSF	45	0.645366	1.79702	0.0020284	0.0237983	0.583	11544
GTP BINDING%GOMF%GO:0005525	108	0.589185	1.79672	0.0040404	0.0238022	0.584	16536
ANAPHASE-PROMOTING COMPLEX-DEPENDENT CATABOLIC PROCESS%GOBP%GO:0031145	36	0.738143	1.79595	0.00201613	0.0238136	0.585	4948
INTERACTIONS OF VPR WITH HOST CELLULAR PROTEINS%REACTOME%R-HSA-176033.2	32	0.780631	1.7961	0.00401606	0.0238159	0.585	7243
FOXO FAMILY SIGNALING%PATHWAY INTERACTION DATABASE NCI-NATURE CURATED DATA%FOXO FAMILY SIGNALING	48	0.650394	1.80398	0.00393701	0.0238247	0.574	11981
POLO-LIKE KINASE MEDIATED EVENTS%REACTOME DATABASE ID RELEASE 65%156711	16	0.888061	1.87836	0	0.0238274	0.352	4224
DNA STRAND ELONGATION INVOLVED IN DNA REPLICATION%GOBP%GO:0006271	20	0.836546	1.80388	0	0.0238277	0.575	4291
PID_IL1_PATHWAY%MSIGDB_C2%PID_IL1_PATHWAY	34	0.661952	1.79741	0.00199203	0.0238303	0.583	14513
REGULATION OF ACTIN FILAMENT POLYMERIZATION%GOBP%GO:0030833	90	0.610203	1.79794	0.00206186	0.0238339	0.582	9858
CENP-A CONTAINING CHROMATIN ORGANIZATION%GOBP%GO:0061641	39	0.753143	1.87948	0	0.0238367	0.349	4582
POSITIVE REGULATION OF INTRACELLULAR TRANSPORT%GOBP%GO:0032388	157	0.580781	1.79805	0	0.0238383	0.582	13053
ESTABLISHMENT OF CELL POLARITY%GOBP%GO:0030010	68	0.635436	1.79781	0.0019685	0.0238413	0.582	14219
PROTEIN DEPOLYMERIZATION%GOBP%GO:0051261	26	0.706667	1.80323	0	0.0238474	0.576	8365
BIOCARTA_CDC42RAC_PATHWAY%MSIGDB_C2%BIOCARTA_CDC42RAC_PATHWAY	16	0.791108	1.79612	0.0040568	0.0238502	0.585	4380
REPLICATION FORK PROCESSING%GOBP%GO:0031297	27	0.779467	1.79815	0	0.023855	0.582	8571
POSITIVE REGULATION OF DNA BIOSYNTHETIC PROCESS%GOBP%GO:2000573	59	0.68931	1.79826	0.00200803	0.0238652	0.582	12040
IL1-MEDIATED SIGNALING EVENTS%PATHWAY INTERACTION DATABASE NCI-NATURE CURATED DATA%IL1-MEDIATED SIGNALING EVENTS	34	0.661952	1.79741	0.00199203	0.0238671	0.583	14513
PID_IFNG_PATHWAY%MSIGDB_C2%PID_IFNG_PATHWAY	40	0.657152	1.79636	0.00393701	0.0238683	0.585	14983
POSITIVE REGULATION OF CYSTEINE-TYPE ENDOPEPTIDASE ACTIVITY%GOBP%GO:2001056	110	0.533349	1.79544	0.002	0.0238757	0.587	16535
POSITIVE REGULATION OF ORGANELLE ASSEMBLY%GOBP%GO:1902117	54	0.640055	1.7962	0	0.0238758	0.585	10826
RAB GEFS EXCHANGE GTP FOR GDP ON RABS%REACTOME%R-HSA-8876198.3	88	0.647312	1.80142	0.00198413	0.0238811	0.578	13746
RHO GTPASES ACTIVATE WASPS AND WAVES%REACTOME%R-HSA-5663213.1	35	0.721163	1.79647	0.00205339	0.0238857	0.585	9984
PID_ERBB1_DOWNSTREAM_PATHWAY%MSIGDB_C2%PID_ERBB1_DOWNSTREAM_PATHWAY	105	0.622047	1.80324	0.00404858	0.0238866	0.576	12855
ERYTHROCYTE DIFFERENTIATION%GOBP%GO:0030218	35	0.609463	1.79755	0	0.0238869	0.583	7229
ESTABLISHMENT OF CHROMOSOME LOCALIZATION%GOBP%GO:0051303	59	0.69109	1.79831	0.00199601	0.0238918	0.582	11723
RNA POLYMERASE II PRE-TRANSCRIPTION EVENTS%REACTOME%R-HSA-674695.3	78	0.679397	1.79548	0.00402414	0.0238928	0.586	11488
CHROMOSOME LOCALIZATION%GOBP%GO:0050000	60	0.693356	1.80244	0.00199601	0.0238981	0.577	11723
ENDOSOMAL PART%GOCC%GO:0044440	327	0.555331	1.80337	0.0020202	0.0238999	0.576	13070
CYCLIN-DEPENDENT PROTEIN KINASE HOLOENZYME COMPLEX%GOCC%GO:0000307	36	0.67247	1.80356	0.00400802	0.023906	0.575	10943
HALLMARK_MITOTIC_SPINDLE%MSIGDB_C2%HALLMARK_MITOTIC_SPINDLE	199	0.664171	1.8023	0	0.0239067	0.577	8664
PID_DELTA_NP63_PATHWAY%MSIGDB_C2%PID_DELTA_NP63_PATHWAY	45	0.57326	1.80161	0	0.0239137	0.578	12801
POSITIVE REGULATION OF ENDOPEPTIDASE ACTIVITY%GOBP%GO:0010950	125	0.529507	1.80147	0	0.0239181	0.578	16535
REGULATION OF ACTIN FILAMENT ORGANIZATION%GOBP%GO:0110053	168	0.587857	1.80341	0	0.0239252	0.576	9858
PID_ILK_PATHWAY%MSIGDB_C2%PID_ILK_PATHWAY	46	0.669476	1.79549	0.00414079	0.023926	0.586	10322
RAS PROTEIN SIGNAL TRANSDUCTION%GOBP%GO:0007265	125	0.597533	1.79831	0	0.0239291	0.582	10670
TOLL LIKE RECEPTOR 4 (TLR4) CASCADE%REACTOME%R-HSA-166016.2	102	0.619318	1.79838	0	0.0239305	0.582	17565
REGULATION OF PROTEIN MODIFICATION BY SMALL PROTEIN CONJUGATION OR REMOVAL%GOBP%GO:1903320	171	0.591004	1.80247	0.0019685	0.023937	0.577	13328
TELOMERE MAINTENANCE VIA SEMI-CONSERVATIVE REPLICATION%GOBP%GO:0032201	21	0.814556	1.80192	0	0.0239387	0.578	4832
CENP-A CONTAINING NUCLEOSOME ASSEMBLY%GOBP%GO:0034080	39	0.753143	1.87948	0	0.0239417	0.349	4582
REGULATION OF ATP METABOLIC PROCESS%GOBP%GO:1903578	49	0.567931	1.80285	0.00595238	0.023942	0.577	7848
VALIDATED TRANSCRIPTIONAL TARGETS OF DELTANP63 ISOFORMS%PATHWAY INTERACTION DATABASE NCI-NATURE CURATED DATA%VALIDATED TRANSCRIPTIONAL TARGETS OF DELTANP63 ISOFORMS	45	0.57326	1.80161	0	0.0239524	0.578	12801
REGULATION OF PROTEIN TARGETING TO MITOCHONDRION%GOBP%GO:1903214	39	0.6541	1.79845	0	0.023953	0.582	9711
VACUOLAR MEMBRANE%GOCC%GO:0005774	317	0.555868	1.80169	0.00200803	0.0239644	0.578	14027
POSITIVE REGULATION OF TYPE I INTERFERON PRODUCTION%GOBP%GO:0032481	54	0.651668	1.8025	0	0.0239746	0.577	9681
PROTEIN ACYLATION%GOBP%GO:0043543	137	0.62586	1.80066	0.002	0.0239829	0.578	10438
SINGLE-STRANDED DNA BINDING%GOMF%GO:0003697	80	0.694875	1.80095	0.00207469	0.0239846	0.578	8806
PROTEIN TARGETING TO LYSOSOME%GOBP%GO:0006622	18	0.728361	1.79846	0.00192678	0.0239884	0.582	9099
MRNA MODIFICATION%GOBP%GO:0016556	17	0.78008	1.79472	0	0.0239909	0.59	11878
CELL CYCLE DNA REPLICATION%GOBP%GO:0044786	33	0.779439	1.79483	0	0.0239982	0.59	4832
PID_P53_DOWNSTREAM_PATHWAY%MSIGDB_C2%PID_P53_DOWNSTREAM_PATHWAY	137	0.549698	1.7942	0	0.0239984	0.592	15610
TRANSCRIPTIONAL REGULATION OF WHITE ADIPOCYTE DIFFERENTIATION%REACTOME DATABASE ID RELEASE 65%381340	60	0.614145	1.79459	0.00617284	0.0240043	0.59	12502
APOPTOTIC PROCESS%GOBP%GO:0006915	450	0.529601	1.79447	0	0.0240051	0.591	15502
CENTRIOLE%GOCC%GO:0005814	85	0.673907	1.79426	0	0.0240115	0.592	12671
REGULATION OF DNA-TEMPLATED TRANSCRIPTION, ELONGATION%GOBP%GO:0032784	35	0.734175	1.7987	0.00394477	0.0240116	0.582	10607
TRANSCRIPTION OF THE HIV GENOME%REACTOME%R-HSA-167172.2	67	0.689123	1.8025	0.002	0.0240138	0.577	10962
ESTABLISHMENT OF SPINDLE ORIENTATION%GOBP%GO:0051294	21	0.745262	1.80069	0.00609756	0.024018	0.578	8664
APOPTOSIS%REACTOME%R-HSA-109581.2	164	0.594471	1.79852	0.004	0.0240181	0.582	15469
INTERLEUKIN-3, INTERLEUKIN-5 AND GM-CSF SIGNALING%REACTOME%R-HSA-512988.5	43	0.681076	1.79884	0.00404858	0.0240182	0.582	8117
HISTONE MODIFICATION%GOBP%GO:0016570	252	0.669305	1.8796	0.00198807	0.0240195	0.348	9443
DNA SECONDARY STRUCTURE BINDING%GOMF%GO:0000217	24	0.777687	1.79895	0	0.0240242	0.582	5750
WNT SIGNALING PATHWAY, CALCIUM MODULATING PATHWAY%GOBP%GO:0007223	32	0.642057	1.79432	0.0038835	0.0240246	0.591	14320
DOUBLE-STRANDED RNA BINDING%GOMF%GO:0003725	62	0.668327	1.79992	0.00596422	0.0240349	0.58	9293
NEGATIVE REGULATION OF RNA CATABOLIC PROCESS%GOBP%GO:1902369	44	0.652818	1.79906	0.002	0.0240369	0.581	13003
REGULATION OF DNA RECOMBINATION%GOBP%GO:0000018	53	0.677067	1.79427	0.00200803	0.0240377	0.592	14282
REGULATION OF TELOMERASE ACTIVITY%GOBP%GO:0051972	48	0.689343	1.80002	0.00197628	0.0240496	0.58	12040
VESICLE TARGETING%GOBP%GO:0006903	79	0.627636	1.79917	0.004	0.0240502	0.581	13328
HISTONE ACETYLATION%GOBP%GO:0016573	75	0.723353	1.87983	0.00200803	0.0240578	0.348	10438
RESOLUTION OF AP SITES VIA THE MULTIPLE-NUCLEOTIDE PATCH REPLACEMENT PATHWAY%REACTOME DATABASE ID RELEASE 65%110373	25	0.793013	1.79375	0	0.0240791	0.593	4832
REGULATION OF HISTONE MODIFICATION%GOBP%GO:0031056	95	0.655361	1.79961	0.00414938	0.02408	0.58	10709
AZUROPHIL GRANULE LUMEN%GOCC%GO:0035578	89	0.561514	1.79919	0.004	0.0240884	0.581	11049
POSITIVE REGULATION OF PEPTIDASE ACTIVITY%GOBP%GO:0010952	131	0.529741	1.79925	0	0.0240889	0.581	16535
INTRA-GOLGI AND RETROGRADE GOLGI-TO-ER TRAFFIC%REACTOME%R-HSA-6811442.1	183	0.639002	1.79362	0.00202429	0.0240992	0.594	13683
UBIQUITINYL HYDROLASE ACTIVITY%GOMF%GO:0101005	98	0.639061	1.79378	0.00806452	0.0241088	0.593	13710
DIRECT P53 EFFECTORS%PATHWAY INTERACTION DATABASE NCI-NATURE CURATED DATA%DIRECT P53 EFFECTORS	141	0.55212	1.79927	0	0.0241175	0.581	15610
REGULATION OF CYTOSKELETON ORGANIZATION%GOBP%GO:0051493	369	0.596635	1.87995	0	0.0241218	0.348	9926
CHROMATIN ORGANIZATION%REACTOME%R-HSA-4839726.2	267	0.607133	1.79133	0.00397614	0.024156	0.6	10438
PROTEIN POLYUBIQUITINATION%GOBP%GO:0000209	226	0.610056	1.79179	0.00401606	0.0241614	0.599	12764
3-PHOSPHOINOSITIDE BIOSYNTHESIS%HUMANCYC%PWY-6352	26	0.677883	1.79168	0.0020284	0.0241645	0.6	10782
PID_S1P_S1P2_PATHWAY%MSIGDB_C2%PID_S1P_S1P2_PATHWAY	24	0.674761	1.78962	0.00803213	0.0241658	0.602	7152
POLY-PURINE TRACT BINDING%GOMF%GO:0070717	20	0.772477	1.79197	0.00201207	0.024167	0.599	8476
REGULATION OF MRNA SPLICING, VIA SPLICEOSOME%GOBP%GO:0048024	58	0.734143	1.88014	0.00199601	0.0241738	0.348	6937
POSITIVE REGULATION OF CELL CYCLE G2/M PHASE TRANSITION%GOBP%GO:1902751	17	0.783695	1.79112	0	0.0241767	0.601	6621
REGULATION OF NUCLEOCYTOPLASMIC TRANSPORT%GOBP%GO:0046822	74	0.62076	1.79146	0.00398406	0.0241793	0.6	9678
REGULATION OF ESTABLISHMENT OF PROTEIN LOCALIZATION TO MITOCHONDRION%GOBP%GO:1903747	64	0.627314	1.79118	0	0.0241826	0.601	15097
REGULATION OF SUPRAMOLECULAR FIBER ORGANIZATION%GOBP%GO:1902903	228	0.563964	1.78994	0	0.0241835	0.602	9926
ENDOSOME MEMBRANE%GOCC%GO:0010008	281	0.555762	1.79199	0.002	0.0241863	0.598	13033
CHROMATIN MODIFYING ENZYMES%REACTOME DATABASE ID RELEASE 65%3247509	267	0.607133	1.79133	0.00397614	0.0241909	0.6	10438
S1P2 PATHWAY%PATHWAY INTERACTION DATABASE NCI-NATURE CURATED DATA%S1P2 PATHWAY	24	0.674761	1.78963	0.00803213	0.0242	0.602	7152
NCRNA TRANSCRIPTION%GOBP%GO:0098781	82	0.671148	1.78974	0.004	0.0242067	0.602	9734
PID_MET_PATHWAY%MSIGDB_C2%PID_MET_PATHWAY	80	0.634501	1.79202	0.00199601	0.0242141	0.598	16365
TRANSCRIPTIONAL REGULATION BY E2F6%REACTOME DATABASE ID RELEASE 65%8953750	34	0.772281	1.78995	0	0.0242148	0.602	8073
ANTIGEN PROCESSING: UBIQUITINATION & PROTEASOME DEGRADATION%REACTOME%R-HSA-983168.2	303	0.589194	1.79252	0.00609756	0.0242191	0.598	13400
NEGATIVE REGULATION OF TRANSFERASE ACTIVITY%GOBP%GO:0051348	234	0.529888	1.7894	0.00407332	0.0242199	0.604	13532
CLASS I MHC MEDIATED ANTIGEN PROCESSING & PRESENTATION%REACTOME%R-HSA-983169.3	355	0.579255	1.79241	0.00406504	0.0242216	0.598	13441
SIGNALING BY RAS MUTANTS%REACTOME%R-HSA-6802949.1	47	0.634079	1.79317	0	0.0242242	0.596	16365
REGULATION OF TELOMERASE%PATHWAY INTERACTION DATABASE NCI-NATURE CURATED DATA%REGULATION OF TELOMERASE	66	0.698148	1.88032	0	0.0242266	0.348	13818
SIGNAL TRANSDUCTION INVOLVED IN DNA INTEGRITY CHECKPOINT%GOBP%GO:0072401	68	0.650323	1.79045	0	0.0242459	0.601	15684
3'-5' EXONUCLEASE ACTIVITY%GOMF%GO:0008408	48	0.689605	1.79088	0	0.024246	0.601	8425
EXONUCLEASE ACTIVITY%GOMF%GO:0004527	71	0.661231	1.79204	0	0.0242464	0.598	8425
REGULATION OF CYCLIN-DEPENDENT PROTEIN KINASE ACTIVITY%GOBP%GO:1904029	79	0.616846	1.78996	0	0.0242494	0.602	14016
MICROTUBULE%GOCC%GO:0005874	180	0.611697	1.78922	0.00406504	0.0242502	0.606	12887
RIBONUCLEOPROTEIN COMPLEX BINDING%GOMF%GO:0043021	81	0.632496	1.79253	0.00390625	0.0242533	0.598	10986
BIOCARTA_EDG1_PATHWAY%MSIGDB_C2%BIOCARTA_EDG1_PATHWAY	27	0.648977	1.78928	0.00399202	0.024273	0.606	14165
POSITIVE REGULATION OF ORGANELLE ORGANIZATION%GOBP%GO:0010638	468	0.593737	1.88047	0	0.024277	0.347	13180
MITOTIC CYTOKINESIS%GOBP%GO:0000281	45	0.716118	1.79205	0	0.0242804	0.598	3438
SIGNAL TRANSDUCTION INVOLVED IN DNA DAMAGE CHECKPOINT%GOBP%GO:0072422	68	0.650323	1.79045	0	0.0242807	0.601	15684
TRNA PROCESSING%GOBP%GO:0008033	81	0.678705	1.79019	0.00204082	0.0242811	0.602	11900
TUBULIN BINDING%GOMF%GO:0015631	212	0.584539	1.78997	0.00204082	0.024284	0.602	12123
DNA DUPLEX UNWINDING%GOBP%GO:0032508	15	0.817859	1.79254	0	0.0242871	0.598	7868
PROTEIN IMPORT INTO NUCLEUS%GOBP%GO:0006606	78	0.634787	1.79054	0.00408998	0.0242933	0.601	11964
MITOTIC SISTER CHROMATID SEGREGATION%GOBP%GO:0000070	96	0.704208	1.79283	0.00205339	0.0243059	0.598	6874
BIOCARTA_NGF_PATHWAY%MSIGDB_C2%BIOCARTA_NGF_PATHWAY	18	0.695354	1.78886	0.0100604	0.0243088	0.608	4380
PROTEIN DEUBIQUITINATION%GOBP%GO:0016579	240	0.600054	1.7926	0.00996016	0.0243107	0.598	15639
NUCLEOTIDE METABOLISM%REACTOME%R-HSA-15869.4	93	0.529562	1.7927	0.00626305	0.0243183	0.598	12960
TELOMERE C-STRAND (LAGGING STRAND) SYNTHESIS%REACTOME DATABASE ID RELEASE 65%174417	24	0.806492	1.78871	0.0020202	0.0243199	0.609	4832
PROTEIN KINASE COMPLEX%GOCC%GO:1902911	91	0.630108	1.88058	0	0.0243276	0.347	11846
UBIQUITIN-LIKE PROTEIN-SPECIFIC PROTEASE ACTIVITY%GOMF%GO:0019783	105	0.632777	1.78802	0.00795229	0.024331	0.611	13710
ER TO GOLGI VESICLE-MEDIATED TRANSPORT%GOBP%GO:0006888	174	0.587722	1.78813	0.00792079	0.0243368	0.611	11610
NUCLEAR REPLICATION FORK%GOCC%GO:0043596	40	0.729148	1.78807	0	0.0243375	0.611	8968
AXON GUIDANCE MEDIATED BY NETRIN%PANTHER PATHWAY%P00009	30	0.645909	1.78822	0.00383877	0.0243485	0.611	6017
POSITIVE REGULATION OF TELOMERE MAINTENANCE VIA TELOMERE LENGTHENING%GOBP%GO:1904358	34	0.752598	1.78833	0.00201207	0.0243578	0.61	7706
DNA-TEMPLATED TRANSCRIPTION, TERMINATION%GOBP%GO:0006353	69	0.698022	1.78841	0.00200803	0.024361	0.61	10962
RNA MODIFICATION%GOBP%GO:0009451	110	0.650548	1.78764	0.00603622	0.0243718	0.612	13550
NEGATIVE REGULATION OF PROTEIN MODIFICATION BY SMALL PROTEIN CONJUGATION OR REMOVAL%GOBP%GO:1903321	62	0.613362	1.78826	0	0.024376	0.611	12887
PID_CXCR4_PATHWAY%MSIGDB_C2%PID_CXCR4_PATHWAY	100	0.633178	1.78842	0.00798403	0.0243938	0.61	11770
METHYLATION%GOBP%GO:0032259	161	0.597862	1.78766	0.00591716	0.0244015	0.612	12652
NEGATIVE REGULATION OF G1/S TRANSITION OF MITOTIC CELL CYCLE%GOBP%GO:2000134	84	0.608204	1.78683	0	0.0244212	0.614	15684
POSITIVE REGULATION OF VIRAL TRANSCRIPTION%GOBP%GO:0050434	21	0.75075	1.78689	0.00202429	0.024426	0.614	7665
ATP-DEPENDENT DNA HELICASE ACTIVITY%GOMF%GO:0004003	26	0.802401	1.8806	0	0.0244334	0.347	8854
REGULATION OF DOUBLE-STRAND BREAK REPAIR VIA HOMOLOGOUS RECOMBINATION%GOBP%GO:0010569	29	0.730139	1.78663	0.00204918	0.0244339	0.616	7981
NEGATIVE REGULATION OF DEFENSE RESPONSE TO VIRUS%GOBP%GO:0050687	18	0.715653	1.88122	0.0019685	0.0244361	0.347	5613
MEMBRANE COAT%GOCC%GO:0030117	70	0.642958	1.78525	0	0.0244366	0.622	13328
NEGATIVE REGULATION OF MAP KINASE ACTIVITY%GOBP%GO:0043407	59	0.58444	1.78649	0.00209644	0.024443	0.618	12836
REPRESSING TRANSCRIPTION FACTOR BINDING%GOMF%GO:0070491	50	0.652188	1.78694	0.00397614	0.0244497	0.614	7980
DEOXYRIBONUCLEASE ACTIVITY%GOMF%GO:0004536	55	0.659157	1.78622	0	0.024458	0.619	7937
VACUOLAR PART%GOCC%GO:0044437	467	0.533776	1.78704	0.00205339	0.0244596	0.614	13372
POSITIVE REGULATION OF TRANSFERASE ACTIVITY%GOBP%GO:0051347	482	0.525669	1.78486	0	0.0244687	0.624	12633
COATED MEMBRANE%GOCC%GO:0048475	70	0.642958	1.78525	0	0.0244697	0.622	13328
PURINE NUCLEOSIDE BINDING%GOMF%GO:0001883	120	0.582048	1.78502	0.00608519	0.0244712	0.624	16536
MODULATION BY VIRUS OF HOST PROCESS%GOBP%GO:0019054	18	0.741196	1.78626	0.00210084	0.0244804	0.619	10285
3-PHOSPHOINOSITIDE DEGRADATION%HUMANCYC%PWY-6368	20	0.73039	1.78475	0	0.0244845	0.624	8890
DNA ALKYLATION%GOBP%GO:0006305	35	0.636202	1.78532	0	0.0244925	0.622	10176
PURINE RIBONUCLEOSIDE BINDING%GOMF%GO:0032550	119	0.58331	1.78705	0.00607287	0.0244934	0.614	16536
PID_BARD1_PATHWAY%MSIGDB_C2%PID_BARD1_PATHWAY	28	0.815821	1.8813	0	0.0245249	0.346	5127
DNA METHYLATION%GOBP%GO:0006306	35	0.636202	1.78532	0	0.0245257	0.622	10176
RIBONUCLEOSIDE BINDING%GOMF%GO:0032549	120	0.584602	1.78541	0.00608519	0.0245349	0.622	16536
NEGATIVE REGULATION OF PROTEIN SERINE/THREONINE KINASE ACTIVITY%GOBP%GO:0071901	98	0.57767	1.78552	0.002079	0.0245467	0.622	14024
IL6%NETPATH%IL6	85	0.594515	1.78572	0.00201613	0.0245505	0.62	11544
INTERNALIZATION OF ERBB1%PATHWAY INTERACTION DATABASE NCI-NATURE CURATED DATA%INTERNALIZATION OF ERBB1	38	0.685202	1.78448	0	0.024553	0.625	9515
INTERLEUKIN-1-MEDIATED SIGNALING PATHWAY%GOBP%GO:0070498	50	0.620943	1.78583	0.0120968	0.0245567	0.62	14582
PEPTIDE CATABOLIC PROCESS%GOBP%GO:0043171	24	0.633914	1.78553	0.004	0.0245744	0.622	12442
HOMOLOGOUS RECOMBINATION%GOBP%GO:0035825	38	0.66487	1.78391	0	0.0245845	0.629	15435
REGULATION OF PROTEIN DEPHOSPHORYLATION%GOBP%GO:0035304	59	0.610021	1.78372	0.00195695	0.024605	0.63	11846
MITOTIC SPINDLE ORGANIZATION%GOBP%GO:0007052	74	0.722299	1.88163	0	0.0246081	0.345	11257
DISORDERED DOMAIN SPECIFIC BINDING%GOMF%GO:0097718	20	0.764108	1.88223	0	0.0246082	0.343	8671
CATALYTIC ACTIVITY, ACTING ON DNA%GOMF%GO:0140097	166	0.678567	1.88195	0	0.0246087	0.343	9112
RECIPROCAL MEIOTIC RECOMBINATION%GOBP%GO:0007131	38	0.66487	1.78391	0	0.0246174	0.629	15435
INNATE IMMUNE RESPONSE-ACTIVATING SIGNAL TRANSDUCTION%GOBP%GO:0002758	153	0.546755	1.78403	0	0.0246216	0.629	17224
MICROTUBULE ORGANIZING CENTER ORGANIZATION%GOBP%GO:0031023	79	0.718275	1.88133	0	0.0246338	0.346	12085
POSITIVE REGULATION OF PROTEIN POLYMERIZATION%GOBP%GO:0032273	79	0.582294	1.78408	0.00618557	0.0246444	0.629	9659
H4 HISTONE ACETYLTRANSFERASE COMPLEX%GOCC%GO:1902562	33	0.760672	1.7835	0.00206186	0.0246518	0.63	8854
TRAIL%IOB%TRAIL	54	0.660517	1.78414	0	0.0246561	0.628	15991
PID_ERBB1_INTERNALIZATION_PATHWAY%MSIGDB_C2%PID_ERBB1_INTERNALIZATION_PATHWAY	41	0.667857	1.78337	0.00205339	0.0246681	0.631	9515
MRNA CLEAVAGE AND POLYADENYLATION SPECIFICITY FACTOR COMPLEX%GOCC%GO:0005847	17	0.83285	1.88688	0.00202429	0.0246822	0.332	6124
DSRNA FRAGMENTATION%GOBP%GO:0031050	28	0.767771	1.88252	0.00383877	0.0246891	0.342	8647
GM-CSF%IOB%GM-CSF	80	0.670308	1.88225	0	0.0247243	0.343	12023
REGULATION OF G0 TO G1 TRANSITION%GOBP%GO:0070316	39	0.745256	1.78194	0	0.0247653	0.637	8073
CHROMOSOME SEGREGATION%GOBP%GO:0007059	197	0.679033	1.88602	0	0.0247665	0.334	8704
SITE OF DNA DAMAGE%GOCC%GO:0090734	44	0.750382	1.88709	0	0.024768	0.332	7493
RESPONSE TO RADIATION%GOBP%GO:0009314	272	0.5713	1.78174	0.0020284	0.0247751	0.637	9717
COATED VESICLE%GOCC%GO:0030135	207	0.540546	1.78201	0.00204499	0.0247769	0.637	12988
NCRNA METABOLIC PROCESS%GOBP%GO:0034660	421	0.627707	1.78146	0.00399202	0.0247994	0.637	14272
PRODUCTION OF SMALL RNA INVOLVED IN GENE SILENCING BY RNA%GOBP%GO:0070918	28	0.767771	1.88252	0.00383877	0.0248066	0.342	8647
POSITIVE REGULATION OF INNATE IMMUNE RESPONSE%GOBP%GO:0045089	230	0.550851	1.78203	0	0.0248075	0.637	17766
COVALENT CHROMATIN MODIFICATION%GOBP%GO:0016569	262	0.667599	1.88418	0.00199203	0.0248171	0.338	9443
ERBB1 DOWNSTREAM SIGNALING%PATHWAY INTERACTION DATABASE NCI-NATURE CURATED DATA%ERBB1 DOWNSTREAM SIGNALING	104	0.619923	1.7821	0.00798403	0.0248245	0.637	13734
POSITIVE REGULATION OF NIK/NF-KAPPAB SIGNALING%GOBP%GO:1901224	51	0.629018	1.78117	0.00204082	0.024832	0.637	12633
DNA DAMAGE CHECKPOINT%GOBP%GO:0000077	119	0.684375	1.88454	0	0.0248384	0.337	6383
SIGNALING EVENTS MEDIATED BY HEPATOCYTE GROWTH FACTOR RECEPTOR (C-MET)%PATHWAY INTERACTION DATABASE NCI-NATURE CURATED DATA%SIGNALING EVENTS MEDIATED BY HEPATOCYTE GROWTH FACTOR RECEPTOR (C-MET)	79	0.633361	1.7821	0.00199601	0.024856	0.637	16365
HYDROLASE ACTIVITY, ACTING ON CARBON-NITROGEN (BUT NOT PEPTIDE) BONDS%GOMF%GO:0016810	121	0.511668	1.78102	0	0.0248606	0.638	13975
BIOCARTA_UCALPAIN_PATHWAY%MSIGDB_C2%BIOCARTA_UCALPAIN_PATHWAY	18	0.700277	1.78218	0.00203252	0.0248645	0.637	7983
POSITIVE REGULATION OF MITOTIC CELL CYCLE PHASE TRANSITION%GOBP%GO:1901992	43	0.718592	1.88715	0	0.0248773	0.332	6874
MICROTUBULE ANCHORING%GOBP%GO:0034453	18	0.754924	1.78246	0	0.0248798	0.635	8152
CENTROMERE COMPLEX ASSEMBLY%GOBP%GO:0034508	45	0.737667	1.88275	0	0.02488	0.341	4582
REGULATION OF SIGNAL TRANSDUCTION BY P53 CLASS MEDIATOR%GOBP%GO:1901796	112	0.609914	1.78224	0.002	0.0248837	0.637	11331
PHOSPHOLIPID METABOLISM%REACTOME DATABASE ID RELEASE 65%1483257	201	0.55907	1.88468	0	0.0248895	0.337	15055
SIGNAL TRANSDUCTION INVOLVED IN CELL CYCLE CHECKPOINT%GOBP%GO:0072395	69	0.645851	1.7808	0	0.0249171	0.639	15684
POSITIVE REGULATION OF LAMELLIPODIUM ORGANIZATION%GOBP%GO:1902745	19	0.698997	1.7806	0.00798403	0.024925	0.639	8851
HOST INTERACTIONS OF HIV FACTORS%REACTOME%R-HSA-162909.1	120	0.642462	1.78064	0.00992064	0.0249506	0.639	9825
TRANSPORT OF MATURE MRNA DERIVED FROM AN INTRON-CONTAINING TRANSCRIPT%REACTOME%R-HSA-159236.3	68	0.783988	1.88492	0	0.0249558	0.336	9477
ADENYL RIBONUCLEOTIDE BINDING%GOMF%GO:0032559	277	0.578513	1.8836	0	0.0249614	0.34	14219
MIRNA BINDING%GOMF%GO:0035198	28	0.766379	1.88729	0	0.0249729	0.332	7180
AMPLIFICATION OF SIGNAL FROM THE KINETOCHORES%REACTOME DATABASE ID RELEASE 65%141424	88	0.761158	1.88772	0.00204082	0.024989	0.331	3900
POSITIVE REGULATION OF MITOTIC CELL CYCLE%GOBP%GO:0045931	109	0.62841	1.88279	0	0.0249926	0.34	11107
MYD88:MAL CASCADE INITIATED ON PLASMA MEMBRANE%REACTOME DATABASE ID RELEASE 65%166058	81	0.609876	1.77974	0.00801603	0.0250386	0.641	16343
DRUG BINDING%GOMF%GO:0008144	426	0.494294	1.77958	0	0.0250536	0.642	14219
ER TO GOLGI ANTEROGRADE TRANSPORT%REACTOME DATABASE ID RELEASE 65%199977	136	0.612014	1.77942	0.00604839	0.0250641	0.642	11610
TOLL LIKE RECEPTOR TLR1:TLR2 CASCADE%REACTOME DATABASE ID RELEASE 65%168179	81	0.609876	1.77974	0.00801603	0.0250711	0.641	16343
REGULATION OF CELLULAR RESPONSE TO HEAT%GOBP%GO:1900034	42	0.689378	1.78017	0	0.0250931	0.641	11388
TOLL LIKE RECEPTOR 2 (TLR2) CASCADE%REACTOME DATABASE ID RELEASE 65%181438	81	0.609876	1.77974	0.00801603	0.0251037	0.641	16343
CHROMATIN REMODELING AT CENTROMERE%GOBP%GO:0031055	41	0.7474	1.8828	0	0.0251133	0.34	4582
TELOMERE ORGANIZATION%GOBP%GO:0032200	101	0.629883	1.77908	0.00200401	0.0251162	0.643	13643
CAJAL BODY%GOCC%GO:0015030	41	0.712214	1.77898	0.00197628	0.0251164	0.643	14169
AMPLIFICATION OF SIGNAL FROM UNATTACHED KINETOCHORES VIA A MAD2 INHIBITORY SIGNAL%REACTOME%R-HSA-141444.2	88	0.761158	1.88772	0.00204082	0.0251172	0.331	3900
TRNA METABOLIC PROCESS%GOBP%GO:0006399	139	0.659388	1.77883	0.0059761	0.0251194	0.643	11900
TOLL LIKE RECEPTOR TLR6:TLR2 CASCADE%REACTOME%R-HSA-168188.1	81	0.609876	1.77974	0.00801603	0.0251363	0.641	16343
INTRACELLULAR SIGNALING BY SECOND MESSENGERS%REACTOME%R-HSA-9006925.2	259	0.547503	1.77844	0.0060241	0.0251402	0.644	14271
NUCLEUS ORGANIZATION%GOBP%GO:0006997	97	0.630927	1.7786	0.00407332	0.0251434	0.643	12023
THIOL-DEPENDENT UBIQUITINYL HYDROLASE ACTIVITY%GOMF%GO:0036459	96	0.635846	1.77852	0.00808081	0.0251468	0.643	14631
POSITIVE REGULATION OF CYSTEINE-TYPE ENDOPEPTIDASE ACTIVITY INVOLVED IN APOPTOTIC PROCESS%GOBP%GO:0043280	94	0.526931	1.77983	0.0019305	0.0251532	0.641	16535
STRUCTURAL CONSTITUENT OF NUCLEAR PORE%GOMF%GO:0017056	24	0.785526	1.77822	0	0.0251735	0.645	6820
TOLL-LIKE RECEPTOR SIGNALING PATHWAY%GOBP%GO:0002224	86	0.559303	1.77776	0	0.0252246	0.645	12633
REGULATION OF SPINDLE ASSEMBLY%GOBP%GO:0090169	25	0.778933	1.7775	0.0020284	0.025231	0.646	8642
INTERACTIONS OF REV WITH HOST CELLULAR PROTEINS%REACTOME%R-HSA-177243.2	31	0.864336	1.88772	0	0.0252467	0.331	6820
REGULATION OF ACTIN DYNAMICS FOR PHAGOCYTIC CUP FORMATION%REACTOME DATABASE ID RELEASE 65%2029482	69	0.644156	1.77653	0.00610998	0.0252557	0.649	10386
FLK2 FLT3%IOB%FLK2 FLT3	23	0.714935	1.77776	0.006	0.0252569	0.645	12012
APOPTOTIC EXECUTION PHASE%REACTOME%R-HSA-75153.4	51	0.643755	1.77589	0.00814664	0.0252599	0.651	11981
ENZYME ACTIVATOR ACTIVITY%GOMF%GO:0008047	410	0.531417	1.77598	0.00409836	0.0252708	0.65	15294
PHOSPHATIDYLINOSITOL-3,4,5-TRISPHOSPHATE BINDING%GOMF%GO:0005547	31	0.684981	1.77611	0.00201613	0.0252774	0.649	9918
NUCLEOSIDE BINDING%GOMF%GO:0001882	124	0.582782	1.77778	0.00616016	0.0252807	0.645	16536
TRANSCRIPTION BY RNA POLYMERASE II%GOBP%GO:0006366	435	0.572926	1.77654	0.00804829	0.0252863	0.649	14169
MEMBRANE RAFT ORGANIZATION%GOBP%GO:0031579	20	0.697255	1.77713	0.00614754	0.0252872	0.648	13335
HISTONE MONOUBIQUITINATION%GOBP%GO:0010390	29	0.749704	1.77317	0	0.0252888	0.662	9298
POLYMERIC CYTOSKELETAL FIBER%GOCC%GO:0099513	293	0.555059	1.77696	0.00200401	0.0252901	0.648	12662
FORMATION OF RNA POL II ELONGATION COMPLEX%REACTOME DATABASE ID RELEASE 65%112382	54	0.68204	1.77324	0.00398406	0.0252959	0.662	11488
PROTEIN MONOUBIQUITINATION%GOBP%GO:0006513	53	0.696049	1.77627	0	0.0252967	0.649	12662
CADHERIN BINDING%GOMF%GO:0045296	288	0.597525	1.77528	0.0019802	0.0252996	0.655	12170
INTRAMOLECULAR TRANSFERASE ACTIVITY%GOMF%GO:0016866	25	0.666337	1.77615	0.00201613	0.0253004	0.649	9248
DEADENYLATION-DEPENDENT MRNA DECAY%REACTOME%R-HSA-429914.2	55	0.691803	1.77701	0.00203252	0.0253013	0.648	8425
MHC CLASS II ANTIGEN PRESENTATION%REACTOME%R-HSA-2132295.3	105	0.603634	1.77666	0.00401606	0.0253076	0.649	11114
SPINDLE CHECKPOINT%GOBP%GO:0031577	18	0.796922	1.77353	0.00203666	0.0253086	0.662	7487
POSITIVE REGULATION OF PROTEIN TARGETING TO MITOCHONDRION%GOBP%GO:1903955	31	0.721466	1.88844	0	0.0253112	0.328	6357
NEGATIVE REGULATION OF DOUBLE-STRAND BREAK REPAIR%GOBP%GO:2000780	24	0.715185	1.77656	0.00201613	0.0253145	0.649	9941
NEGATIVE REGULATION OF CELLULAR AMIDE METABOLIC PROCESS%GOBP%GO:0034249	106	0.574676	1.77529	0.006	0.0253238	0.655	9678
RNA POLYMERASE II TRANSCRIPTION ELONGATION%REACTOME DATABASE ID RELEASE 65%75955	54	0.68204	1.77324	0.00398406	0.0253266	0.662	11488
G0 AND EARLY G1%REACTOME DATABASE ID RELEASE 65%1538133	25	0.744108	1.77668	0.00208333	0.025331	0.648	12184
SIGNALING BY BRAF AND RAF FUSIONS%REACTOME DATABASE ID RELEASE 65%6802952	53	0.625777	1.77334	0	0.0253311	0.662	16645
POSITIVE REGULATION OF CYTOKINESIS%GOBP%GO:0032467	36	0.63411	1.77673	0.00197239	0.025332	0.648	3629
D-<I>MYO< I>-INOSITOL-5-PHOSPHATE METABOLISM%HUMANCYC%PWY-6367	19	0.744187	1.88796	0	0.0253393	0.331	8137
NEGATIVE REGULATION OF MITOTIC METAPHASE/ANAPHASE TRANSITION%GOBP%GO:0045841	18	0.796922	1.77353	0.00203666	0.0253395	0.662	7487
MRNA STABILIZATION%GOBP%GO:0048255	33	0.663023	1.77443	0.00408163	0.0253491	0.658	13003
VESICLE TARGETING, TO, FROM OR WITHIN GOLGI%GOBP%GO:0048199	68	0.622753	1.7753	0.0059761	0.0253553	0.655	13328
IMPORT INTO NUCLEUS%GOBP%GO:0051170	98	0.62131	1.77387	0.00401606	0.0253668	0.661	15193
SIGNALING BY NON-RECEPTOR TYROSINE KINASES%REACTOME%R-HSA-9006927.2	52	0.597635	1.77538	0.00606061	0.0253677	0.655	16954
MITOTIC SPINDLE ASSEMBLY CHECKPOINT%GOBP%GO:0007094	18	0.796922	1.77353	0.00203666	0.0253704	0.662	7487
TRANSCRIPTION FACTOR TFIID COMPLEX%GOCC%GO:0005669	35	0.678044	1.77242	0.00583658	0.0253775	0.663	7665
CA2+ PATHWAY%REACTOME DATABASE ID RELEASE 65%4086398	58	0.590369	1.77444	0.00198807	0.0253804	0.658	15607
PID_P73PATHWAY%MSIGDB_C2%PID_P73PATHWAY	76	0.582726	1.77466	0.00204082	0.0253866	0.658	11910
TRANSPORT TO THE GOLGI AND SUBSEQUENT MODIFICATION%REACTOME DATABASE ID RELEASE 65%948021	167	0.582933	1.77392	0.00604839	0.0253881	0.661	11610
KINESINS%REACTOME DATABASE ID RELEASE 65%983189	41	0.669525	1.77424	0	0.0253967	0.661	12906
SIGNALING BY PTK6%REACTOME DATABASE ID RELEASE 65%8848021	52	0.597635	1.77538	0.00606061	0.0253994	0.655	16954
PEPTIDYL-LYSINE ACETYLATION%GOBP%GO:0018394	81	0.716389	1.88874	0	0.0254002	0.328	10438
TRANSFERASE ACTIVITY, TRANSFERRING ACYL GROUPS OTHER THAN AMINO-ACYL GROUPS%GOMF%GO:0016747	195	0.521607	1.77064	0.0077821	0.025401	0.668	13503
MITOTIC SPINDLE CHECKPOINT%GOBP%GO:0071174	18	0.796922	1.77353	0.00203666	0.0254015	0.662	7487
NEGATIVE REGULATION OF TELOMERE MAINTENANCE VIA TELOMERE LENGTHENING%GOBP%GO:1904357	26	0.729302	1.77448	0	0.0254016	0.658	13439
INTERLEUKIN RECEPTOR SHC SIGNALING%REACTOME%R-HSA-912526.4	26	0.698571	1.77243	0.00606061	0.0254019	0.663	9426
HISTONE DEACETYLASE BINDING%GOMF%GO:0042826	79	0.612763	1.77411	0.00610998	0.0254037	0.661	11998
RUFFLE MEMBRANE%GOCC%GO:0032587	53	0.607891	1.77266	0.00191939	0.0254127	0.662	14165
NUCLEOSOME BINDING%GOMF%GO:0031491	59	0.65422	1.77248	0.0020284	0.0254137	0.663	6425
NEGATIVE REGULATION OF PROTEIN KINASE ACTIVITY%GOBP%GO:0006469	198	0.528019	1.77394	0.00404858	0.0254153	0.661	13532
TRNA MODIFICATION%GOBP%GO:0006400	56	0.679431	1.77258	0.00201613	0.0254176	0.663	15849
P73 TRANSCRIPTION FACTOR NETWORK%PATHWAY INTERACTION DATABASE NCI-NATURE CURATED DATA%P73 TRANSCRIPTION FACTOR NETWORK	76	0.582726	1.77466	0.00204082	0.0254181	0.658	11910
SIGNAL TRANSDUCTION INVOLVED IN MITOTIC CELL CYCLE CHECKPOINT%GOBP%GO:0072413	56	0.645095	1.77069	0.00206186	0.0254193	0.667	15684
INTRINSIC PATHWAY FOR APOPTOSIS%REACTOME%R-HSA-109606.2	43	0.659996	1.77054	0.0020284	0.0254236	0.67	14876
SPINDLE ASSEMBLY CHECKPOINT%GOBP%GO:0071173	18	0.796922	1.77353	0.00203666	0.0254325	0.662	7487
NUCLEOLAR PART%GOCC%GO:0044452	167	0.600693	1.77467	0.00793651	0.0254371	0.658	11686
SIGNAL TRANSDUCTION INVOLVED IN MITOTIC G1 DNA DAMAGE CHECKPOINT%GOBP%GO:0072431	56	0.645095	1.77069	0.00206186	0.0254495	0.667	15684
DNA PACKAGING%GOBP%GO:0006323	161	0.578024	1.77469	0.00984252	0.0254675	0.658	5035
PURINE RIBONUCLEOTIDE BINDING%GOMF%GO:0032555	393	0.574688	1.88945	0	0.0254677	0.327	14220
SIGNALING BY RHO GTPASES%REACTOME DATABASE ID RELEASE 65%194315	414	0.602746	1.88884	0	0.0254775	0.328	11647
SIGNAL TRANSDUCTION INVOLVED IN MITOTIC DNA INTEGRITY CHECKPOINT%GOBP%GO:1902403	56	0.645095	1.77069	0.00206186	0.0254797	0.667	15684
NEGATIVE REGULATION OF CELL CYCLE G1/S PHASE TRANSITION%GOBP%GO:1902807	86	0.599019	1.77025	0	0.0254844	0.67	15684
CELLULAR RESPONSE TO EXTERNAL STIMULUS%GOBP%GO:0071496	188	0.541847	1.77156	0	0.0254875	0.666	13285
SIGNAL TRANSDUCTION INVOLVED IN MITOTIC DNA DAMAGE CHECKPOINT%GOBP%GO:1902402	56	0.645095	1.77069	0.00206186	0.02551	0.667	15684
NEGATIVE REGULATION OF CATABOLIC PROCESS%GOBP%GO:0009895	214	0.532317	1.7716	0.006	0.025512	0.666	13070
BASE EXCISION REPAIR%REACTOME DATABASE ID RELEASE 65%73884	36	0.732192	1.77174	0.00618557	0.0255181	0.665	4832
MRNA 3'-END PROCESSING%REACTOME%R-HSA-72187.4	56	0.788454	1.8896	0	0.0255363	0.326	9477
INTRACELLULAR SIGNAL TRANSDUCTION INVOLVED IN G1 DNA DAMAGE CHECKPOINT%GOBP%GO:1902400	56	0.645095	1.77069	0.00206186	0.0255404	0.667	15684
RESOLUTION OF ABASIC SITES (AP SITES)%REACTOME%R-HSA-73933.1	36	0.732192	1.77174	0.00618557	0.0255488	0.665	4832
PROTEIN MODIFICATION BY SMALL PROTEIN REMOVAL%GOBP%GO:0070646	256	0.598034	1.77112	0.01	0.025557	0.667	15639
NEGATIVE REGULATION OF CYTOSKELETON ORGANIZATION%GOBP%GO:0051494	79	0.642591	1.88901	0	0.0255603	0.327	9858
UBIQUITIN-LIKE PROTEIN LIGASE BINDING%GOMF%GO:0044389	288	0.567591	1.7707	0.00598802	0.0255679	0.667	11120
POSITIVE REGULATION OF RNA SPLICING%GOBP%GO:0033120	21	0.724061	1.77079	0.00397614	0.0255738	0.667	8237
SIGNALING BY EGFR%REACTOME DATABASE ID RELEASE 65%177929	40	0.647261	1.7708	0.00809717	0.025602	0.667	9426
PHOSPHATIDYLINOSITOL BINDING%GOMF%GO:0035091	176	0.577695	1.77083	0.00407332	0.025624	0.667	11101
REGULATION OF JUN KINASE ACTIVITY%GOBP%GO:0043506	58	0.61231	1.76973	0	0.0256247	0.67	16212
PID_PLK1_PATHWAY%MSIGDB_C2%PID_PLK1_PATHWAY	46	0.781554	1.8901	0	0.0256503	0.326	4224
ASPARAGINE N-LINKED GLYCOSYLATION%REACTOME DATABASE ID RELEASE 65%446203	284	0.558992	1.7696	0.00404858	0.0256656	0.671	13662
PID_TELOMERASE_PATHWAY%MSIGDB_C2%PID_TELOMERASE_PATHWAY	67	0.699464	1.88968	0	0.0256736	0.326	13818
UBIQUITIN PROTEIN LIGASE BINDING%GOMF%GO:0031625	275	0.568228	1.76948	0.006	0.0256753	0.671	11120
RAB REGULATION OF TRAFFICKING%REACTOME DATABASE ID RELEASE 65%9007101	113	0.625472	1.76932	0.00792079	0.0256763	0.671	15585
VESICLE DOCKING%GOBP%GO:0048278	46	0.603961	1.76936	0.00399202	0.0256788	0.671	11497
PARKINSON DISEASE%PANTHER PATHWAY%P00049	79	0.635402	1.89073	0	0.0256868	0.326	10935
EXODEOXYRIBONUCLEASE ACTIVITY, PRODUCING 5'-PHOSPHOMONOESTERS%GOMF%GO:0016895	17	0.82748	1.89079	0	0.0258272	0.326	4836
CYTOSOLIC TRANSPORT%GOBP%GO:0016482	123	0.620715	1.76883	0.00601202	0.0258343	0.671	12718
INTRACELLULAR RECEPTOR SIGNALING PATHWAY%GOBP%GO:0030522	121	0.577727	1.76834	0.00998004	0.0259164	0.672	12627
NEGATIVE REGULATION OF PROTEIN MODIFICATION PROCESS%GOBP%GO:0031400	434	0.528536	1.76795	0.00613497	0.0259284	0.673	13780
POSITIVE REGULATION OF G2/M TRANSITION OF MITOTIC CELL CYCLE%GOBP%GO:0010971	16	0.77695	1.76783	0	0.0259368	0.673	6621
POSITIVE REGULATION OF CYTOKINE PRODUCTION INVOLVED IN IMMUNE RESPONSE%GOBP%GO:0002720	28	0.643942	1.76808	0.00590551	0.0259396	0.673	13584
C-TYPE LECTIN RECEPTORS (CLRS)%REACTOME DATABASE ID RELEASE 65%5621481	133	0.581472	1.76838	0.00407332	0.025942	0.672	17224
REGULATION OF PROTEIN UBIQUITINATION%GOBP%GO:0031396	149	0.586186	1.76709	0.00199203	0.0259499	0.676	15976
CHAPERONE-MEDIATED PROTEIN FOLDING%GOBP%GO:0061077	54	0.603765	1.76845	0.00790514	0.0259521	0.672	8684
REGULATION OF PROTEIN SERINE/THREONINE KINASE ACTIVITY%GOBP%GO:0071900	365	0.52138	1.76795	0.00613497	0.0259587	0.673	13145
PHOSPHATIDYLINOSITOL PHOSPHATE BINDING%GOMF%GO:1901981	119	0.57996	1.76716	0.006	0.0259616	0.676	11101
EXODEOXYRIBONUCLEASE ACTIVITY%GOMF%GO:0004529	17	0.82748	1.89079	0	0.0259691	0.326	4836
G2 M CHECKPOINTS%REACTOME DATABASE ID RELEASE 65%69481	164	0.66934	1.89176	0	0.0259696	0.326	10221
RNA METHYLTRANSFERASE ACTIVITY%GOMF%GO:0008173	48	0.688524	1.76738	0.00619835	0.0259699	0.676	12410
REGULATION OF TRANSCRIPTION INVOLVED IN G1/S TRANSITION OF MITOTIC CELL CYCLE%GOBP%GO:0000083	26	0.727709	1.76692	0	0.0259727	0.677	12184
REGULATION OF ALTERNATIVE MRNA SPLICING, VIA SPLICEOSOME%GOBP%GO:0000381	37	0.689826	1.7672	0.00395257	0.0259741	0.676	8237
POSITIVE REGULATION OF PROTEIN IMPORT%GOBP%GO:1904591	30	0.638333	1.7668	0.00200401	0.0259825	0.677	13053
COPII-COATED VESICLE BUDDING%GOBP%GO:0090114	67	0.623242	1.76738	0.00598802	0.0259988	0.676	13328
POSITIVE REGULATION OF TELOMERE MAINTENANCE VIA TELOMERASE%GOBP%GO:0032212	32	0.743661	1.76663	0.00200401	0.026021	0.677	7706
REGULATION OF TELOMERE CAPPING%GOBP%GO:1904353	25	0.729166	1.76747	0.002	0.0260255	0.674	13643
CELLULAR RESPONSE TO DSRNA%GOBP%GO:0071359	45	0.659346	1.7674	0.00196078	0.0260265	0.676	8647
POSTTRANSCRIPTIONAL GENE SILENCING BY RNA%GOBP%GO:0035194	49	0.735202	1.89215	0.00193798	0.0260454	0.325	8647
ENDOMEMBRANE SYSTEM ORGANIZATION%GOBP%GO:0010256	270	0.578167	1.76332	0.00982318	0.0260508	0.685	15873
POSITIVE REGULATION OF MRNA METABOLIC PROCESS%GOBP%GO:1903313	52	0.680329	1.89096	0	0.0260601	0.326	10539
VESICLE COATING%GOBP%GO:0006901	65	0.624432	1.76311	0.00603622	0.0260665	0.685	13328
CELLULAR RESPONSE TO GAMMA RADIATION%GOBP%GO:0071480	16	0.729221	1.76339	0.00396825	0.0260715	0.685	6754
VEGFA-VEGFR2 PATHWAY%REACTOME%R-HSA-4420097.3	89	0.596511	1.76479	0.00788955	0.0260723	0.684	17061
CELLULAR RESPONSE TO EXTRACELLULAR STIMULUS%GOBP%GO:0031668	144	0.548587	1.76266	0.00404858	0.0260803	0.686	11305
M-CSF%IOB%M-CSF	62	0.63957	1.76283	0.002	0.0260828	0.685	16129
REGULATION OF CELLULAR COMPONENT SIZE%GOBP%GO:0032535	201	0.54697	1.76271	0.00395257	0.0260913	0.685	11456
G1 DNA DAMAGE CHECKPOINT%GOBP%GO:0044783	64	0.629669	1.76624	0.00205761	0.0260963	0.679	15684
KINASE REGULATOR ACTIVITY%GOMF%GO:0019207	180	0.526493	1.76285	0.004	0.0260981	0.685	14219
MITOTIC G1 DNA DAMAGE CHECKPOINT%GOBP%GO:0031571	63	0.627947	1.7648	0.00206186	0.0260981	0.684	15684
GUANYL NUCLEOTIDE BINDING%GOMF%GO:0019001	129	0.568911	1.76339	0.00412371	0.0260983	0.685	16536
H4 HISTONE ACETYLTRANSFERASE ACTIVITY%GOMF%GO:0010485	15	0.825101	1.76292	0.00199601	0.0261028	0.685	8110
ACTIVATION OF CYSTEINE-TYPE ENDOPEPTIDASE ACTIVITY INVOLVED IN APOPTOTIC PROCESS%GOBP%GO:0006919	62	0.553558	1.76385	0.00395257	0.026108	0.685	16392
NGF%IOB%NGF	21	0.731217	1.76208	0.00401606	0.026122	0.687	12342
HDR THROUGH SINGLE STRAND ANNEALING (SSA)%REACTOME%R-HSA-5685938.1	36	0.814866	1.89232	0	0.0261264	0.324	5127
EPIGENETIC REGULATION OF GENE EXPRESSION%REACTOME%R-HSA-212165.1	146	0.591561	1.76218	0.00582524	0.0261271	0.687	11034
NUCLEAR MEMBRANE%GOCC%GO:0031965	199	0.57748	1.7634	0.00414079	0.0261274	0.685	10413
MITOTIC G1/S TRANSITION CHECKPOINT%GOBP%GO:0044819	63	0.627947	1.7648	0.00206186	0.0261276	0.684	15684
BIOCARTA_RACCYCD_PATHWAY%MSIGDB_C2%BIOCARTA_RACCYCD_PATHWAY	26	0.679086	1.76386	0.00608519	0.0261333	0.685	13145
NUCLEAR-TRANSCRIBED MRNA CATABOLIC PROCESS, DEADENYLATION-DEPENDENT DECAY%GOBP%GO:0000288	53	0.673835	1.76441	0.00411523	0.0261336	0.685	8425
POSITIVE REGULATION OF CELL DEATH%GOBP%GO:0010942	474	0.510665	1.76402	0.00409836	0.0261368	0.685	15824
S1P3 PATHWAY%PATHWAY INTERACTION DATABASE NCI-NATURE CURATED DATA%S1P3 PATHWAY	25	0.690585	1.76349	0.004	0.0261406	0.685	9717
POSITIVE REGULATION OF MULTI-ORGANISM PROCESS%GOBP%GO:0043902	129	0.565087	1.76226	0.00204082	0.0261423	0.686	13335
REGULATION OF AUTOPHAGY%GOBP%GO:0010506	255	0.562766	1.7622	0.00404858	0.0261482	0.687	11147
SYNTHESIS OF PIPS AT THE PLASMA MEMBRANE%REACTOME DATABASE ID RELEASE 65%1660499	52	0.640734	1.76411	0.00398406	0.0261533	0.685	12401
REGULATION OF INNATE IMMUNE RESPONSE%GOBP%GO:0045088	311	0.539268	1.76482	0	0.0261538	0.684	17292
CELLULAR RESPONSE TO RADIATION%GOBP%GO:0071478	117	0.589086	1.76354	0.00201613	0.0261539	0.685	7507
POSITIVE REGULATION OF TELOMERASE ACTIVITY%GOBP%GO:0051973	35	0.704663	1.7652	0.00198807	0.0261584	0.682	12866
NUCLEAR DNA REPLICATION%GOBP%GO:0033260	32	0.77511	1.76443	0	0.0261618	0.685	4832
FC RECEPTOR MEDIATED STIMULATORY SIGNALING PATHWAY%GOBP%GO:0002431	83	0.612582	1.76414	0.0100604	0.0261737	0.685	10386
RNA METHYLATION%GOBP%GO:0001510	49	0.695953	1.76486	0.00408163	0.0261772	0.684	12410
SIGNALING BY NTRK3 (TRKC)%REACTOME DATABASE ID RELEASE 65%9034015	15	0.687114	1.76501	0.00389105	0.0261812	0.684	5005
SWI/SNF COMPLEX%GOCC%GO:0016514	15	0.765174	1.76184	0.0040404	0.0261838	0.688	8671
DEUBIQUITINATION%REACTOME%R-HSA-5688426.3	293	0.570271	1.76522	0.00788955	0.0261858	0.682	15467
RUFFLE%GOCC%GO:0001726	104	0.603352	1.76414	0	0.026202	0.685	16473
VIRAL GENOME REPLICATION%GOBP%GO:0019079	23	0.672613	1.76558	0.00206186	0.0262038	0.68	10992
POSITIVE REGULATION OF TELOMERE CAPPING%GOBP%GO:1904355	17	0.76467	1.76489	0.00201613	0.0262041	0.684	6591
NEGATIVE REGULATION OF CELL CYCLE PROCESS%GOBP%GO:0010948	238	0.642687	1.89244	0	0.0262076	0.324	10971
METAPHASE PLATE CONGRESSION%GOBP%GO:0051310	52	0.685176	1.7614	0.00397614	0.0262099	0.688	11647
REGULATION OF CYCLIN-DEPENDENT PROTEIN SERINE/THREONINE KINASE ACTIVITY%GOBP%GO:0000079	73	0.615715	1.76524	0.00206186	0.026212	0.682	14016
PROTEIN IMPORT%GOBP%GO:0017038	126	0.581013	1.76147	0.00811359	0.026225	0.688	16576
GOLGI VESICLE BUDDING%GOBP%GO:0048194	73	0.621375	1.76563	0.0059761	0.0262291	0.68	13328
G BETA:GAMMA SIGNALLING THROUGH PI3KGAMMA%REACTOME%R-HSA-392451.3	25	0.677794	1.76165	0	0.0262292	0.688	11511
DNA DAMAGE RESPONSE, SIGNAL TRANSDUCTION BY P53 CLASS MEDIATOR RESULTING IN CELL CYCLE ARREST%GOBP%GO:0006977	55	0.642996	1.76527	0.00206612	0.0262349	0.682	15684
SIGNAL TRANSDUCTION IN RESPONSE TO DNA DAMAGE%GOBP%GO:0042770	95	0.623062	1.76077	0	0.0262431	0.691	15991
MRNA CIS SPLICING, VIA SPLICEOSOME%GOBP%GO:0045292	16	0.759886	1.76118	0.00584795	0.0262448	0.688	7845
NEGATIVE REGULATION OF KINASE ACTIVITY%GOBP%GO:0033673	208	0.521047	1.76529	0.00604839	0.0262525	0.681	13532
INTERLEUKIN-1 FAMILY SIGNALING%REACTOME DATABASE ID RELEASE 65%446652	125	0.580306	1.76148	0.0122449	0.0262527	0.688	17143
GUANYL RIBONUCLEOTIDE BINDING%GOMF%GO:0032561	128	0.567929	1.76566	0.00410678	0.0262543	0.68	16536
PID_P38_MK2_PATHWAY%MSIGDB_C2%PID_P38_MK2_PATHWAY	21	0.715651	1.76083	0.00198413	0.0262592	0.691	9779
SIG_CD40PATHWAYMAP%MSIGDB_C2%SIG_CD40PATHWAYMAP	34	0.647783	1.76096	0.00203252	0.0262851	0.689	10559
P38 SIGNALING MEDIATED BY MAPKAP KINASES%PATHWAY INTERACTION DATABASE NCI-NATURE CURATED DATA%P38 SIGNALING MEDIATED BY MAPKAP KINASES	21	0.715651	1.76083	0.00198413	0.0262878	0.691	9779
NUCLEAR PERIPHERY%GOCC%GO:0034399	78	0.732583	1.89244	0	0.0263565	0.324	8572
RAS PATHWAY%PANTHER PATHWAY%P04393	70	0.625524	1.76028	0	0.026382	0.692	16440
FC-GAMMA RECEPTOR SIGNALING PATHWAY%GOBP%GO:0038094	82	0.61465	1.76013	0.0120724	0.0264027	0.692	10386
REGULATION OF TP53 ACTIVITY%REACTOME DATABASE ID RELEASE 65%5633007	159	0.678239	1.89473	0	0.0264187	0.311	6637
CENTROSOME DUPLICATION%GOBP%GO:0051298	29	0.749102	1.75953	0	0.0264769	0.694	12085
VESICLE BUDDING FROM MEMBRANE%GOBP%GO:0006900	81	0.608276	1.75983	0.00795229	0.0264847	0.694	13328
INHIBITION OF THE PROTEOLYTIC ACTIVITY OF APC C REQUIRED FOR THE ONSET OF ANAPHASE BY MITOTIC SPINDLE CHECKPOINT COMPONENTS%REACTOME DATABASE ID RELEASE 65%141405	20	0.775624	1.75914	0.00200803	0.0264913	0.697	4948
RAB GTPASE BINDING%GOMF%GO:0017137	163	0.584337	1.75959	0.00401606	0.0264946	0.694	15585
REGULATION OF MITOTIC SISTER CHROMATID SEGREGATION%GOBP%GO:0033047	55	0.762182	1.89252	0.00211416	0.0265015	0.324	8671
HYDROLASE ACTIVITY, HYDROLYZING N-GLYCOSYL COMPOUNDS%GOMF%GO:0016799	18	0.684467	1.75847	0	0.0265118	0.703	6047
POSITIVE REGULATION OF PROTEIN LOCALIZATION TO NUCLEUS%GOBP%GO:1900182	58	0.654878	1.8942	0.00202429	0.0265121	0.316	13053
TOLL LIKE RECEPTOR 9 (TLR9) CASCADE%REACTOME%R-HSA-168138.1	84	0.610809	1.75962	0.00613497	0.0265189	0.694	16954
INACTIVATION OF APC C VIA DIRECT INHIBITION OF THE APC C COMPLEX%REACTOME DATABASE ID RELEASE 65%141430	20	0.775624	1.75914	0.00200803	0.0265198	0.697	4948
POSITIVE REGULATION OF DNA REPLICATION%GOBP%GO:0045740	19	0.735457	1.7589	0.00203252	0.0265207	0.699	8248
REGULATION OF CELLULAR AMIDE METABOLIC PROCESS%GOBP%GO:0034248	283	0.562884	1.75927	0.00403226	0.0265224	0.696	10117
REGULATION OF LIPOPOLYSACCHARIDE-MEDIATED SIGNALING PATHWAY%GOBP%GO:0031664	20	0.656192	1.75918	0.0040568	0.0265286	0.696	13380
NUCLEOSOME DISASSEMBLY%GOBP%GO:0006337	18	0.742253	1.75852	0.006	0.0265297	0.702	6370
MICROTUBULE POLYMERIZATION OR DEPOLYMERIZATION%GOBP%GO:0031109	39	0.682777	1.75893	0.00408998	0.0265369	0.698	11257
POSITIVE REGULATION OF CELLULAR PROTEIN LOCALIZATION%GOBP%GO:1903829	249	0.60252	1.89353	0	0.0265427	0.319	13053
REGULATION OF TOLL-LIKE RECEPTOR SIGNALING PATHWAY%GOBP%GO:0034121	55	0.595312	1.75874	0.00202429	0.0265455	0.7	15214
CHROMATIN DISASSEMBLY%GOBP%GO:0031498	18	0.742253	1.75852	0.006	0.0265581	0.702	6370
NUCLEAR TRANSPORT%GOBP%GO:0051169	226	0.667029	1.89474	0.002	0.026576	0.311	9779
BASE-EXCISION REPAIR%GOBP%GO:0006284	35	0.701361	1.75829	0.00200803	0.0266025	0.704	4832
REGULATION OF G2/M TRANSITION OF MITOTIC CELL CYCLE%GOBP%GO:0010389	126	0.704965	1.89267	0.00202429	0.0266226	0.322	11107
SIGNALING BY NTRK2 (TRKB)%REACTOME%R-HSA-9006115.2	22	0.648652	1.75801	0.00197628	0.0266598	0.704	8216
ATM PATHWAY%PATHWAY INTERACTION DATABASE NCI-NATURE CURATED DATA%ATM PATHWAY	33	0.808579	1.89483	0	0.0266932	0.31	5396
THIOL-DEPENDENT UBIQUITIN-SPECIFIC PROTEASE ACTIVITY%GOMF%GO:0004843	79	0.630174	1.75782	0.0120724	0.0266954	0.704	13710
UBIQUITIN-PROTEIN TRANSFERASE ACTIVITY%GOMF%GO:0004842	403	0.567533	1.75787	0.00787402	0.0267025	0.704	16245
UBIQUITIN-LIKE PROTEIN TRANSFERASE ACTIVITY%GOMF%GO:0019787	426	0.568802	1.7576	0.00980392	0.0267083	0.704	16925
PURINE NUCLEOTIDE BINDING%GOMF%GO:0017076	404	0.575545	1.89268	0	0.0267139	0.322	14220
EXOCYTIC PROCESS%GOBP%GO:0140029	42	0.608109	1.75321	0.00788955	0.0267472	0.713	11074
PERINUCLEAR REGION OF CYTOPLASM%GOCC%GO:0048471	379	0.520282	1.75734	0.00399202	0.0267542	0.705	13985
EPHB FORWARD SIGNALING%PATHWAY INTERACTION DATABASE NCI-NATURE CURATED DATA%EPHB FORWARD SIGNALING	39	0.654558	1.7531	0.00200401	0.0267643	0.713	8007
U2-TYPE CATALYTIC STEP 2 SPLICEOSOME%GOCC%GO:0071007	29	0.739251	1.75324	0.00588235	0.0267667	0.713	8476
DNA DAMAGE RESPONSE, SIGNAL TRANSDUCTION BY P53 CLASS MEDIATOR%GOBP%GO:0030330	75	0.619328	1.75717	0.00411523	0.0267696	0.705	15684
POSITIVE REGULATION OF CELLULAR COMPONENT BIOGENESIS%GOBP%GO:0044089	375	0.537878	1.75712	0.00398406	0.0267787	0.706	14625
CILIARY BASAL BODY-PLASMA MEMBRANE DOCKING%GOBP%GO:0097711	94	0.678655	1.75324	0.00404858	0.0267938	0.713	11107
NEGATIVE REGULATION OF DNA METABOLIC PROCESS%GOBP%GO:0051053	109	0.658013	1.89285	0	0.0268004	0.322	8366
GLUCOSAMINE-CONTAINING COMPOUND METABOLIC PROCESS%GOBP%GO:1901071	20	0.63223	1.75427	0	0.0268013	0.71	11961
MODIFICATION BY SYMBIONT OF HOST MORPHOLOGY OR PHYSIOLOGY%GOBP%GO:0044003	38	0.614916	1.75698	0.0102459	0.0268032	0.706	14165
FC-EPSILON RECEPTOR I SIGNALING IN MAST CELLS%PATHWAY INTERACTION DATABASE NCI-NATURE CURATED DATA%FC-EPSILON RECEPTOR I SIGNALING IN MAST CELLS	59	0.621623	1.75677	0.0118577	0.0268051	0.707	17553
PROTEIN MODIFICATION BY SMALL PROTEIN CONJUGATION%GOBP%GO:0032446	439	0.582863	1.75681	0.00787402	0.0268131	0.706	12791
RNA POLYMERASE II TRANSCRIBES SNRNA GENES%REACTOME%R-HSA-6807505.2	68	0.666301	1.75325	0.00399202	0.026821	0.713	11322
RESPONSE TO GAMMA RADIATION%GOBP%GO:0010332	25	0.667262	1.75688	0.0019685	0.0268211	0.706	3523
REGULATION OF TRANSLATION%GOBP%GO:0006417	233	0.580386	1.75656	0.00607287	0.0268212	0.707	10117
IL1%NETPATH%IL1	69	0.59745	1.75428	0.00616016	0.0268277	0.71	16473
POSITIVE REGULATION OF PROTEIN MODIFICATION BY SMALL PROTEIN CONJUGATION OR REMOVAL%GOBP%GO:1903322	102	0.593528	1.75637	0.00787402	0.0268297	0.707	13328
REGULATION OF PROTEIN ACETYLATION%GOBP%GO:1901983	55	0.629611	1.75409	0.00412371	0.0268324	0.71	9590
UBIQUITIN PROTEASOME PATHWAY%PANTHER PATHWAY%P00060	43	0.674755	1.75276	0.00998004	0.0268342	0.715	9469
NCRNA PROCESSING%GOBP%GO:0034470	273	0.637492	1.75351	0.00594059	0.0268352	0.712	12410
SYNTHESIS OF IP3 AND IP4 IN THE CYTOSOL%REACTOME%R-HSA-1855204.3	25	0.654244	1.75643	0.00201613	0.0268383	0.707	15055
MEDIATOR COMPLEX%GOCC%GO:0016592	32	0.702255	1.75378	0.00201207	0.0268408	0.711	11822
ANCHORING OF THE BASAL BODY TO THE PLASMA MEMBRANE%REACTOME%R-HSA-5620912.2	94	0.678138	1.75604	0.0040568	0.0268466	0.707	11107
SNRNA TRANSCRIPTION BY RNA POLYMERASE II%GOBP%GO:0042795	68	0.666301	1.75325	0.00399202	0.0268482	0.713	11322
PROTEIN UBIQUITINATION%GOBP%GO:0016567	395	0.584184	1.75656	0.00990099	0.0268495	0.707	13135
PID_ATM_PATHWAY%MSIGDB_C2%PID_ATM_PATHWAY	33	0.808579	1.89483	0	0.026854	0.31	5396
RIBONUCLEASE ACTIVITY%GOMF%GO:0004540	102	0.579464	1.7546	0.00404858	0.026854	0.708	11937
POSITIVE REGULATION OF APOPTOTIC PROCESS%GOBP%GO:0043065	429	0.520802	1.75428	0.00206186	0.0268553	0.71	15824
REGULATION OF RESPONSE TO BIOTIC STIMULUS%GOBP%GO:0002831	99	0.553617	1.75449	0.00404858	0.0268555	0.709	12490
BIOCARTA_INSULIN_PATHWAY%MSIGDB_C2%BIOCARTA_INSULIN_PATHWAY	22	0.66738	1.75438	0.00775194	0.0268604	0.71	10706
TRANSCRIPTION BY RNA POLYMERASE III%GOBP%GO:0006383	28	0.713587	1.75351	0.004	0.0268625	0.712	9734
PAR1-MEDIATED THROMBIN SIGNALING EVENTS%PATHWAY INTERACTION DATABASE NCI-NATURE CURATED DATA%PAR1-MEDIATED THROMBIN SIGNALING EVENTS	42	0.624552	1.75469	0.0059761	0.026864	0.708	12023
FIBRILLAR CENTER%GOCC%GO:0001650	127	0.600699	1.7538	0.00607287	0.0268651	0.711	11686
CD28 CO-STIMULATION%REACTOME DATABASE ID RELEASE 65%389356	29	0.685395	1.89511	0.00196464	0.0268675	0.309	11225
TRK RECEPTOR SIGNALING MEDIATED BY THE MAPK PATHWAY%PATHWAY INTERACTION DATABASE NCI-NATURE CURATED DATA%TRK RECEPTOR SIGNALING MEDIATED BY THE MAPK PATHWAY	34	0.644464	1.75545	0.00404858	0.0268708	0.708	9105
PROTEIN N-TERMINUS BINDING%GOMF%GO:0047485	76	0.605019	1.75606	0.00397614	0.0268709	0.707	8359
COPII-MEDIATED VESICLE TRANSPORT%REACTOME%R-HSA-204005.4	68	0.611713	1.75556	0.008	0.0268727	0.708	12988
CYCLIN-DEPENDENT PROTEIN KINASE ACTIVITY%GOMF%GO:0097472	35	0.656814	1.75329	0.002079	0.0268743	0.713	10935
SNRNA TRANSCRIPTION%GOBP%GO:0009301	68	0.666301	1.75325	0.00399202	0.0268755	0.713	11322
VESICLE COAT%GOCC%GO:0030120	45	0.654676	1.75354	0.00207469	0.0268804	0.712	13328
TRANSFERASE ACTIVITY, TRANSFERRING ACYL GROUPS%GOMF%GO:0016746	216	0.503965	1.75613	0.00393701	0.0268816	0.707	13626
PID_WNT_NONCANONICAL_PATHWAY%MSIGDB_C2%PID_WNT_NONCANONICAL_PATHWAY	32	0.664106	1.7556	0	0.0268902	0.708	14901
PID_THROMBIN_PAR1_PATHWAY%MSIGDB_C2%PID_THROMBIN_PAR1_PATHWAY	42	0.624552	1.75469	0.0059761	0.0268918	0.708	12023
INTERSTRAND CROSS-LINK REPAIR%GOBP%GO:0036297	46	0.702698	1.75381	0.00208333	0.0268926	0.711	5567
TOLL LIKE RECEPTOR 7 8 (TLR7 8) CASCADE%REACTOME%R-HSA-168181.1	82	0.608319	1.75479	0.00613497	0.0268941	0.708	16954
BIOCARTA_MAPK_PATHWAY%MSIGDB_C2%BIOCARTA_MAPK_PATHWAY	86	0.628468	1.75245	0.00616016	0.0268956	0.716	16365
LAGGING STRAND SYNTHESIS%REACTOME%R-HSA-69186.2	20	0.80961	1.75508	0.0020202	0.0268976	0.708	4832
PID_MAPK_TRK_PATHWAY%MSIGDB_C2%PID_MAPK_TRK_PATHWAY	34	0.644464	1.75545	0.00404858	0.0268987	0.708	9105
NONCANONICAL WNT SIGNALING PATHWAY%PATHWAY INTERACTION DATABASE NCI-NATURE CURATED DATA%NONCANONICAL WNT SIGNALING PATHWAY	32	0.664106	1.7556	0	0.0269183	0.708	14901
NUCLEOTIDYLTRANSFERASE ACTIVITY%GOMF%GO:0016779	110	0.590666	1.75568	0.00803213	0.0269207	0.708	11000
MYD88 DEPENDENT CASCADE INITIATED ON ENDOSOME%REACTOME DATABASE ID RELEASE 65%975155	82	0.608319	1.75479	0.00613497	0.026922	0.708	16954
P53 BINDING%GOMF%GO:0002039	60	0.625179	1.75546	0.0160643	0.0269247	0.708	11230
1D-<I>MYO< I>-INOSITOL HEXAKISPHOSPHATE BIOSYNTHESIS II (MAMMALIAN)%HUMANCYC%PWY-6362	15	0.739258	1.75509	0.00414079	0.0269255	0.708	10453
CHROMATIN ASSEMBLY OR DISASSEMBLY%GOBP%GO:0006333	145	0.588528	1.75232	0.00986193	0.0269393	0.716	8646
G2 DNA DAMAGE CHECKPOINT%GOBP%GO:0031572	25	0.727807	1.75486	0.00199203	0.0269425	0.708	3359
PROTEIN UBIQUITINATION%REACTOME DATABASE ID RELEASE 65%8852135	77	0.600948	1.75178	0.0115385	0.0269661	0.716	8717
DNA-TEMPLATED TRANSCRIPTION, ELONGATION%GOBP%GO:0006354	66	0.660514	1.75183	0.00399202	0.0269729	0.716	11488
INTERNAL PEPTIDYL-LYSINE ACETYLATION%GOBP%GO:0018393	78	0.724493	1.89534	0	0.0269781	0.309	10438
ZINC ION BINDING%GOMF%GO:0008270	306	0.492215	1.75198	0.00582524	0.0269835	0.716	11600
APC-CDC20 MEDIATED DEGRADATION OF NEK2A%REACTOME%R-HSA-179409.2	25	0.727801	1.75185	0.00395257	0.0269838	0.716	4948
POLY-PYRIMIDINE TRACT BINDING%GOMF%GO:0008187	20	0.760886	1.75086	0.00392157	0.0270179	0.718	3818
POSITIVE REGULATION OF NUCLEAR DIVISION%GOBP%GO:0051785	49	0.585003	1.75137	0.00203666	0.0270288	0.716	9910
NEGATIVE REGULATION OF PROTEIN UBIQUITINATION%GOBP%GO:0031397	54	0.60809	1.7509	0.00192308	0.0270347	0.718	12887
H4/H2A HISTONE ACETYLTRANSFERASE COMPLEX%GOCC%GO:0043189	18	0.786695	1.75075	0.00396825	0.0270399	0.719	10312
PID_EPHB_FWD_PATHWAY%MSIGDB_C2%PID_EPHB_FWD_PATHWAY	40	0.647437	1.75146	0.0020202	0.0270424	0.716	8007
ENDOTHELINS%PATHWAY INTERACTION DATABASE NCI-NATURE CURATED DATA%ENDOTHELINS	63	0.593604	1.75095	0.00201613	0.0270586	0.717	16365
NEUTROPHIL DEGRANULATION%REACTOME DATABASE ID RELEASE 65%6798695	471	0.515894	1.7509	0.012024	0.0270616	0.718	15214
REGULATION OF TRANSCRIPTION BY RNA POLYMERASE I%GOBP%GO:0006356	29	0.693742	1.74954	0.00585938	0.027062	0.722	11147
NUA4 HISTONE ACETYLTRANSFERASE COMPLEX%GOCC%GO:0035267	18	0.786695	1.75075	0.00396825	0.0270668	0.719	10312
NEUTROPHIL MEDIATED IMMUNITY%GOBP%GO:0002446	482	0.5163	1.74956	0.0120968	0.0270783	0.722	14803
CENTROSOME%GOCC%GO:0005813	442	0.656171	1.89556	0.00200401	0.0270795	0.309	11285
PID_ENDOTHELIN_PATHWAY%MSIGDB_C2%PID_ENDOTHELIN_PATHWAY	63	0.593604	1.75095	0.00201613	0.0270856	0.717	16365
HISTONE UBIQUITINATION%GOBP%GO:0016574	38	0.719218	1.75105	0.00598802	0.0270933	0.717	9298
NEGATIVE REGULATION OF MRNA CATABOLIC PROCESS%GOBP%GO:1902373	39	0.632059	1.74892	0.0020284	0.0270977	0.724	13003
POSITIVE REGULATION OF CELL CYCLE ARREST%GOBP%GO:0071158	75	0.613439	1.75109	0	0.0271029	0.717	15684
CORE PROMOTER BINDING%GOMF%GO:0001047	39	0.653266	1.74957	0.00196078	0.0271037	0.722	8854
PID_FCER1_PATHWAY%MSIGDB_C2%PID_FCER1_PATHWAY	60	0.629078	1.74887	0.006	0.0271038	0.724	17553
IMMUNE RESPONSE-REGULATING CELL SURFACE RECEPTOR SIGNALING PATHWAY INVOLVED IN PHAGOCYTOSIS%GOBP%GO:0002433	81	0.611333	1.74873	0.0120968	0.0271043	0.724	10386
NUCLEAR ENVELOPE ORGANIZATION%GOBP%GO:0006998	44	0.669919	1.75051	0.0040404	0.0271058	0.721	12023
TRANS-GOLGI NETWORK VESICLE BUDDING%REACTOME DATABASE ID RELEASE 65%199992	72	0.610297	1.74988	0.0116959	0.0271079	0.722	11984
POSTTRANSCRIPTIONAL GENE SILENCING%GOBP%GO:0016441	50	0.737343	1.89612	0.0019305	0.0271094	0.308	8647
IFN-GAMMA PATHWAY%PATHWAY INTERACTION DATABASE NCI-NATURE CURATED DATA%IFN-GAMMA PATHWAY	43	0.632812	1.74895	0.00579151	0.0271166	0.724	14983
DNA STRAND ELONGATION%REACTOME%R-HSA-69190.2	32	0.811814	1.74969	0.00206186	0.0271201	0.722	4832
POSITIVE REGULATION OF PROGRAMMED CELL DEATH%GOBP%GO:0043068	435	0.51932	1.7492	0.00206612	0.027123	0.723	15824
NEUTROPHIL DEGRANULATION%GOBP%GO:0043312	473	0.515488	1.74958	0.012024	0.0271284	0.722	15214
FC-GAMMA RECEPTOR SIGNALING PATHWAY INVOLVED IN PHAGOCYTOSIS%GOBP%GO:0038096	81	0.611333	1.74873	0.0120968	0.0271306	0.724	10386
CLATHRIN DERIVED VESICLE BUDDING%REACTOME%R-HSA-421837.1	72	0.610297	1.74988	0.0116959	0.0271347	0.722	11984
TRANSCRIPTION COACTIVATOR ACTIVITY%GOMF%GO:0003713	276	0.5768	1.74898	0.00604839	0.0271379	0.724	13569
EPIDERMAL GROWTH FACTOR RECEPTOR SIGNALING PATHWAY%GOBP%GO:0007173	46	0.630421	1.74971	0	0.0271387	0.722	14587
NEGATIVE REGULATION OF DNA REPLICATION%GOBP%GO:0008156	27	0.686766	1.74799	0.0040404	0.0271447	0.728	14861
VESICLE TARGETING, ROUGH ER TO CIS-GOLGI%GOBP%GO:0048207	63	0.618242	1.74995	0.0060241	0.0271449	0.722	13328
RNA POLYMERASE II TRANSCRIPTION TERMINATION%REACTOME%R-HSA-73856.3	65	0.775501	1.89622	0.002	0.027162	0.306	9477
POSITIVE REGULATION OF PROTEOLYSIS%GOBP%GO:0045862	259	0.51222	1.74898	0.00200401	0.0271633	0.724	17105
HISTAMINE H1 RECEPTOR MEDIATED SIGNALING PATHWAY%PANTHER PATHWAY%P04385	41	0.6133	1.74803	0.00389105	0.0271687	0.728	15607
COPII VESICLE COATING%GOBP%GO:0048208	63	0.618242	1.74995	0.0060241	0.0271717	0.722	13328
N-CADHERIN SIGNALING EVENTS%PATHWAY INTERACTION DATABASE NCI-NATURE CURATED DATA%N-CADHERIN SIGNALING EVENTS	36	0.668347	1.75009	0.003861	0.0271852	0.722	11981
ORGANOPHOSPHATE BIOSYNTHETIC PROCESS%GOBP%GO:0090407	409	0.474149	1.74806	0.00200401	0.0271876	0.728	15965
EXTRINSIC COMPONENT OF MEMBRANE%GOCC%GO:0019898	223	0.542265	1.74756	0.00398406	0.027197	0.728	12123
METHYLTRANSFERASE ACTIVITY%GOMF%GO:0008168	147	0.592724	1.74995	0.00609756	0.0271985	0.722	12652
NUCLEOBASE BIOSYNTHESIS%REACTOME DATABASE ID RELEASE 65%8956320	15	0.724003	1.74808	0.00585938	0.0272098	0.728	7792
CELLULAR RESPONSE TO ABIOTIC STIMULUS%GOBP%GO:0071214	196	0.548585	1.74742	0.00401606	0.0272145	0.729	14219
G1 S TRANSITION%REACTOME%R-HSA-69206.2	118	0.652113	1.74758	0.0102881	0.0272171	0.728	11021
MITOCHONDRIAL RNA METABOLIC PROCESS%GOBP%GO:0000959	33	0.686942	1.74827	0.00808081	0.0272224	0.726	12503
REGULATION OF ACTIN CYTOSKELETON ORGANIZATION%GOBP%GO:0032956	222	0.552032	1.74809	0	0.0272352	0.728	11456
CONSTITUTIVE SIGNALING BY AKT1 E17K IN CANCER%REACTOME DATABASE ID RELEASE 65%5674400	24	0.663956	1.74724	0.00809717	0.0272384	0.729	13145
CELLULAR RESPONSE TO ENVIRONMENTAL STIMULUS%GOBP%GO:0104004	196	0.548585	1.74742	0.00401606	0.0272406	0.729	14219
TRANSFERASE ACTIVITY, TRANSFERRING ONE-CARBON GROUPS%GOMF%GO:0016741	156	0.581637	1.74809	0.00809717	0.0272606	0.728	12652
GOLGI VESICLE TRANSPORT%GOBP%GO:0048193	312	0.581574	1.74698	0.00407332	0.0272788	0.729	12988
TRAF6 MEDIATED INDUCTION OF NFKB AND MAP KINASES UPON TLR7 8 OR 9 ACTIVATION%REACTOME%R-HSA-975138.1	81	0.60749	1.74667	0.00817996	0.0273082	0.729	16954
MYD88-INDEPENDENT TLR4 CASCADE%REACTOME DATABASE ID RELEASE 65%166166	87	0.612021	1.74642	0.00606061	0.0273144	0.731	17565
RESPONSE TO STARVATION%GOBP%GO:0042594	109	0.566954	1.74668	0.00400802	0.0273207	0.729	13155
NUCLEOTIDE-BINDING DOMAIN, LEUCINE RICH REPEAT CONTAINING RECEPTOR (NLR) SIGNALING PATHWAYS%REACTOME%R-HSA-168643.1	47	0.626561	1.74478	0.00601202	0.0273283	0.733	12965
CLEAVAGE OF GROWING TRANSCRIPT IN THE TERMINATION REGION%REACTOME%R-HSA-109688.2	65	0.775501	1.89622	0.002	0.0273318	0.306	9477
IL8- AND CXCR2-MEDIATED SIGNALING EVENTS%PATHWAY INTERACTION DATABASE NCI-NATURE CURATED DATA%IL8- AND CXCR2-MEDIATED SIGNALING EVENTS	34	0.684462	1.74489	0.00596422	0.0273348	0.733	12335
TAK1 ACTIVATES NFKB BY PHOSPHORYLATION AND ACTIVATION OF IKKS COMPLEX%REACTOME%R-HSA-445989.2	20	0.72173	1.74622	0.004158	0.027335	0.731	12342
REGULATION OF CELL CYCLE ARREST%GOBP%GO:0071156	99	0.580787	1.74471	0.0040568	0.0273389	0.733	15893
BIOCARTA_EIF4_PATHWAY%MSIGDB_C2%BIOCARTA_EIF4_PATHWAY	24	0.684139	1.74671	0.00573614	0.0273396	0.729	15991
TOLL LIKE RECEPTOR 3 (TLR3) CASCADE%REACTOME%R-HSA-168164.3	87	0.612021	1.74642	0.00606061	0.0273405	0.731	17565
TRANSCRIPTION ELONGATION FROM RNA POLYMERASE II PROMOTER%GOBP%GO:0006368	65	0.666043	1.74482	0.004	0.0273433	0.733	11488
SH3 DOMAIN BINDING%GOMF%GO:0017124	53	0.60109	1.74464	0.00396825	0.0273446	0.733	12996
PID_IL8_CXCR2_PATHWAY%MSIGDB_C2%PID_IL8_CXCR2_PATHWAY	34	0.684462	1.74489	0.00596422	0.0273605	0.733	12335
NEUTROPHIL ACTIVATION INVOLVED IN IMMUNE RESPONSE%GOBP%GO:0002283	477	0.513079	1.74435	0.012	0.0273627	0.733	15214
TRIF(TICAM1)-MEDIATED TLR4 SIGNALING%REACTOME DATABASE ID RELEASE 65%937061	87	0.612021	1.74642	0.00606061	0.0273666	0.731	17565
UBIQUITIN PROTEIN LIGASE ACTIVITY%GOMF%GO:0061630	185	0.601325	1.74444	0.0118343	0.0273696	0.733	15435
ST_FAS_SIGNALING_PATHWAY%MSIGDB_C2%ST_FAS_SIGNALING_PATHWAY	65	0.621728	1.74541	0.00406504	0.0273709	0.733	9623
GAP-FILLING DNA REPAIR SYNTHESIS AND LIGATION IN TC-NER%REACTOME%R-HSA-6782210.1	64	0.661787	1.74355	0.00804829	0.0273755	0.733	11021
TRK RECEPTOR SIGNALING MEDIATED BY PI3K AND PLC-GAMMA%PATHWAY INTERACTION DATABASE NCI-NATURE CURATED DATA%TRK RECEPTOR SIGNALING MEDIATED BY PI3K AND PLC-GAMMA	36	0.621564	1.74493	0.00401606	0.027379	0.733	11225
TIE2 SIGNALING%REACTOME DATABASE ID RELEASE 65%210993	17	0.654941	1.74344	0.00795229	0.0273809	0.734	5610
FC RECEPTOR SIGNALING PATHWAY%GOBP%GO:0038093	128	0.588862	1.74357	0.014	0.0273927	0.733	12174
FORMATION OF HIV ELONGATION COMPLEX IN THE ABSENCE OF HIV TAT%REACTOME DATABASE ID RELEASE 65%167152	41	0.684495	1.74581	0.00590551	0.0273934	0.732	10962
BIOCARTA_G1_PATHWAY%MSIGDB_C2%BIOCARTA_G1_PATHWAY	28	0.684348	1.74542	0.00204082	0.0273952	0.733	13145
TCR SIGNALING%REACTOME%R-HSA-202403.4	114	0.615372	1.74519	0.008	0.0273986	0.733	17143
PARADOXICAL ACTIVATION OF RAF SIGNALING BY KINASE INACTIVE BRAF%REACTOME%R-HSA-6802955.1	34	0.614707	1.74548	0.00404858	0.0274008	0.732	16365
BIOCARTA_IL6_PATHWAY%MSIGDB_C2%BIOCARTA_IL6_PATHWAY	22	0.666782	1.74593	0.00627615	0.0274011	0.731	11544
PID_PI3K_PLC_TRK_PATHWAY%MSIGDB_C2%PID_PI3K_PLC_TRK_PATHWAY	36	0.621564	1.74493	0.00401606	0.0274047	0.733	11225
APC C-MEDIATED DEGRADATION OF CELL CYCLE PROTEINS%REACTOME DATABASE ID RELEASE 65%174143	85	0.664384	1.74362	0.00998004	0.0274089	0.733	9825
SYNTHESIS OF DNA%REACTOME%R-HSA-69239.2	118	0.670779	1.74581	0.00816326	0.0274195	0.732	11238
SIGNALING BY MODERATE KINASE ACTIVITY BRAF MUTANTS%REACTOME%R-HSA-6802946.1	34	0.614707	1.74548	0.00404858	0.0274268	0.732	16365
MODIFICATION-DEPENDENT PROTEIN BINDING%GOMF%GO:0140030	121	0.644181	1.74494	0.00596422	0.0274295	0.733	8550
BIOCARTA_MTOR_PATHWAY%MSIGDB_C2%BIOCARTA_MTOR_PATHWAY	23	0.7049	1.74314	0.00194175	0.0274321	0.735	11630
REGULATION OF MITOTIC CELL CYCLE%REACTOME%R-HSA-453276.2	85	0.664384	1.74362	0.00998004	0.0274343	0.733	9825
PID_CASPASE_PATHWAY%MSIGDB_C2%PID_CASPASE_PATHWAY	52	0.625825	1.74322	0.002	0.0274372	0.735	13567
TRNA BINDING%GOMF%GO:0000049	35	0.649817	1.7455	0.00583658	0.0274431	0.732	15121
MEIOSIS I%GOBP%GO:0007127	70	0.635016	1.89628	0	0.0274443	0.305	15435
G2 M DNA DAMAGE CHECKPOINT%REACTOME%R-HSA-69473.4	92	0.678866	1.89644	0	0.0274462	0.304	5396
GTPASE ACTIVITY%GOMF%GO:0003924	151	0.569152	1.74496	0.00412371	0.0274478	0.733	13498
ACTIVATION OF THE PRE-REPLICATIVE COMPLEX%REACTOME DATABASE ID RELEASE 65%68962	33	0.790861	1.74504	0.00409836	0.0274493	0.733	2928
CLASS I PI3K SIGNALING EVENTS MEDIATED BY AKT%PATHWAY INTERACTION DATABASE NCI-NATURE CURATED DATA%CLASS I PI3K SIGNALING EVENTS MEDIATED BY AKT	35	0.64495	1.74363	0.00595238	0.0274588	0.733	11225
VIRAL LIFE CYCLE%GOBP%GO:0019058	96	0.576715	1.74393	0.008	0.0274665	0.733	14165
CELLULAR RESPONSE TO STARVATION%GOBP%GO:0009267	100	0.577363	1.74551	0.00406504	0.0274691	0.732	13155
LEUKOCYTE DEGRANULATION%GOBP%GO:0043299	485	0.513854	1.74226	0.012024	0.0274798	0.737	15214
PID_PI3KCI_AKT_PATHWAY%MSIGDB_C2%PID_PI3KCI_AKT_PATHWAY	35	0.64495	1.74363	0.00595238	0.0274843	0.733	11225
RETROGRADE TRANSPORT, ENDOSOME TO GOLGI%GOBP%GO:0042147	75	0.638318	1.74368	0.00988142	0.0274853	0.733	10305
POSITIVE REGULATION OF NF-KAPPAB TRANSCRIPTION FACTOR ACTIVITY%GOBP%GO:0051092	129	0.557244	1.7427	0.00400802	0.0274993	0.736	17632
PROTEIN SERINE/THREONINE KINASE ACTIVATOR ACTIVITY%GOMF%GO:0043539	26	0.652089	1.74229	0.00397614	0.0274996	0.737	7895
CELLULAR RESPONSE TO NITROGEN COMPOUND%GOBP%GO:1901699	400	0.499108	1.74259	0.00198413	0.0275031	0.736	15964
POSITIVE REGULATION OF PEPTIDYL-SERINE PHOSPHORYLATION%GOBP%GO:0033138	85	0.521933	1.74244	0.00193424	0.0275071	0.737	12170
BIOCARTA_VEGF_PATHWAY%MSIGDB_C2%BIOCARTA_VEGF_PATHWAY	29	0.691919	1.74369	0	0.0275091	0.733	10048
CENTRIOLE ASSEMBLY%GOBP%GO:0098534	20	0.778768	1.74215	0.00199601	0.027512	0.738	4201
CELLULAR RESPONSE TO OXIDATIVE STRESS%GOBP%GO:0034599	151	0.509234	1.74279	0.00607287	0.0275122	0.736	15365
TRNA METHYLTRANSFERASE ACTIVITY%GOMF%GO:0008175	24	0.716009	1.74232	0.00406504	0.0275178	0.737	12341
REGULATION OF UBIQUITIN-PROTEIN TRANSFERASE ACTIVITY%GOBP%GO:0051438	50	0.601497	1.74205	0.00195312	0.0275267	0.739	17284
CHROMOSOME SEPARATION%GOBP%GO:0051304	18	0.738583	1.74217	0.00204918	0.027532	0.738	10824
CYTOPLASMIC STRESS GRANULE%GOCC%GO:0010494	43	0.750162	1.89657	0	0.0275821	0.304	7762
FICOLIN-1-RICH GRANULE%GOCC%GO:0101002	181	0.553966	1.74072	0.0120482	0.027649	0.742	15991
CELLULAR RESPONSE TO NUTRIENT LEVELS%GOBP%GO:0031669	136	0.545743	1.74136	0.00404858	0.0276523	0.741	13155
DAMAGED DNA BINDING%GOMF%GO:0003684	50	0.708095	1.74157	0	0.0276545	0.74	7706
PORE COMPLEX ASSEMBLY%GOBP%GO:0046931	15	0.759175	1.74154	0.00607287	0.0276547	0.74	8023
RIBONUCLEOPROTEIN COMPLEX BIOGENESIS%GOBP%GO:0022613	355	0.647748	1.74141	0.00803213	0.0276551	0.741	11959
POST-TRANSLATIONAL PROTEIN MODIFICATION%GOBP%GO:0043687	355	0.511468	1.74077	0.00833333	0.0276656	0.742	14220
PID_CXCR3_PATHWAY%MSIGDB_C2%PID_CXCR3_PATHWAY	43	0.607859	1.74141	0.00816326	0.0276787	0.741	11225
MYELOID LEUKOCYTE MEDIATED IMMUNITY%GOBP%GO:0002444	493	0.513987	1.74104	0.0120968	0.0276809	0.741	14803
ZINC ION HOMEOSTASIS%GOBP%GO:0055069	19	0.621333	1.74111	0.00194553	0.027684	0.741	11051
E-CADHERIN SIGNALING IN KERATINOCYTES%PATHWAY INTERACTION DATABASE NCI-NATURE CURATED DATA%E-CADHERIN SIGNALING IN KERATINOCYTES	21	0.707464	1.74077	0	0.0276887	0.742	11981
PID_GMCSF_PATHWAY%MSIGDB_C2%PID_GMCSF_PATHWAY	37	0.641334	1.74091	0	0.0276961	0.742	11846
CLATHRIN-COATED PIT%GOCC%GO:0005905	34	0.622984	1.74057	0.00206186	0.0277098	0.743	9299
PID_ECADHERIN_KERATINOCYTE_PATHWAY%MSIGDB_C2%PID_ECADHERIN_KERATINOCYTE_PATHWAY	21	0.707464	1.74077	0	0.0277138	0.742	11981
CELL CYCLE CHECKPOINT%GOBP%GO:0000075	169	0.683923	1.89681	0	0.0277166	0.304	6562
UBIQUITIN-LIKE PROTEIN LIGASE ACTIVITY%GOMF%GO:0061659	190	0.601438	1.74093	0.011811	0.0277183	0.742	15435
ATP-DEPENDENT MICROTUBULE MOTOR ACTIVITY%GOMF%GO:1990939	44	0.60099	1.74038	0.00411523	0.0277426	0.743	15772
SIGNALING BY NTRKS%REACTOME DATABASE ID RELEASE 65%166520	96	0.581496	1.74025	0.00823045	0.0277554	0.744	11814
P53 PATHWAY FEEDBACK LOOPS 2%PANTHER PATHWAY%P04398	43	0.619789	1.7401	0.00204082	0.0277779	0.744	16365
RAC GTPASE BINDING%GOMF%GO:0048365	51	0.674459	1.89845	0	0.0277857	0.301	12124
POSITIVE REGULATION OF GENE EXPRESSION, EPIGENETIC%GOBP%GO:0045815	48	0.642821	1.73994	0.00201613	0.0277886	0.744	12888
GENE SILENCING BY MIRNA%GOBP%GO:0035195	43	0.743768	1.89795	0	0.0278182	0.304	8647
NEUTROPHIL ACTIVATION%GOBP%GO:0042119	483	0.51401	1.73976	0.0120968	0.02782	0.744	14803
TRANSCRIPTIONAL REGULATION BY TP53%REACTOME%R-HSA-3700989.5	343	0.630959	1.8969	0	0.0278781	0.304	12347
ESTABLISHMENT OF MITOTIC SPINDLE LOCALIZATION%GOBP%GO:0040001	20	0.767829	1.73944	0.00414079	0.0278921	0.746	8664
MITOTIC METAPHASE PLATE CONGRESSION%GOBP%GO:0007080	45	0.694751	1.73933	0.00603622	0.027899	0.748	11647
REGULATION OF CELLULAR RESPIRATION%GOBP%GO:0043457	15	0.682209	1.73919	0.00592885	0.0279149	0.749	7715
NEDDYLATION%REACTOME%R-HSA-8951664.2	229	0.564734	1.73921	0.00821355	0.0279253	0.749	16052
PURINE NTP-DEPENDENT HELICASE ACTIVITY%GOMF%GO:0070035	88	0.732544	1.89871	0.00201613	0.0279338	0.301	12223
DNA REPLICATION%REACTOME DATABASE ID RELEASE 65%69306	123	0.669164	1.73907	0.0102459	0.0279341	0.75	11238
SOMATIC CELL DNA RECOMBINATION%GOBP%GO:0016444	19	0.692759	1.73887	0.00195312	0.0279447	0.75	5870
SOMATIC DIVERSIFICATION OF IMMUNE RECEPTORS VIA GERMLINE RECOMBINATION WITHIN A SINGLE LOCUS%GOBP%GO:0002562	19	0.692759	1.73887	0.00195312	0.0279696	0.75	5870
GOLGI-ASSOCIATED VESICLE MEMBRANE%GOCC%GO:0030660	89	0.581959	1.73888	0.00401606	0.027989	0.75	13328
POSITIVE REGULATION OF PROTEIN TRANSPORT%GOBP%GO:0051222	278	0.49968	1.73731	0.0040568	0.0280461	0.755	13053
NEGATIVE REGULATION OF CELLULAR CATABOLIC PROCESS%GOBP%GO:0031330	186	0.533005	1.73839	0.00803213	0.0280581	0.751	13070
TRANSCRIPTION FACTOR BINDING%GOMF%GO:0008134	493	0.547688	1.73826	0.00402414	0.028065	0.752	12879
PROTEIN LOCALIZATION TO NUCLEUS%GOBP%GO:0034504	127	0.588272	1.73731	0.0118812	0.0280672	0.755	12199
HALLMARK_DNA_REPAIR%MSIGDB_C2%HALLMARK_DNA_REPAIR	149	0.606828	1.73733	0.0120482	0.0280893	0.755	14192
CELLULAR PROTEIN CATABOLIC PROCESS%GOBP%GO:0044257	443	0.571136	1.73688	0.0140845	0.0280958	0.755	15502
REGULATION OF MACROAUTOPHAGY%GOBP%GO:0016241	136	0.588547	1.73763	0.00996016	0.0280968	0.755	11147
PID_KIT_PATHWAY%MSIGDB_C2%PID_KIT_PATHWAY	52	0.628584	1.73704	0.00803213	0.0280996	0.755	11544
ENDORIBONUCLEASE ACTIVITY%GOMF%GO:0004521	50	0.611448	1.73796	0.00202429	0.0281039	0.753	11900
CASPASE CASCADE IN APOPTOSIS%PATHWAY INTERACTION DATABASE NCI-NATURE CURATED DATA%CASPASE CASCADE IN APOPTOSIS	50	0.619411	1.73781	0.0019802	0.0281079	0.753	13567
PLASMA MEMBRANE BOUNDED CELL PROJECTION ASSEMBLY%GOBP%GO:0120031	350	0.570446	1.73736	0.00592885	0.0281084	0.755	12370
POSITIVE REGULATION OF NUCLEOCYTOPLASMIC TRANSPORT%GOBP%GO:0046824	46	0.621271	1.73802	0.00402414	0.0281104	0.753	13053
OXYTOCIN RECEPTOR MEDIATED SIGNALING PATHWAY%PANTHER PATHWAY%P04391	46	0.602201	1.73767	0.00390625	0.0281107	0.755	16240
NS1 MEDIATED EFFECTS ON HOST PATHWAYS%REACTOME DATABASE ID RELEASE 65%168276	35	0.839816	1.89944	0	0.028112	0.299	7273
BIOCARTA_MAL_PATHWAY%MSIGDB_C2%BIOCARTA_MAL_PATHWAY	19	0.694506	1.73783	0.00404858	0.0281137	0.753	12174
PHOSPHATASE BINDING%GOMF%GO:0019902	129	0.571134	1.73772	0.00795229	0.0281171	0.755	16305
ATP-DEPENDENT HELICASE ACTIVITY%GOMF%GO:0008026	88	0.732544	1.89871	0.00201613	0.0281188	0.301	12223
TRANSLATION REGULATOR ACTIVITY%GOMF%GO:0045182	43	0.569588	1.73666	0.0117878	0.0281196	0.755	8237
PROTEIN-DNA COMPLEX SUBUNIT ORGANIZATION%GOBP%GO:0071824	202	0.578509	1.73688	0.00798403	0.0281205	0.755	11647
REGULATION OF VESICLE FUSION%GOBP%GO:0031338	66	0.57772	1.73806	0.00610998	0.0281296	0.753	17780
PROTEIN DEACETYLATION%GOBP%GO:0006476	39	0.650777	1.73775	0.00793651	0.0281299	0.754	13975
PID_IL8_CXCR1_PATHWAY%MSIGDB_C2%PID_IL8_CXCR1_PATHWAY	27	0.685808	1.73736	0.00814664	0.0281331	0.755	12335
MRNA CLEAVAGE%GOBP%GO:0006379	24	0.79712	1.90019	0	0.0281403	0.295	7352
IL8- AND CXCR1-MEDIATED SIGNALING EVENTS%PATHWAY INTERACTION DATABASE NCI-NATURE CURATED DATA%IL8- AND CXCR1-MEDIATED SIGNALING EVENTS	27	0.685809	1.73736	0.00814664	0.028158	0.755	12335
GRANULOCYTE ACTIVATION%GOBP%GO:0036230	486	0.512126	1.73639	0.0120724	0.0281862	0.755	14803
SUMO E3 LIGASES SUMOYLATE TARGET PROTEINS%REACTOME%R-HSA-3108232.3	167	0.676021	1.90098	0	0.0282094	0.292	8062
NUCLEOCYTOPLASMIC TRANSPORT%GOBP%GO:0006913	223	0.668047	1.89963	0.002	0.0282521	0.297	9779
DNA RECOMBINATION%GOBP%GO:0006310	138	0.682205	1.90109	0	0.0283232	0.291	6383
DNA REPLICATION%PANTHER PATHWAY%P00017	18	0.86642	1.90024	0	0.0283249	0.295	4291
DISEASES ASSOCIATED WITH THE TLR SIGNALING CASCADE%REACTOME%R-HSA-5602358.1	23	0.670937	1.73542	0.0101215	0.028422	0.759	12633
'DE NOVO' PROTEIN FOLDING%GOBP%GO:0006458	32	0.718534	1.90146	0.00195695	0.0284403	0.287	8684
DISEASES OF IMMUNE SYSTEM%REACTOME DATABASE ID RELEASE 65%5260271	23	0.670937	1.73542	0.0101215	0.0284468	0.759	12633
LIPID PHOSPHORYLATION%GOBP%GO:0046834	22	0.649069	1.7356	0.00816326	0.0284553	0.758	7448
TP53 REGULATES TRANSCRIPTION OF ADDITIONAL CELL CYCLE GENES WHOSE EXACT ROLE IN THE P53 PATHWAY REMAIN UNCERTAIN%REACTOME DATABASE ID RELEASE 65%6804115	20	0.729475	1.73551	0.00400802	0.0284559	0.759	6274
PROTEIN BINDING INVOLVED IN PROTEIN FOLDING%GOMF%GO:0044183	22	0.680467	1.73514	0.00806452	0.0284687	0.759	6979
NEGATIVE REGULATION OF TRANSLATION%GOBP%GO:0017148	90	0.585186	1.73503	0.00606061	0.0284718	0.759	7396
INTERACTION WITH HOST%GOBP%GO:0051701	81	0.637193	1.90036	0	0.0284842	0.295	14165
MOLECULAR ADAPTOR ACTIVITY%GOMF%GO:0060090	160	0.537227	1.73503	0.00402414	0.0284935	0.759	15069
G1/S TRANSITION OF MITOTIC CELL CYCLE%GOBP%GO:0000082	104	0.700473	1.90229	0	0.0285549	0.287	11021
RESOLUTION OF SISTER CHROMATID COHESION%REACTOME%R-HSA-2500257.1	99	0.769472	1.90178	0	0.0285693	0.287	3900
PI3 KINASE PATHWAY%PANTHER PATHWAY%P00048	43	0.625678	1.73468	0.00411523	0.0285902	0.761	11511
SMALL GTPASE MEDIATED SIGNAL TRANSDUCTION%GOBP%GO:0007264	158	0.571667	1.73472	0.00407332	0.0285986	0.761	10670
CELL CYCLE ARREST%GOBP%GO:0007050	120	0.563989	1.73449	0.00607287	0.0286155	0.762	14219
POSITIVE REGULATION OF CATABOLIC PROCESS%GOBP%GO:0009896	312	0.525666	1.73475	0.00819672	0.0286196	0.761	13155
ANDROGENRECEPTOR%IOB%ANDROGENRECEPTOR	134	0.584598	1.73435	0.00606061	0.0286393	0.763	15055
REGULATION OF MEIOTIC CELL CYCLE%GOBP%GO:0051445	20	0.713901	1.90238	0	0.0287149	0.287	9910
G BETA:GAMMA SIGNALLING THROUGH PLC BETA%REACTOME DATABASE ID RELEASE 65%418217	20	0.673063	1.73327	0.00389864	0.0287403	0.766	11511
POSITIVE REGULATION OF CELLULAR CATABOLIC PROCESS%GOBP%GO:0031331	275	0.532384	1.7334	0.00614754	0.0287504	0.765	15422
TELOMERIC DNA BINDING%GOMF%GO:0042162	34	0.717136	1.73356	0.00204499	0.0287517	0.765	13218
PHOSPHORYLATION OF THE APC C%REACTOME DATABASE ID RELEASE 65%176412	19	0.765134	1.73329	0.0019802	0.0287602	0.766	4948
PEPTIDASE ACTIVATOR ACTIVITY%GOMF%GO:0016504	29	0.609413	1.73345	0.00590551	0.0287636	0.765	12336
NUCLEOTIDE-EXCISION REPAIR%GOBP%GO:0006289	105	0.626673	1.73361	0.004	0.0287637	0.765	14024
BIOCARTA_CXCR4_PATHWAY%MSIGDB_C2%BIOCARTA_CXCR4_PATHWAY	24	0.658837	1.73208	0.00974659	0.0287661	0.77	16365
CELL ADHESION MOLECULE BINDING%GOMF%GO:0050839	425	0.53718	1.73297	0.00394477	0.0287776	0.766	17191
CLATHRIN-MEDIATED ENDOCYTOSIS%REACTOME DATABASE ID RELEASE 65%8856828	132	0.567463	1.73304	0.00826446	0.0287794	0.766	12562
PROTEIN KINASE A BINDING%GOMF%GO:0051018	43	0.608275	1.73364	0.00814664	0.0287833	0.765	13285
REGULATION OF CYTOKINE PRODUCTION%GOBP%GO:0001817	466	0.512035	1.7323	0.00604839	0.0287891	0.769	16373
FICOLIN-1-RICH GRANULE LUMEN%GOCC%GO:1904813	121	0.561725	1.73208	0.0162933	0.0287897	0.77	16944
BIOCARTA_EPO_PATHWAY%MSIGDB_C2%BIOCARTA_EPO_PATHWAY	19	0.688419	1.73309	0.00211416	0.028792	0.766	11462
BIOCARTA_BCELLSURVIVAL_PATHWAY%MSIGDB_C2%BIOCARTA_BCELLSURVIVAL_PATHWAY	16	0.761657	1.90751	0	0.0287926	0.278	11147
POLYOL METABOLIC PROCESS%GOBP%GO:0019751	71	0.534981	1.73377	0.00206612	0.0287969	0.765	14351
NUCLEAR CHROMOSOME SEGREGATION%GOBP%GO:0098813	156	0.67818	1.90513	0	0.0287972	0.282	12056
EXON-EXON JUNCTION COMPLEX%GOCC%GO:0035145	19	0.760575	1.73222	0.00398406	0.028799	0.769	9332
SIGNALING ADAPTOR ACTIVITY%GOMF%GO:0035591	69	0.57526	1.73367	0.00604839	0.0288056	0.765	14876
DEOXYRIBONUCLEOTIDE METABOLIC PROCESS%GOBP%GO:0009262	27	0.64104	1.7321	0.00992064	0.0288072	0.77	11572
REGULATION OF CYSTEINE-TYPE ENDOPEPTIDASE ACTIVITY INVOLVED IN APOPTOTIC PROCESS%GOBP%GO:0043281	157	0.508374	1.73231	0.00399202	0.0288111	0.769	16535
REGULATION OF MRNA 3'-END PROCESSING%GOBP%GO:0031440	24	0.788171	1.90265	0	0.0288137	0.286	8795
RNA POLYMERASE III ABORTIVE AND RETRACTIVE INITIATION%REACTOME DATABASE ID RELEASE 65%749476	36	0.680485	1.73234	0.0100604	0.0288289	0.769	11322
RNA POLYMERASE III TRANSCRIPTION INITIATION%REACTOME DATABASE ID RELEASE 65%76046	36	0.680485	1.73234	0.0100604	0.0288535	0.769	11322
NEGATIVE REGULATION OF MITOTIC SISTER CHROMATID SEGREGATION%GOBP%GO:0033048	23	0.807357	1.90337	0.00200401	0.0288606	0.283	7487
PID_INSULIN_PATHWAY%MSIGDB_C2%PID_INSULIN_PATHWAY	45	0.634784	1.73088	0.00588235	0.0288703	0.774	16365
REGULATION OF CYTOKINESIS%GOBP%GO:0032465	76	0.607624	1.73081	0	0.0288749	0.774	11107
RNA POLYMERASE III TRANSCRIPTION%REACTOME DATABASE ID RELEASE 65%74158	36	0.680485	1.73234	0.0100604	0.0288782	0.769	11322
ENTRY INTO HOST%GOBP%GO:0044409	30	0.632604	1.73094	0.00397614	0.028881	0.774	14165
MYELOID CELL ACTIVATION INVOLVED IN IMMUNE RESPONSE%GOBP%GO:0002275	491	0.50959	1.73244	0.012024	0.0288812	0.769	14803
NUCLEAR MATRIX%GOCC%GO:0016363	59	0.730993	1.90402	0	0.0288879	0.283	8572
CD209 (DC-SIGN) SIGNALING%REACTOME DATABASE ID RELEASE 65%5621575	21	0.684	1.73247	0.00207039	0.0288905	0.768	8554
ENTRY INTO OTHER ORGANISM INVOLVED IN SYMBIOTIC INTERACTION%GOBP%GO:0051828	30	0.632604	1.73094	0.00397614	0.0289053	0.774	14165
PROTEIN KINASE REGULATOR ACTIVITY%GOMF%GO:0019887	162	0.522714	1.73135	0.00606061	0.0289113	0.772	14219
M PHASE%REACTOME%R-HSA-68886.2	361	0.664123	1.90526	0	0.0289132	0.281	10885
PHOSPHOLIPASE ACTIVITY%GOMF%GO:0004620	85	0.503651	1.73043	0	0.0289209	0.775	17250
NEUROTROPHIC FACTOR-MEDIATED TRK RECEPTOR SIGNALING%PATHWAY INTERACTION DATABASE NCI-NATURE CURATED DATA%NEUROTROPHIC FACTOR-MEDIATED TRK RECEPTOR SIGNALING	60	0.586977	1.73056	0.00792079	0.0289224	0.775	9426
FC-EPSILON RECEPTOR SIGNALING PATHWAY%GOBP%GO:0038095	69	0.59065	1.73064	0.0077821	0.0289247	0.775	12174
ENTRY INTO CELL OF OTHER ORGANISM INVOLVED IN SYMBIOTIC INTERACTION%GOBP%GO:0051806	30	0.632604	1.73094	0.00397614	0.0289298	0.774	14165
CYTOSKELETON-DEPENDENT CYTOKINESIS%GOBP%GO:0061640	57	0.648752	1.73043	0.00201207	0.028941	0.775	3822
REGULATION OF SIGNALING BY CBL%REACTOME%R-HSA-912631.1	17	0.782744	1.90669	0	0.0289538	0.278	5568
ENTRY INTO HOST CELL%GOBP%GO:0030260	30	0.632604	1.73094	0.00397614	0.0289542	0.774	14165
HETEROTRIMERIC G-PROTEIN COMPLEX%GOCC%GO:0005834	22	0.632288	1.73106	0.00817996	0.0289547	0.774	11511
NUCLEOSOME ORGANIZATION%GOBP%GO:0034728	141	0.575326	1.73028	0.0118343	0.0289588	0.775	4665
PROTEOLYSIS INVOLVED IN CELLULAR PROTEIN CATABOLIC PROCESS%GOBP%GO:0051603	415	0.57271	1.73118	0.0120482	0.0289679	0.774	15502
GTPASE COMPLEX%GOCC%GO:1905360	22	0.632288	1.73106	0.00817996	0.0289793	0.774	11511
RNA LOCALIZATION%GOBP%GO:0006403	166	0.708895	1.90578	0.00201613	0.0289983	0.28	9477
NEGATIVE REGULATION OF CHROMOSOME SEPARATION%GOBP%GO:1905819	21	0.796657	1.90754	0.00197628	0.0290158	0.278	7487
CONDENSED CHROMOSOME, CENTROMERIC REGION%GOCC%GO:0000779	33	0.75546	1.72999	0.0020284	0.0290201	0.776	8599
DISEASES OF SIGNAL TRANSDUCTION%REACTOME%R-HSA-5663202.4	348	0.529804	1.72978	0.0118577	0.0290529	0.776	15330
5HT2 TYPE RECEPTOR MEDIATED SIGNALING PATHWAY%PANTHER PATHWAY%P04374	46	0.584321	1.72802	0.00596422	0.0290645	0.778	15607
MLL1 COMPLEX%GOCC%GO:0071339	29	0.730575	1.72742	0.00811359	0.0290659	0.778	9485
EXONUCLEOLYTIC NUCLEAR-TRANSCRIBED MRNA CATABOLIC PROCESS INVOLVED IN DEADENYLATION-DEPENDENT DECAY%GOBP%GO:0043928	33	0.67931	1.72818	0.00395257	0.0290664	0.778	7573
ANTIGEN PROCESSING AND PRESENTATION OF PEPTIDE ANTIGEN VIA MHC CLASS II%GOBP%GO:0002495	95	0.594538	1.72846	0.0139442	0.029071	0.778	12906
MICRORNA (MIRNA) BIOGENESIS%REACTOME DATABASE ID RELEASE 65%203927	24	0.714289	1.72807	0.004	0.0290712	0.778	11208
HOMOLOGY DIRECTED REPAIR%REACTOME DATABASE ID RELEASE 65%5693538	135	0.68048	1.90692	0	0.0290735	0.278	7981
G-PROTEIN BETA/GAMMA-SUBUNIT COMPLEX BINDING%GOMF%GO:0031683	17	0.639961	1.7283	0.0162272	0.0290748	0.778	9505
GLYCEROPHOSPHOLIPID BIOSYNTHESIS%REACTOME%R-HSA-1483206.4	120	0.487385	1.72822	0.0019802	0.0290768	0.778	13684
MODULATION BY VIRUS OF HOST MORPHOLOGY OR PHYSIOLOGY%GOBP%GO:0019048	30	0.642856	1.72836	0.01222	0.0290775	0.778	12312
MICROTUBULE END%GOCC%GO:1990752	22	0.742833	1.72937	0.00409836	0.0290852	0.776	11515
REGULATION OF RUNX1 EXPRESSION AND ACTIVITY%REACTOME DATABASE ID RELEASE 65%8934593	17	0.725937	1.72959	0	0.0290894	0.776	7743
MLL1/2 COMPLEX%GOCC%GO:0044665	29	0.730575	1.72742	0.00811359	0.0290896	0.778	9485
PRERIBOSOME%GOCC%GO:0030684	72	0.679228	1.72941	0.00785855	0.0290935	0.776	11907
ANTIGEN PROCESSING AND PRESENTATION OF PEPTIDE OR POLYSACCHARIDE ANTIGEN VIA MHC CLASS II%GOBP%GO:0002504	95	0.594538	1.72846	0.0139442	0.029095	0.778	12906
CHAPERONE COMPLEX%GOCC%GO:0101031	20	0.751739	1.72948	0.00801603	0.029097	0.776	6979
BETA-CATENIN INDEPENDENT WNT SIGNALING%REACTOME%R-HSA-3858494.3	140	0.563254	1.72925	0.00788955	0.029105	0.776	15607
TRANSCRIPTION FACTOR TFTC COMPLEX%GOCC%GO:0033276	15	0.762337	1.72743	0	0.0291134	0.778	8411
POSITIVE REGULATION OF IMMUNE EFFECTOR PROCESS%GOBP%GO:0002699	126	0.560314	1.72711	0.00809717	0.0291135	0.778	14561
IL2 SIGNALING EVENTS MEDIATED BY PI3K%PATHWAY INTERACTION DATABASE NCI-NATURE CURATED DATA%IL2 SIGNALING EVENTS MEDIATED BY PI3K	36	0.63584	1.72751	0.00594059	0.029114	0.778	13584
ANTIGEN PROCESSING AND PRESENTATION OF EXOGENOUS PEPTIDE ANTIGEN VIA MHC CLASS II%GOBP%GO:0019886	95	0.594538	1.72846	0.0139442	0.029119	0.778	12906
AU-RICH ELEMENT BINDING%GOMF%GO:0017091	21	0.635657	1.72782	0.00204082	0.0291199	0.778	10966
GMCSF-MEDIATED SIGNALING EVENTS%PATHWAY INTERACTION DATABASE NCI-NATURE CURATED DATA%GMCSF-MEDIATED SIGNALING EVENTS	36	0.636053	1.72851	0	0.029124	0.778	11846
PCNA-DEPENDENT LONG PATCH BASE EXCISION REPAIR%REACTOME DATABASE ID RELEASE 65%5651801	21	0.766265	1.72756	0.00609756	0.0291251	0.778	4832
NOD1 2 SIGNALING PATHWAY%REACTOME DATABASE ID RELEASE 65%168638	31	0.660973	1.72879	0.00604839	0.0291265	0.777	16343
REGULATION OF CYTOKINE-MEDIATED SIGNALING PATHWAY%GOBP%GO:0001959	122	0.553224	1.72713	0.0041841	0.0291356	0.778	17238
ANGIOTENSIN_II-STIMULATED_SIGNALING_THROUGH_G_PROTEINS_AND_BETA-ARRESTIN%PANTHER PATHWAY%P05911	33	0.605473	1.72896	0.00976562	0.0291387	0.776	12335
POSITIVE REGULATION OF PROTEIN UBIQUITINATION%GOBP%GO:0031398	88	0.585238	1.7276	0.0119522	0.0291408	0.778	15055
CELL PROJECTION ASSEMBLY%GOBP%GO:0030031	353	0.56773	1.72766	0.00596422	0.0291436	0.778	14406
APOPTOTIC SIGNALING PATHWAY%GOBP%GO:0097190	226	0.527808	1.7288	0.0020284	0.0291469	0.777	15467
REGULATION OF RESPONSE TO CYTOKINE STIMULUS%GOBP%GO:0060759	133	0.553868	1.72851	0.00416667	0.0291473	0.778	17766
HALLMARK_G2M_CHECKPOINT%MSIGDB_C2%HALLMARK_G2M_CHECKPOINT	195	0.766621	1.90593	0	0.029153	0.28	8359
POSITIVE REGULATION BY HOST OF VIRAL TRANSCRIPTION%GOBP%GO:0043923	17	0.74391	1.72681	0.00612245	0.0291537	0.778	7665
MANGANESE ION BINDING%GOMF%GO:0030145	32	0.609938	1.72685	0.00417537	0.0291678	0.778	16536
RAB GUANYL-NUCLEOTIDE EXCHANGE FACTOR ACTIVITY%GOMF%GO:0017112	49	0.651719	1.72881	0.00608519	0.0291694	0.777	13746
HISTONE DEACETYLATION%GOBP%GO:0016575	35	0.661899	1.72852	0.00990099	0.0291706	0.778	13975
REGULATION OF TP53 ACTIVITY THROUGH ACETYLATION%REACTOME%R-HSA-6804758.2	30	0.71677	1.72667	0.00409836	0.0291732	0.778	9717
BIOCARTA_IGF1_PATHWAY%MSIGDB_C2%BIOCARTA_IGF1_PATHWAY	21	0.672172	1.72856	0.013834	0.0291873	0.778	10706
TRANSCRIPTION OF E2F TARGETS UNDER NEGATIVE CONTROL BY DREAM COMPLEX%REACTOME DATABASE ID RELEASE 65%1362277	16	0.780185	1.72651	0.00414079	0.029188	0.778	3999
PID_MYC_PATHWAY%MSIGDB_C2%PID_MYC_PATHWAY	25	0.780392	1.90788	0	0.0292262	0.277	8854
FAS (CD95) SIGNALING PATHWAY%PATHWAY INTERACTION DATABASE NCI-NATURE CURATED DATA%FAS (CD95) SIGNALING PATHWAY	35	0.644831	1.72621	0.00595238	0.0292528	0.778	15991
SIGNALING EVENTS MEDIATED BY STEM CELL FACTOR RECEPTOR (C-KIT)%PATHWAY INTERACTION DATABASE NCI-NATURE CURATED DATA%SIGNALING EVENTS MEDIATED BY STEM CELL FACTOR RECEPTOR (C-KIT)	51	0.625503	1.72575	0.00801603	0.0292851	0.779	11544
ACTIVATION OF MAPKK ACTIVITY%GOBP%GO:0000186	24	0.647517	1.72575	0.0101833	0.0293079	0.779	10656
INTERFERON SIGNALING%REACTOME DATABASE ID RELEASE 65%913531	189	0.554438	1.72556	0.0136452	0.02932	0.78	15023
SIGNALING EVENTS MEDIATED BY HDAC CLASS I%PATHWAY INTERACTION DATABASE NCI-NATURE CURATED DATA%SIGNALING EVENTS MEDIATED BY HDAC CLASS I	66	0.630244	1.72576	0.00612245	0.0293293	0.779	9443
BDNF%IOB%BDNF	47	0.585616	1.7258	0.00395257	0.0293489	0.779	13660
NEGATIVE REGULATION OF TOLL-LIKE RECEPTOR SIGNALING PATHWAY%GOBP%GO:0034122	31	0.635164	1.72517	0.00212314	0.0293548	0.78	14753
CELL LEADING EDGE%GOCC%GO:0031252	229	0.5621	1.72547	0.00395257	0.0293587	0.78	11679
CYCLIN-DEPENDENT PROTEIN SERINE/THREONINE KINASE ACTIVITY%GOMF%GO:0004693	34	0.651356	1.72535	0.00208333	0.0293607	0.78	10935
PHOSPHATIDYLINOSITOL BISPHOSPHATE PHOSPHATASE ACTIVITY%GOMF%GO:0034593	26	0.680724	1.72552	0.004	0.0293672	0.78	8890
MODULATION BY SYMBIONT OF HOST CELLULAR PROCESS%GOBP%GO:0044068	22	0.691575	1.72522	0.0041841	0.0293694	0.78	14165
REGULATION OF CHROMOSOME SEPARATION%GOBP%GO:1905818	51	0.753062	1.90794	0.00207469	0.0294225	0.277	8671
REGULATION OF CELL DIVISION%GOBP%GO:0051302	103	0.562176	1.72481	0.0020202	0.0294325	0.78	11107
SISTER CHROMATID COHESION%GOBP%GO:0007062	31	0.677199	1.72471	0.00803213	0.0294534	0.78	12906
RNA POLYMERASE II TRANSCRIPTION INITIATION AND PROMOTER CLEARANCE%REACTOME%R-HSA-76042.3	48	0.647687	1.7237	0.00392157	0.0296229	0.781	10962
HIV TRANSCRIPTION INITIATION%REACTOME DATABASE ID RELEASE 65%167161	48	0.647687	1.7237	0.00392157	0.0296466	0.781	10962
PCG PROTEIN COMPLEX%GOCC%GO:0031519	44	0.760991	1.90796	0	0.029656	0.277	8089
TRANSCRIPTION COREGULATOR ACTIVITY%GOMF%GO:0003712	468	0.549299	1.72354	0.0100604	0.0296674	0.782	16312
RNA POLYMERASE II HIV PROMOTER ESCAPE%REACTOME DATABASE ID RELEASE 65%167162	48	0.647687	1.7237	0.00392157	0.0296703	0.781	10962
NEGATIVE REGULATION OF INTRACELLULAR SIGNAL TRANSDUCTION%GOBP%GO:1902532	411	0.496138	1.72328	0.00792079	0.029682	0.783	15467
TRANSLATION INITIATION FACTOR ACTIVITY%GOMF%GO:0003743	36	0.708773	1.72317	0.00970874	0.0296831	0.784	10067
ATTACHMENT OF SPINDLE MICROTUBULES TO KINETOCHORE%GOBP%GO:0008608	18	0.738443	1.72337	0.00398406	0.0296873	0.783	11647
RNA POLYMERASE II PROMOTER ESCAPE%REACTOME DATABASE ID RELEASE 65%73776	48	0.647687	1.7237	0.00392157	0.0296941	0.781	10962
REGULATION OF ACTIN NUCLEATION%GOBP%GO:0051125	16	0.73121	1.72317	0	0.0297068	0.784	8993
RNA POLYMERASE II TRANSCRIPTION PRE-INITIATION AND PROMOTER OPENING%REACTOME DATABASE ID RELEASE 65%73779	48	0.647687	1.7237	0.00392157	0.0297179	0.781	10962
PID_INSULIN_GLUCOSE_PATHWAY%MSIGDB_C2%PID_INSULIN_GLUCOSE_PATHWAY	26	0.648511	1.72284	0.00614754	0.0297344	0.784	9717
RNA POLYMERASE II TRANSCRIPTION INITIATION%REACTOME DATABASE ID RELEASE 65%75953	48	0.647687	1.7237	0.00392157	0.0297417	0.781	10962
ANION TRANSMEMBRANE TRANSPORT%GOBP%GO:0098656	99	0.491468	1.72231	0.0040404	0.0297581	0.785	15365
ANION CHANNEL ACTIVITY%GOMF%GO:0005253	78	0.51352	1.72372	0	0.0297631	0.781	13589
POSITIVE REGULATION OF PROTEIN IMPORT INTO NUCLEUS%GOBP%GO:0042307	28	0.628792	1.72217	0.0060241	0.0297665	0.786	13053
REGULATION OF DEPHOSPHORYLATION%GOBP%GO:0035303	128	0.543312	1.72233	0.00787402	0.0297765	0.785	14017
DEADENYLATION OF MRNA%REACTOME DATABASE ID RELEASE 65%429947	24	0.745361	1.72373	0.00195312	0.0297852	0.781	12866
NEGATIVE REGULATION OF HISTONE MODIFICATION%GOBP%GO:0031057	28	0.671013	1.72239	0.0039604	0.0297869	0.785	10176
GTPASE ACTIVATOR ACTIVITY%GOMF%GO:0005096	228	0.541402	1.72198	0.00413223	0.0297876	0.787	15253
GENE SILENCING BY RNA%REACTOME DATABASE ID RELEASE 65%211000	129	0.565237	1.72203	0.00579151	0.0297949	0.786	11208
BIOCARTA_FAS_PATHWAY%MSIGDB_C2%BIOCARTA_FAS_PATHWAY	30	0.689218	1.72255	0.00200401	0.0297962	0.785	12174
KINESIN BINDING%GOMF%GO:0019894	28	0.670531	1.72244	0.00204082	0.0298028	0.785	9501
RAB GERANYLGERANYLATION%REACTOME%R-HSA-8873719.2	65	0.591828	1.72259	0.008	0.0298122	0.785	14796
REGULATION OF MITOTIC CELL CYCLE PHASE TRANSITION%GOBP%GO:1901990	291	0.663531	1.90802	0	0.029824	0.277	11159
POSITIVE REGULATION OF CYTOKINE PRODUCTION%GOBP%GO:0001819	296	0.526087	1.72161	0.00207469	0.0298271	0.788	16024
PROTEIN DEACYLATION%GOBP%GO:0035601	44	0.632488	1.72166	0.0100402	0.0298328	0.787	13975
SIGNALING BY NTRK1 (TRKA)%REACTOME DATABASE ID RELEASE 65%187037	75	0.594887	1.72144	0.0141129	0.0298403	0.788	12965
PID_HDAC_CLASSI_PATHWAY%MSIGDB_C2%PID_HDAC_CLASSI_PATHWAY	66	0.626536	1.72136	0.00613497	0.0298423	0.788	9443
NEUROPILIN BINDING%GOMF%GO:0038191	18	0.692058	1.72146	0.0040404	0.0298538	0.788	11982
MACROMOLECULE DEACYLATION%GOBP%GO:0098732	44	0.632488	1.72166	0.0100402	0.0298563	0.787	13975
CHROMOSOME ORGANIZATION INVOLVED IN MEIOTIC CELL CYCLE%GOBP%GO:0070192	33	0.62565	1.72104	0.00595238	0.0298677	0.788	16369
SECRETORY GRANULE MEMBRANE%GOCC%GO:0030667	269	0.518262	1.72092	0.00792079	0.0298755	0.788	14165
STRESS-ACTIVATED PROTEIN KINASE SIGNALING CASCADE%GOBP%GO:0031098	109	0.586101	1.72119	0.0141129	0.029876	0.788	16343
PHOSPHOTRANSFERASE ACTIVITY, FOR OTHER SUBSTITUTED PHOSPHATE GROUPS%GOMF%GO:0016780	15	0.746505	1.72107	0	0.0298879	0.788	9155
CYCLIN A B1 B2 ASSOCIATED EVENTS DURING G2 M TRANSITION%REACTOME%R-HSA-69273.6	24	0.706448	1.71925	0.0195312	0.0299832	0.792	10412
CENTRIOLE REPLICATION%GOBP%GO:0007099	15	0.786124	1.71893	0.00198807	0.0299967	0.792	4201
PEPTIDYL-SERINE MODIFICATION%GOBP%GO:0018209	164	0.571818	1.71926	0.00801603	0.029998	0.792	16129
ENDONUCLEASE ACTIVITY, ACTIVE WITH EITHER RIBO- OR DEOXYRIBONUCLEIC ACIDS AND PRODUCING 5'-PHOSPHOMONOESTERS%GOMF%GO:0016893	31	0.691174	1.72037	0.00402414	0.0300014	0.79	13439
MODIFICATION-DEPENDENT PROTEIN CATABOLIC PROCESS%GOBP%GO:0019941	355	0.58065	1.71904	0.0140562	0.030002	0.792	15083
MIDBODY%GOCC%GO:0030496	125	0.621898	1.71895	0.00404858	0.0300072	0.792	11074
POSITIVE REGULATION OF DNA-TEMPLATED TRANSCRIPTION, ELONGATION%GOBP%GO:0032786	21	0.740945	1.71932	0.00198413	0.0300111	0.792	11854
SNARE COMPLEX%GOCC%GO:0031201	48	0.615624	1.72008	0.0059761	0.0300153	0.791	11497
REGULATION OF HISTONE ACETYLATION%GOBP%GO:0035065	41	0.622791	1.72	0.00603622	0.0300169	0.791	9590
INNATE IMMUNE RESPONSE ACTIVATING CELL SURFACE RECEPTOR SIGNALING PATHWAY%GOBP%GO:0002220	62	0.576893	1.72016	0.00814664	0.0300203	0.791	17224
MAGNESIUM ION BINDING%GOMF%GO:0000287	127	0.533355	1.72037	0.00406504	0.0300233	0.79	16536
RNA CAPPING%GOBP%GO:0036260	33	0.674875	1.71905	0.00591716	0.0300244	0.792	10962
REGULATION OF PROTEIN LOCALIZATION TO NUCLEUS%GOBP%GO:1900180	80	0.625891	1.90815	0.00198413	0.0300255	0.277	13053
PID_P53_REGULATION_PATHWAY%MSIGDB_C2%PID_P53_REGULATION_PATHWAY	57	0.663779	1.71934	0.00792079	0.030028	0.792	8110
VESICLE ORGANIZATION%GOBP%GO:0016050	280	0.547212	1.71987	0.0180361	0.0300311	0.791	13441
NEGATIVE REGULATION OF RESPONSE TO DNA DAMAGE STIMULUS%GOBP%GO:2001021	63	0.5923	1.71969	0.00595238	0.0300313	0.791	10108
T CELL RECEPTOR SIGNALING PATHWAY%GOBP%GO:0050852	85	0.6397	1.71872	0.0040568	0.0300326	0.793	17158
RIBOSOME BINDING%GOMF%GO:0043022	33	0.630074	1.71944	0.0102041	0.0300348	0.792	10986
GTPASE REGULATOR ACTIVITY%GOMF%GO:0030695	255	0.542186	1.71879	0.00413223	0.0300365	0.793	15253
MODIFICATION-DEPENDENT MACROMOLECULE CATABOLIC PROCESS%GOBP%GO:0043632	366	0.582778	1.71947	0.0140845	0.0300415	0.792	15083
INORGANIC ANION TRANSPORT%GOBP%GO:0015698	74	0.506638	1.72018	0.00211864	0.0300422	0.791	13589
ST_INTERLEUKIN_4_PATHWAY%MSIGDB_C2%ST_INTERLEUKIN_4_PATHWAY	26	0.638369	1.71848	0.00406504	0.030046	0.794	9923
STIMULATORY C-TYPE LECTIN RECEPTOR SIGNALING PATHWAY%GOBP%GO:0002223	59	0.582262	1.71971	0.00412371	0.0300501	0.791	17224
P53 PATHWAY%PATHWAY INTERACTION DATABASE NCI-NATURE CURATED DATA%P53 PATHWAY	57	0.663779	1.71934	0.00792079	0.0300513	0.792	8110
BIOCARTA_RAC1_PATHWAY%MSIGDB_C2%BIOCARTA_RAC1_PATHWAY	23	0.681392	1.71952	0.00610998	0.0300581	0.791	4691
REGULATION OF PROTEIN INSERTION INTO MITOCHONDRIAL MEMBRANE INVOLVED IN APOPTOTIC SIGNALING PATHWAY%GOBP%GO:1900739	23	0.675005	1.71852	0.0020202	0.0300581	0.794	12830
NEGATIVE REGULATION OF PHOSPHORUS METABOLIC PROCESS%GOBP%GO:0010563	419	0.501992	1.71949	0.00806452	0.0300608	0.792	14150
POSITIVE REGULATION OF PROTEIN INSERTION INTO MITOCHONDRIAL MEMBRANE INVOLVED IN APOPTOTIC SIGNALING PATHWAY%GOBP%GO:1900740	23	0.675005	1.71852	0.0020202	0.0300812	0.794	12830
INORGANIC ANION TRANSMEMBRANE TRANSPORT%GOBP%GO:0098661	37	0.547643	1.71828	0.0020284	0.0300955	0.794	13589
REGULATION OF HISTONE METHYLATION%GOBP%GO:0031060	37	0.703741	1.71802	0.00616016	0.0301181	0.794	12520
PROTEIN LOCALIZATION TO CHROMOSOME%GOBP%GO:0034502	46	0.680801	1.71808	0.00613497	0.0301287	0.794	11146
INTERLEUKIN SIGNALING PATHWAY%PANTHER PATHWAY%P00036	78	0.576082	1.71712	0.00603622	0.0301533	0.796	14622
POSITIVE REGULATION OF RESPONSE TO CYTOKINE STIMULUS%GOBP%GO:0060760	37	0.619815	1.71718	0.00612245	0.0301565	0.796	13220
SNRNA METABOLIC PROCESS%GOBP%GO:0016073	85	0.641486	1.71728	0.00601202	0.0301705	0.796	14169
UBIQUITIN LIGASE COMPLEX%GOCC%GO:0000151	272	0.569387	1.71719	0.00998004	0.0301734	0.796	16832
BIOCARTA_CELLCYCLE_PATHWAY%MSIGDB_C2%BIOCARTA_CELLCYCLE_PATHWAY	23	0.665894	1.71688	0.0123203	0.0301738	0.796	13145
REGULATION OF VIRAL TRANSCRIPTION%GOBP%GO:0046782	42	0.638977	1.71695	0.0100402	0.0301773	0.796	7665
PHOSPHATIDYLINOSITOL METABOLIC PROCESS%GOBP%GO:0046488	124	0.61269	1.90843	0	0.0301808	0.275	11433
BIOCARTA_MET_PATHWAY%MSIGDB_C2%BIOCARTA_MET_PATHWAY	37	0.644239	1.71779	0.00813008	0.030186	0.794	8594
MACROAUTOPHAGY%GOBP%GO:0016236	129	0.584257	1.71729	0.0139165	0.0301935	0.796	11262
RNA DESTABILIZATION%GOBP%GO:0050779	19	0.669454	1.71767	0.0138614	0.030201	0.794	11878
I-KAPPAB KINASE/NF-KAPPAB SIGNALING%GOBP%GO:0007249	55	0.59462	1.7163	0.00414079	0.0302115	0.8	16954
HISTONE DEUBIQUITINATION%GOBP%GO:0016578	21	0.730067	1.71729	0.00594059	0.0302151	0.796	8781
HISTONE H4-K16 ACETYLATION%GOBP%GO:0043984	19	0.78914	1.71674	0.00610998	0.0302195	0.799	8110
REGULATION OF GLUCOKINASE BY GLUCOKINASE REGULATORY PROTEIN%REACTOME%R-HSA-170822.3	27	0.848386	1.90867	0	0.0302216	0.274	6820
REGULATION OF PHOSPHOPROTEIN PHOSPHATASE ACTIVITY%GOBP%GO:0043666	34	0.602505	1.71634	0.015444	0.0302296	0.8	11846
ACTIVATION OF PROTEIN KINASE ACTIVITY%GOBP%GO:0032147	220	0.50195	1.71617	0.00607287	0.0302316	0.8	17280
UBIQUITIN-DEPENDENT PROTEIN CATABOLIC PROCESS%GOBP%GO:0006511	352	0.5802	1.71677	0.0140562	0.0302344	0.799	15083
TAT-MEDIATED ELONGATION OF THE HIV-1 TRANSCRIPT%REACTOME DATABASE ID RELEASE 65%167246	39	0.675746	1.71731	0.00784314	0.0302381	0.796	10962
INTERLEUKIN-1 SIGNALING%REACTOME DATABASE ID RELEASE 65%9020702	91	0.596833	1.71747	0.028	0.0302382	0.795	14625
BIOCARTA_CASPASE_PATHWAY%MSIGDB_C2%BIOCARTA_CASPASE_PATHWAY	23	0.722707	1.7166	0.00206186	0.0302398	0.799	13567
RESPONSE TO EPIDERMAL GROWTH FACTOR%GOBP%GO:0070849	26	0.659719	1.71636	0.00954198	0.0302475	0.8	13715
FORMATION OF HIV-1 ELONGATION COMPLEX CONTAINING HIV-1 TAT%REACTOME%R-HSA-167200.3	39	0.675746	1.71731	0.00784314	0.0302611	0.796	10962
BIOCARTA_INTEGRIN_PATHWAY%MSIGDB_C2%BIOCARTA_INTEGRIN_PATHWAY	38	0.636085	1.71604	0.00609756	0.0302664	0.8	12124
REGULATION OF VACUOLE ORGANIZATION%GOBP%GO:0044088	38	0.626378	1.71638	0.0138614	0.0302665	0.8	13498
HIV TRANSCRIPTION ELONGATION%REACTOME DATABASE ID RELEASE 65%167169	39	0.675746	1.71731	0.00784314	0.0302842	0.796	10962
CXCR3-MEDIATED SIGNALING EVENTS%PATHWAY INTERACTION DATABASE NCI-NATURE CURATED DATA%CXCR3-MEDIATED SIGNALING EVENTS	38	0.608476	1.71639	0.00816326	0.0302879	0.8	11225
PROTEIN SELF-ASSOCIATION%GOMF%GO:0043621	38	0.587696	1.71582	0.00401606	0.0302971	0.8	11396
POSITIVE REGULATION OF JUN KINASE ACTIVITY%GOBP%GO:0043507	46	0.615958	1.71585	0.00209205	0.0303097	0.8	16212
NEGATIVE REGULATION OF SISTER CHROMATID SEGREGATION%GOBP%GO:0033046	24	0.810315	1.90884	0	0.030357	0.274	7487
CARBOXY-TERMINAL DOMAIN PROTEIN KINASE COMPLEX%GOCC%GO:0032806	24	0.700866	1.71554	0.00595238	0.0303621	0.8	10943
DNA DAMAGE BYPASS%REACTOME DATABASE ID RELEASE 65%73893	47	0.664862	1.71541	0.00420168	0.0303936	0.8	11021
PID_PTP1B_PATHWAY%MSIGDB_C2%PID_PTP1B_PATHWAY	52	0.593336	1.71496	0.00416667	0.0304026	0.8	14071
SIGNALING EVENTS MEDIATED BY PTP1B%PATHWAY INTERACTION DATABASE NCI-NATURE CURATED DATA%SIGNALING EVENTS MEDIATED BY PTP1B	52	0.593336	1.71496	0.00416667	0.0304244	0.8	14071
ATP-DEPENDENT MICROTUBULE MOTOR ACTIVITY, PLUS-END-DIRECTED%GOMF%GO:0008574	27	0.647693	1.71498	0.00205339	0.0304393	0.8	15060
NUCLEAR HORMONE RECEPTOR BINDING%GOMF%GO:0035257	122	0.58124	1.71521	0.0100806	0.0304398	0.8	12879
NEGATIVE REGULATION OF PHOSPHORYLATION%GOBP%GO:0042326	342	0.498892	1.71342	0.00603622	0.0304459	0.801	15529
SIGNALING BY TGF-BETA RECEPTOR COMPLEX%REACTOME%R-HSA-170834.1	72	0.623524	1.71344	0.00606061	0.0304527	0.801	12842
NEGATIVE REGULATION OF SUPRAMOLECULAR FIBER ORGANIZATION%GOBP%GO:1902904	71	0.576779	1.71502	0.0101215	0.0304577	0.8	9858
N-TERMINAL PROTEIN AMINO ACID ACETYLATION%GOBP%GO:0006474	15	0.727972	1.7135	0.00582524	0.0304597	0.801	5391
PID_TRKR_PATHWAY%MSIGDB_C2%PID_TRKR_PATHWAY	62	0.584896	1.7147	0.008	0.0304613	0.8	9426
REGULATION OF CYSTEINE-TYPE ENDOPEPTIDASE ACTIVITY%GOBP%GO:2000116	191	0.491197	1.71358	0.004	0.0304616	0.801	15714
PROTEIN CATABOLIC PROCESS%GOBP%GO:0030163	485	0.5519	1.71506	0.0160966	0.0304709	0.8	16985
ADP BINDING%GOMF%GO:0043531	23	0.622212	1.71319	0.00591716	0.0304725	0.804	13105
KINASE ACTIVATOR ACTIVITY%GOMF%GO:0019209	65	0.562776	1.71325	0.00410678	0.0304745	0.804	16129
REGULATION OF BINDING%GOBP%GO:0051098	260	0.522797	1.71421	0.00204499	0.0304755	0.801	15555
RESPONSE TO ORGANONITROGEN COMPOUND%GOBP%GO:0010243	492	0.486372	1.7127	0.00203666	0.030479	0.806	15942
PROTEIN KINASE C BINDING%GOMF%GO:0005080	35	0.588979	1.71358	0.00974659	0.0304825	0.801	18712
ACTIN CYTOSKELETON ORGANIZATION%GOBP%GO:0030036	316	0.524653	1.71422	0.00200803	0.0304867	0.801	15469
NEGATIVE REGULATION OF CHROMATIN ORGANIZATION%GOBP%GO:1905268	37	0.636205	1.71363	0.00785855	0.0304893	0.801	11180
NEGATIVE REGULATION OF DNA RECOMBINATION%GOBP%GO:0045910	22	0.718599	1.71275	0.00589391	0.0304925	0.806	9459
CYTOSKELETON-DEPENDENT INTRACELLULAR TRANSPORT%GOBP%GO:0030705	134	0.583414	1.7131	0.00592885	0.0304952	0.805	10726
CELL DIVISION%GOBP%GO:0051301	107	0.624605	1.71429	0.00804829	0.0304959	0.801	13280
VEGF SIGNALING PATHWAY%PANTHER PATHWAY%P00056	61	0.589116	1.71453	0.00411523	0.0305009	0.801	16365
FANCONI ANEMIA PATHWAY%REACTOME DATABASE ID RELEASE 65%6783310	37	0.685422	1.7144	0	0.030505	0.801	4832
TRANSLATION FACTOR ACTIVITY, RNA BINDING%GOMF%GO:0008135	65	0.624058	1.71244	0.00583658	0.0305103	0.806	13777
SIGNALING BY TGF-BETA FAMILY MEMBERS%REACTOME DATABASE ID RELEASE 65%9006936	100	0.57756	1.7123	0.0121704	0.0305104	0.807	13584
PROTEIN-CONTAINING COMPLEX SCAFFOLD ACTIVITY%GOMF%GO:0032947	58	0.594287	1.71276	0.0101833	0.0305105	0.806	16996
ENDORIBONUCLEASE ACTIVITY, PRODUCING 5'-PHOSPHOMONOESTERS%GOMF%GO:0016891	25	0.71408	1.71364	0.00200401	0.0305111	0.801	8241
NUCLEOSIDE-TRIPHOSPHATASE REGULATOR ACTIVITY%GOMF%GO:0060589	288	0.538475	1.71219	0.00623701	0.030512	0.807	15253
POSITIVE REGULATION OF INTERLEUKIN-2 PRODUCTION%GOBP%GO:0032743	20	0.714584	1.7143	0.00416667	0.030513	0.801	10682
NUCLEAR PORE ORGANIZATION%GOBP%GO:0006999	15	0.822802	1.71225	0	0.030513	0.807	8023
HALLMARK_UV_RESPONSE_UP%MSIGDB_C2%HALLMARK_UV_RESPONSE_UP	156	0.485026	1.71236	0.00798403	0.0305166	0.807	12551
PROTEIN C-TERMINUS BINDING%GOMF%GO:0008022	131	0.573163	1.71249	0.0100806	0.0305205	0.806	12238
EXTRINSIC COMPONENT OF PLASMA MEMBRANE%GOCC%GO:0019897	125	0.542224	1.71157	0.0136452	0.0305207	0.809	12052
UB-SPECIFIC PROCESSING PROTEASES%REACTOME DATABASE ID RELEASE 65%5689880	218	0.549102	1.71279	0.0117417	0.0305278	0.806	17238
DOWNSTREAM TCR SIGNALING%REACTOME DATABASE ID RELEASE 65%202424	94	0.605757	1.71159	0.02	0.0305297	0.809	17143
NEGATIVE REGULATION OF PHOSPHATE METABOLIC PROCESS%GOBP%GO:0045936	418	0.501005	1.71365	0.00809717	0.0305329	0.801	14150
NEGATIVE REGULATION OF UBIQUITIN-DEPENDENT PROTEIN CATABOLIC PROCESS%GOBP%GO:2000059	37	0.642813	1.71381	0.00790514	0.0305354	0.801	10977
NUCLEOTIDE-BINDING DOMAIN, LEUCINE RICH REPEAT CONTAINING RECEPTOR SIGNALING PATHWAY%GOBP%GO:0035872	27	0.639248	1.71372	0.006	0.0305403	0.801	5613
TP53 REGULATES TRANSCRIPTION OF GENES INVOLVED IN G2 CELL CYCLE ARREST%REACTOME DATABASE ID RELEASE 65%6804114	18	0.705916	1.71163	0.00416667	0.0305404	0.809	4612
NEGATIVE REGULATION OF PROTEIN PHOSPHORYLATION%GOBP%GO:0001933	318	0.506814	1.71281	0.00608519	0.030542	0.806	15097
SIGNALING BY FGFR2%REACTOME DATABASE ID RELEASE 65%5654738	66	0.559627	1.71192	0.00952381	0.0305445	0.808	6919
HDR THROUGH HOMOLOGOUS RECOMBINATION (HRR) OR SINGLE STRAND ANNEALING (SSA)%REACTOME%R-HSA-5693567.2	129	0.676072	1.90911	0	0.03055	0.274	8760
HSF1-DEPENDENT TRANSACTIVATION%REACTOME%R-HSA-3371571.1	22	0.668055	1.71384	0.0040568	0.0305534	0.801	11794
MEMBRANE FUSION%GOBP%GO:0061025	153	0.528073	1.71164	0.00401606	0.0305598	0.809	12172
RNA POLYMERASE III TRANSCRIPTION INITIATION FROM TYPE 3 PROMOTER%REACTOME%R-HSA-76071.2	28	0.67408	1.71193	0.0118812	0.0305601	0.808	11322
BIOCARTA_TNFR1_PATHWAY%MSIGDB_C2%BIOCARTA_TNFR1_PATHWAY	29	0.685133	1.71282	0.00814664	0.030561	0.806	10559
NUCLEAR UBIQUITIN LIGASE COMPLEX%GOCC%GO:0000152	39	0.677419	1.7139	0.00196464	0.0305613	0.801	12764
PEPTIDYL-THREONINE PHOSPHORYLATION%GOBP%GO:0018107	73	0.594543	1.71174	0.00813008	0.0305743	0.809	13070
PID_ECADHERIN_NASCENT_AJ_PATHWAY%MSIGDB_C2%PID_ECADHERIN_NASCENT_AJ_PATHWAY	38	0.656292	1.71167	0.00798403	0.0305753	0.809	11981
PROTEIN DEACETYLASE ACTIVITY%GOMF%GO:0033558	44	0.656187	1.71287	0.00804829	0.0305758	0.806	13975
NEGATIVE REGULATION OF G2/M TRANSITION OF MITOTIC CELL CYCLE%GOBP%GO:0010972	34	0.669724	1.71195	0.00203252	0.030579	0.808	12667
POSITIVE REGULATION OF PRODUCTION OF MOLECULAR MEDIATOR OF IMMUNE RESPONSE%GOBP%GO:0002702	53	0.559495	1.71391	0.00585938	0.0305833	0.801	16371
POSITIVE REGULATION OF VIRAL LIFE CYCLE%GOBP%GO:1903902	53	0.606567	1.71121	0.0039604	0.0305933	0.809	9905
DEACETYLASE ACTIVITY%GOMF%GO:0019213	52	0.624647	1.71126	0.006	0.0306058	0.809	13975
HISTONE DEACETYLASE ACTIVITY%GOMF%GO:0004407	41	0.66817	1.71098	0.0060241	0.0306139	0.811	13975
P53 PATHWAY%PANTHER PATHWAY%P00059	45	0.619218	1.71106	0.002	0.0306152	0.81	11225
DNA SYNTHESIS INVOLVED IN DNA REPAIR%GOBP%GO:0000731	45	0.645176	1.71077	0.00409836	0.0306546	0.811	11021
PEPTIDYL-SERINE PHOSPHORYLATION%GOBP%GO:0018105	151	0.579369	1.71062	0.0101215	0.0306812	0.812	14472
REGULATION OF SISTER CHROMATID COHESION%GOBP%GO:0007063	17	0.731711	1.71043	0.00199203	0.0306855	0.812	8671
5'-3' EXONUCLEASE ACTIVITY%GOMF%GO:0008409	17	0.750624	1.71048	0	0.0306974	0.812	6347
SIGNALING BY VEGF%REACTOME DATABASE ID RELEASE 65%194138	97	0.580846	1.71021	0.00803213	0.030704	0.813	17061
ISOMERASE ACTIVITY%GOMF%GO:0016853	136	0.505719	1.71025	0.00813008	0.0307095	0.813	15866
CATALYTIC ACTIVITY, ACTING ON A TRNA%GOMF%GO:0140101	99	0.632608	1.71001	0.00798403	0.0307492	0.813	12541
NUCLEOTIDE EXCISION REPAIR%REACTOME%R-HSA-5696398.2	95	0.635368	1.71007	0.00992064	0.0307622	0.813	14024
DNA REPLICATION%GOBP%GO:0006260	157	0.756578	1.90913	0	0.0308067	0.274	6967
POSITIVE REGULATION OF PROTEIN KINASE ACTIVITY%GOBP%GO:0045860	385	0.501332	1.70962	0.00614754	0.0308454	0.813	12633
ERYTHROCYTE HOMEOSTASIS%GOBP%GO:0034101	38	0.57467	1.70968	0.00203666	0.0308478	0.813	7229
ACYLGLYCEROL O-ACYLTRANSFERASE ACTIVITY%GOMF%GO:0016411	25	0.570638	1.70947	0.0152091	0.0308646	0.813	13294
SNRNA PROCESSING%GOBP%GO:0016180	22	0.731714	1.70933	0.00210526	0.0308667	0.813	7251
MICROTUBULE-BASED MOVEMENT%GOBP%GO:0007018	204	0.548169	1.70927	0.00393701	0.0308673	0.813	10726
PID_ANGIOPOIETIN_RECEPTOR_PATHWAY%MSIGDB_C2%PID_ANGIOPOIETIN_RECEPTOR_PATHWAY	50	0.601711	1.70919	0.01	0.0308728	0.813	18199
MICROTUBULE POLYMERIZATION%GOBP%GO:0046785	26	0.696471	1.70884	0.00407332	0.0309702	0.813	11257
POSITIVE REGULATION OF AUTOPHAGY%GOBP%GO:0010508	83	0.567296	1.70871	0.0122449	0.031	0.814	13155
COPI-COATED VESICLE%GOCC%GO:0030137	18	0.704591	1.70794	0.00204082	0.0310079	0.815	12988
BIOCARTA_IL2RB_PATHWAY%MSIGDB_C2%BIOCARTA_IL2RB_PATHWAY	38	0.650472	1.70866	0.00203666	0.0310133	0.814	12184
BIOCARTA_HIVNEF_PATHWAY%MSIGDB_C2%BIOCARTA_HIVNEF_PATHWAY	58	0.628251	1.70794	0.00400802	0.0310291	0.815	15808
S-ADENOSYLMETHIONINE-DEPENDENT METHYLTRANSFERASE ACTIVITY%GOMF%GO:0008757	128	0.595078	1.70588	0.00616016	0.0310382	0.818	12652
ACTIVATION OF APC C AND APC C:CDC20 MEDIATED DEGRADATION OF MITOTIC PROTEINS%REACTOME%R-HSA-176814.2	75	0.655308	1.70804	0.0277778	0.0310383	0.815	9825
REGULATION OF TRANSLATIONAL INITIATION%GOBP%GO:0006446	69	0.618233	1.7081	0.00980392	0.0310391	0.815	10048
PROTEIN BINDING, BRIDGING%GOMF%GO:0030674	143	0.525616	1.70845	0.0119522	0.0310407	0.814	15069
P-BODY%GOCC%GO:0000932	63	0.670741	1.90922	0	0.0310407	0.274	9908
REGULATION OF PROTEIN DEPOLYMERIZATION%GOBP%GO:1901879	37	0.61814	1.7059	0.0162272	0.0310523	0.818	12278
PROTEIN-DNA COMPLEX DISASSEMBLY%GOBP%GO:0032986	20	0.699557	1.70614	0.0118577	0.0310562	0.818	6370
SYNTHESIS OF SUBSTRATES IN N-GLYCAN BIOSYTHESIS%REACTOME%R-HSA-446219.2	63	0.516053	1.70814	0.0122449	0.0310565	0.815	13386
CELLULAR RESPONSE TO ORGANIC CYCLIC COMPOUND%GOBP%GO:0071407	286	0.500576	1.70632	0.00803213	0.0310592	0.818	13968
ASSOCIATION OF TRIC CCT WITH TARGET PROTEINS DURING BIOSYNTHESIS%REACTOME%R-HSA-390471.1	38	0.641031	1.70745	0.0102041	0.0310623	0.816	12040
TGF_BETA_RECEPTOR%NETPATH%TGF_BETA_RECEPTOR	219	0.576861	1.70729	0.0122699	0.0310629	0.816	16235
PROTEIN PHOSPHATASE BINDING%GOMF%GO:0019903	91	0.56423	1.70773	0.0119284	0.031065	0.815	16305
NEGATIVE REGULATION OF CELL CYCLE G2/M PHASE TRANSITION%GOBP%GO:1902750	46	0.64928	1.70619	0.00202429	0.031065	0.818	15053
O-ACYLTRANSFERASE ACTIVITY%GOMF%GO:0008374	45	0.517191	1.70819	0.012024	0.0310653	0.815	13294
REGULATION OF PHOSPHATASE ACTIVITY%GOBP%GO:0010921	94	0.53246	1.70537	0.00589391	0.0310691	0.819	16286
ERBB SIGNALING PATHWAY%GOBP%GO:0038127	66	0.593642	1.70591	0.00206186	0.0310699	0.818	16540
DDX58 IFIH1-MEDIATED INDUCTION OF INTERFERON-ALPHA BETA%REACTOME DATABASE ID RELEASE 65%168928	69	0.562204	1.70533	0.011811	0.03107	0.819	13461
POSITIVE REGULATION OF BINDING%GOBP%GO:0051099	125	0.542745	1.70757	0.0020284	0.031073	0.816	15555
APC C:CDC20 MEDIATED DEGRADATION OF MITOTIC PROTEINS%REACTOME%R-HSA-176409.2	74	0.651215	1.70747	0.0275591	0.0310736	0.816	9825
POSITIVE REGULATION OF INTERFERON-ALPHA PRODUCTION%GOBP%GO:0032727	19	0.687388	1.70636	0.0039604	0.0310737	0.818	9206
ENDODEOXYRIBONUCLEASE ACTIVITY%GOMF%GO:0004520	36	0.66405	1.70763	0	0.0310762	0.815	13643
RNA POLYMERASE III TRANSCRIPTION INITIATION FROM TYPE 2 PROMOTER%REACTOME%R-HSA-76066.2	27	0.690182	1.70821	0.00798403	0.0310813	0.815	10962
HISTONE H3 ACETYLATION%GOBP%GO:0043966	40	0.657826	1.70731	0.00409836	0.0310819	0.816	11367
OTHER SEMAPHORIN INTERACTIONS%REACTOME DATABASE ID RELEASE 65%416700	19	0.701743	1.70596	0.00609756	0.0310824	0.818	13977
REGULATION OF HEMATOPOIETIC STEM CELL DIFFERENTIATION%GOBP%GO:1902036	24	0.679043	1.70639	0.004	0.0310839	0.818	8054
CYTOPLASMIC SIDE OF MEMBRANE%GOCC%GO:0098562	171	0.538168	1.70539	0.011811	0.0310845	0.819	17158
SIGNALING BY INTERLEUKINS%REACTOME DATABASE ID RELEASE 65%449147	447	0.504467	1.70659	0.01002	0.0310868	0.818	15516
POLY(U) RNA BINDING%GOMF%GO:0008266	16	0.744326	1.70678	0.00396825	0.0310878	0.818	3818
REGULATION OF MAP KINASE ACTIVITY%GOBP%GO:0043405	253	0.499379	1.7054	0.0041841	0.0310951	0.819	17338
POSITIVE REGULATION OF KINASE ACTIVITY%GOBP%GO:0033674	413	0.499865	1.70643	0.00613497	0.0310988	0.818	12633
POSITIVE REGULATION OF RESPONSE TO DNA DAMAGE STIMULUS%GOBP%GO:2001022	70	0.596465	1.70553	0.0101833	0.0310998	0.818	9298
REGULATION OF MICROTUBULE POLYMERIZATION OR DEPOLYMERIZATION%GOBP%GO:0031110	51	0.616448	1.70662	0.00627615	0.0311021	0.818	12034
TGF_BETA_RECEPTOR%IOB%TGF_BETA_RECEPTOR	190	0.579065	1.7071	0.0122951	0.0311028	0.817	13285
NIK/NF-KAPPAB SIGNALING%GOBP%GO:0038061	29	0.687433	1.70543	0.00204082	0.0311057	0.818	16040
CELL DIVISION SITE%GOCC%GO:0032153	41	0.628635	1.70678	0.00816326	0.0311067	0.818	11647
RESPONSE TO STEROID HORMONE%GOBP%GO:0048545	119	0.53228	1.7067	0.00996016	0.0311079	0.818	13788
PID_VEGFR1_2_PATHWAY%MSIGDB_C2%PID_VEGFR1_2_PATHWAY	69	0.613771	1.70693	0.0119284	0.0311093	0.818	17061
PID_ALPHA_SYNUCLEIN_PATHWAY%MSIGDB_C2%PID_ALPHA_SYNUCLEIN_PATHWAY	32	0.618433	1.70646	0.004	0.0311123	0.818	10676
TSH%NETPATH%TSH	82	0.563406	1.70484	0.00204499	0.0311151	0.819	13584
VEGFR2 MEDIATED VASCULAR PERMEABILITY%REACTOME%R-HSA-5218920.2	24	0.659294	1.70698	0.00195695	0.0311174	0.818	12124
RNA 5'-END PROCESSING%GOBP%GO:0000966	17	0.713255	1.70493	0.00792079	0.031119	0.819	11900
PROTEIN TARGETING TO VACUOLE%GOBP%GO:0006623	24	0.687165	1.70687	0.0115385	0.0311244	0.818	12172
CELL DIVISION SITE PART%GOCC%GO:0032155	41	0.628635	1.70678	0.00816326	0.0311285	0.818	11647
7-METHYLGUANOSINE RNA CAPPING%GOBP%GO:0009452	32	0.66876	1.70314	0.00591716	0.0311383	0.819	10962
INOSITOL PHOSPHATE METABOLISM%REACTOME DATABASE ID RELEASE 65%1483249	47	0.58662	1.70493	0.0040568	0.0311397	0.819	15055
REGULATION OF PROTEIN IMPORT%GOBP%GO:1904589	42	0.577416	1.70499	0.0100402	0.0311494	0.819	13053
REGULATION OF PROTEIN STABILITY%GOBP%GO:0031647	224	0.5295	1.70494	0.012	0.0311505	0.819	10946
POSITIVE REGULATION OF DEFENSE RESPONSE%GOBP%GO:0031349	294	0.513531	1.70372	0.002079	0.0311544	0.819	17292
DEPOSITION OF NEW CENPA-CONTAINING NUCLEOSOMES AT THE CENTROMERE%REACTOME DATABASE ID RELEASE 65%606279	70	0.617429	1.70285	0.015873	0.0311577	0.819	4623
7-METHYLGUANOSINE MRNA CAPPING%GOBP%GO:0006370	32	0.66876	1.70314	0.00591716	0.0311593	0.819	10962
PROTEIN LOCALIZATION TO CHROMOSOME, CENTROMERIC REGION%GOBP%GO:0071459	16	0.78514	1.70319	0.00596422	0.0311651	0.819	8671
REGULATION OF MITOCHONDRIAL MEMBRANE PERMEABILITY INVOLVED IN APOPTOTIC PROCESS%GOBP%GO:1902108	19	0.645274	1.70277	0.00623701	0.0311671	0.819	14611
REGULATION OF PROTEIN CATABOLIC PROCESS%GOBP%GO:0042176	278	0.521243	1.70327	0.0218688	0.0311722	0.819	13813
RNA POLYMERASE II REGULATORY REGION DNA BINDING%GOMF%GO:0001012	475	0.513222	1.70375	0.0119284	0.0311723	0.819	15954
PHOSPHORIC ESTER HYDROLASE ACTIVITY%GOMF%GO:0042578	290	0.51153	1.70348	0.00817996	0.0311725	0.819	15965
NUCLEOSOME ASSEMBLY%REACTOME%R-HSA-774815.1	70	0.617429	1.70285	0.015873	0.0311788	0.819	4623
DNA REPAIR COMPLEX%GOCC%GO:1990391	32	0.687906	1.70292	0.00398406	0.031181	0.819	15643
LEPTIN%IOB%LEPTIN	50	0.582398	1.70333	0.0160321	0.0311881	0.819	16129
RNA POLYMERASE III TRANSCRIPTION INITIATION FROM TYPE 1 PROMOTER%REACTOME%R-HSA-76061.2	28	0.67712	1.70329	0.00790514	0.0311883	0.819	10962
SIGNAL TRANSDUCTION BY P53 CLASS MEDIATOR%GOBP%GO:0072331	111	0.573887	1.7035	0.00627615	0.0311905	0.819	15684
RNA POLYMERASE II REGULATORY REGION SEQUENCE-SPECIFIC DNA BINDING%GOMF%GO:0000977	475	0.513222	1.70375	0.0119284	0.0311936	0.819	15954
PROCESS UTILIZING AUTOPHAGIC MECHANISM%GOBP%GO:0061919	165	0.55671	1.70415	0.016129	0.0311983	0.819	13568
MAPK6 MAPK4 SIGNALING%REACTOME DATABASE ID RELEASE 65%5687128	86	0.581493	1.70336	0.0203252	0.031199	0.819	9825
EPHA2 FORWARD SIGNALING%PATHWAY INTERACTION DATABASE NCI-NATURE CURATED DATA%EPHA2 FORWARD SIGNALING	19	0.689464	1.70383	0.00803213	0.0312007	0.819	10386
REGULATION OF PEPTIDE TRANSPORT%GOBP%GO:0090087	484	0.469299	1.70407	0.00592885	0.0312008	0.819	17589
PHOSPHOLIPID BINDING%GOMF%GO:0005543	308	0.49486	1.70259	0.010142	0.0312017	0.82	12821
CELLULAR ZINC ION HOMEOSTASIS%GOBP%GO:0006882	18	0.611676	1.70251	0.00384615	0.0312087	0.82	13985
AUTOPHAGY%GOBP%GO:0006914	165	0.55671	1.70415	0.016129	0.0312197	0.819	13568
PID_EPHA2_FWD_PATHWAY%MSIGDB_C2%PID_EPHA2_FWD_PATHWAY	19	0.689464	1.70383	0.00803213	0.031222	0.819	10386
VACUOLE ORGANIZATION%GOBP%GO:0007033	96	0.56793	1.70428	0.016129	0.0312257	0.819	13499
REGULATION OF UBIQUITIN-DEPENDENT PROTEIN CATABOLIC PROCESS%GOBP%GO:2000058	123	0.574995	1.70435	0.0118577	0.0312291	0.819	13101
MYD88-DEPENDENT TOLL-LIKE RECEPTOR SIGNALING PATHWAY%GOBP%GO:0002755	29	0.606317	1.70446	0.0123711	0.0312297	0.819	12633
RHO GTPASE CYCLE%REACTOME DATABASE ID RELEASE 65%194840	138	0.556777	1.70391	0.00801603	0.0312329	0.819	10386
BIOCARTA_IL2_PATHWAY%MSIGDB_C2%BIOCARTA_IL2_PATHWAY	22	0.694374	1.70416	0.00210084	0.0312389	0.819	11462
FC EPSILON RECEPTOR (FCERI) SIGNALING%REACTOME DATABASE ID RELEASE 65%2454202	134	0.567145	1.70429	0.0164948	0.0312428	0.819	17158
UNFOLDED PROTEIN BINDING%GOMF%GO:0051082	83	0.565149	1.70383	0.0140562	0.0312433	0.819	9564
CYTOPLASMIC SIDE OF PLASMA MEMBRANE%GOCC%GO:0009898	151	0.552116	1.70217	0.00998004	0.0312437	0.82	15081
VESICLE LOCALIZATION%GOBP%GO:0051648	194	0.534244	1.70223	0.00803213	0.0312455	0.82	11599
CELLULAR RESPONSE TO DRUG%GOBP%GO:0035690	171	0.502207	1.70229	0.00809717	0.0312553	0.82	13968
PROCESSING OF DNA DOUBLE-STRAND BREAK ENDS%REACTOME DATABASE ID RELEASE 65%5693607	95	0.67089	1.90931	0	0.0312699	0.274	7981
CHROMATIN REMODELING%GOBP%GO:0006338	138	0.665515	1.9097	0	0.0313211	0.27	9766
CELLULAR RESPONSE TO AMMONIUM ION%GOBP%GO:0071242	38	0.578131	1.70165	0.00607287	0.0313796	0.821	13786
M G1 TRANSITION%REACTOME%R-HSA-68874.2	81	0.667976	1.70117	0.0203252	0.0313809	0.823	10171
BIOCARTA_ETS_PATHWAY%MSIGDB_C2%BIOCARTA_ETS_PATHWAY	18	0.691298	1.70157	0.00852879	0.0313905	0.821	7604
NEGATIVE REGULATION OF MICROTUBULE POLYMERIZATION OR DEPOLYMERIZATION%GOBP%GO:0031111	24	0.644399	1.70151	0.0121457	0.0313916	0.821	9501
DNA REPLICATION PRE-INITIATION%REACTOME DATABASE ID RELEASE 65%69002	81	0.667976	1.70117	0.0203252	0.0314019	0.823	10171
REGULATION OF SMALL GTPASE MEDIATED SIGNAL TRANSDUCTION%GOBP%GO:0051056	223	0.531944	1.70124	0.01002	0.0314107	0.822	11456
DEATH RECEPTOR SIGNALLING%REACTOME DATABASE ID RELEASE 65%73887	136	0.572368	1.7012	0.0124224	0.0314119	0.822	12342
ANGIOPOIETIN RECEPTOR TIE2-MEDIATED SIGNALING%PATHWAY INTERACTION DATABASE NCI-NATURE CURATED DATA%ANGIOPOIETIN RECEPTOR TIE2-MEDIATED SIGNALING	49	0.603035	1.70129	0.0120968	0.0314234	0.822	9717
REGULATION OF APC C ACTIVATORS BETWEEN G1 S AND EARLY ANAPHASE%REACTOME DATABASE ID RELEASE 65%176408	79	0.64613	1.70131	0.0238569	0.0314378	0.822	9825
APOPTOTIC MITOCHONDRIAL CHANGES%GOBP%GO:0008637	45	0.55743	1.70075	0.00404858	0.0314422	0.823	14611
REGULATION OF CYTOPLASMIC TRANSPORT%GOBP%GO:1903649	21	0.677496	1.70082	0.00998004	0.0314441	0.823	16129
MICROTUBULE MOTOR ACTIVITY%GOMF%GO:0003777	75	0.577038	1.70092	0.00606061	0.0314525	0.823	15939
REGULATION OF NIK/NF-KAPPAB SIGNALING%GOBP%GO:1901222	74	0.573614	1.70082	0.00406504	0.0314644	0.823	12633
PID_RHOA_PATHWAY%MSIGDB_C2%PID_RHOA_PATHWAY	45	0.606025	1.70049	0.00626305	0.0314795	0.823	17553
PML BODY%GOCC%GO:0016605	61	0.609962	1.70033	0.010101	0.0314811	0.823	17284
PID_CD8_TCR_DOWNSTREAM_PATHWAY%MSIGDB_C2%PID_CD8_TCR_DOWNSTREAM_PATHWAY	65	0.593722	1.70039	0.0139721	0.0314828	0.823	16365
NUCLEOSIDE BIOSYNTHETIC PROCESS%GOBP%GO:0009163	27	0.607334	1.70021	0.00609756	0.0314899	0.823	7792
RHOA SIGNALING PATHWAY%PATHWAY INTERACTION DATABASE NCI-NATURE CURATED DATA%RHOA SIGNALING PATHWAY	45	0.606025	1.70049	0.00626305	0.0314998	0.823	17553
MANNOSYLTRANSFERASE ACTIVITY%GOMF%GO:0000030	23	0.633839	1.6998	0.00594059	0.0315475	0.823	10822
TOLL LIKE RECEPTOR 5 (TLR5) CASCADE%REACTOME%R-HSA-168176.1	74	0.602875	1.69989	0.0101626	0.0315557	0.823	16343
RNA POLYMERASE II CARBOXY-TERMINAL DOMAIN KINASE ACTIVITY%GOMF%GO:0008353	15	0.741961	1.6998	0.00392157	0.0315647	0.823	10490
MYD88 CASCADE INITIATED ON PLASMA MEMBRANE%REACTOME%R-HSA-975871.1	74	0.602875	1.69989	0.0101626	0.0315766	0.823	16343
CELL CYCLE G1/S PHASE TRANSITION%GOBP%GO:0044843	105	0.701625	1.9097	0	0.0315935	0.27	9463
TOLL LIKE RECEPTOR 10 (TLR10) CASCADE%REACTOME%R-HSA-168142.1	74	0.602875	1.69989	0.0101626	0.0315976	0.823	16343
RESPONSE TO LIGHT STIMULUS%GOBP%GO:0009416	184	0.531981	1.6996	0.006	0.0315988	0.825	13845
NEGATIVE REGULATION OF BINDING%GOBP%GO:0051100	121	0.521711	1.69927	0.00808081	0.0316813	0.826	15529
POSITIVE REGULATION OF DNA-BINDING TRANSCRIPTION FACTOR ACTIVITY%GOBP%GO:0051091	217	0.519009	1.69912	0.00801603	0.0317219	0.826	14320
REGULATION OF CELL GROWTH%GOBP%GO:0001558	270	0.49158	1.69899	0.00801603	0.0317296	0.826	16406
NUCLEAR-TRANSCRIBED MRNA CATABOLIC PROCESS, EXONUCLEOLYTIC%GOBP%GO:0000291	35	0.669535	1.69866	0.00793651	0.0318021	0.826	7573
REGULATION OF PROTEIN TRANSPORT%GOBP%GO:0051223	464	0.472181	1.69875	0.00591716	0.0318044	0.826	17984
RAC PROTEIN SIGNAL TRANSDUCTION%GOBP%GO:0016601	15	0.720709	1.69869	0.0019802	0.0318157	0.826	12041
NUCLEAR CHROMOSOME PART%GOCC%GO:0044454	481	0.636926	1.91136	0	0.0318493	0.267	13672
REPLISOME%GOCC%GO:0030894	27	0.695013	1.69833	0.0100402	0.0318639	0.826	8760
ATPASE ACTIVITY, COUPLED%GOMF%GO:0042623	320	0.61363	1.9098	0	0.0318706	0.27	13540
PID_FAS_PATHWAY%MSIGDB_C2%PID_FAS_PATHWAY	38	0.618706	1.69816	0.00787402	0.0318974	0.826	15991
RNA 3'-END PROCESSING%GOBP%GO:0031123	106	0.734274	1.91159	0	0.0320706	0.267	9477
CELLULAR RESPONSE TO STEROID HORMONE STIMULUS%GOBP%GO:0071383	95	0.549516	1.69737	0.0160321	0.0321513	0.828	12790
DOUBLE-STRAND BREAK REPAIR%GOBP%GO:0006302	158	0.685583	1.90981	0	0.0321527	0.27	9511
SIG_PIP3_SIGNALING_IN_B_LYMPHOCYTES%MSIGDB_C2%SIG_PIP3_SIGNALING_IN_B_LYMPHOCYTES	36	0.612831	1.69727	0.00398406	0.0321568	0.828	12300
CILIUM ORGANIZATION%GOBP%GO:0044782	295	0.569307	1.69715	0.00399202	0.0321777	0.828	11340
RNA POLYMERASE BINDING%GOMF%GO:0070063	49	0.658855	1.69696	0.00986193	0.0322452	0.829	9659
SIG_CHEMOTAXIS%MSIGDB_C2%SIG_CHEMOTAXIS	44	0.605894	1.69657	0.011976	0.0322602	0.829	12300
CLEC7A (DECTIN-1) SIGNALING%REACTOME DATABASE ID RELEASE 65%5607764	94	0.608655	1.69657	0.0245399	0.0322806	0.829	11846
GOLGI MEMBRANE%GOCC%GO:0000139	431	0.512786	1.69641	0.00984252	0.0322881	0.829	13987
CILIUM ASSEMBLY%REACTOME%R-HSA-5617833.3	176	0.623448	1.69664	0.00404858	0.0322919	0.829	11107
ST_INTEGRIN_SIGNALING_PATHWAY%MSIGDB_C2%ST_INTEGRIN_SIGNALING_PATHWAY	81	0.597029	1.69643	0.0141414	0.0323059	0.829	9923
INCLUSION BODY%GOCC%GO:0016234	69	0.562919	1.69665	0.0121212	0.0323104	0.829	13960
DNA INTEGRITY CHECKPOINT%GOBP%GO:0031570	129	0.696614	1.9116	0	0.0323485	0.267	6383
RNA POLYMERASE II DISTAL ENHANCER SEQUENCE-SPECIFIC DNA BINDING%GOMF%GO:0000980	64	0.605578	1.69612	0.0138889	0.032361	0.83	17435
RECEPTOR METABOLIC PROCESS%GOBP%GO:0043112	72	0.556937	1.69603	0.0103093	0.0323708	0.83	14207
POSITIVE REGULATION OF DNA REPAIR%GOBP%GO:0045739	44	0.627185	1.69539	0.0159681	0.0325047	0.831	9298
POSITIVE REGULATION OF UBIQUITIN-PROTEIN TRANSFERASE ACTIVITY%GOBP%GO:0051443	31	0.622596	1.69561	0.0176471	0.0325095	0.83	18197
NON-CANONICAL WNT SIGNALING PATHWAY%GOBP%GO:0035567	74	0.558531	1.69544	0.00587084	0.0325108	0.831	14320
LIGASE ACTIVITY%GOMF%GO:0016874	143	0.524931	1.69532	0.0252918	0.0325109	0.831	11028
REGULATION OF INTRINSIC APOPTOTIC SIGNALING PATHWAY%GOBP%GO:2001242	115	0.512359	1.69553	0.0116505	0.0325115	0.831	15097
MEIOTIC CELL CYCLE%GOBP%GO:0051321	125	0.615385	1.91483	0	0.0325213	0.259	12140
PROTEIN FOLDING%GOBP%GO:0006457	165	0.537138	1.69479	0.0159681	0.0325519	0.831	10219
STEROID HORMONE MEDIATED SIGNALING PATHWAY%GOBP%GO:0043401	72	0.579993	1.69463	0.0182186	0.0325524	0.831	12627
VALIDATED TARGETS OF C-MYC TRANSCRIPTIONAL REPRESSION%PATHWAY INTERACTION DATABASE NCI-NATURE CURATED DATA%VALIDATED TARGETS OF C-MYC TRANSCRIPTIONAL REPRESSION	62	0.550035	1.69481	0.00823045	0.0325622	0.831	14111
MAINTENANCE OF LOCATION IN CELL%GOBP%GO:0051651	70	0.54858	1.69464	0.0040404	0.0325715	0.831	17284
REGULATION OF GENE EXPRESSION, EPIGENETIC%GOBP%GO:0040029	231	0.623794	1.91571	0	0.0325726	0.259	13116
SUMOYLATION OF DNA REPLICATION PROTEINS%REACTOME%R-HSA-4615885.3	41	0.847445	1.91189	0	0.0325749	0.267	6820
PID_CMYB_PATHWAY%MSIGDB_C2%PID_CMYB_PATHWAY	84	0.539861	1.69492	0.0100806	0.0325765	0.831	13145
PID_MYC_REPRESS_PATHWAY%MSIGDB_C2%PID_MYC_REPRESS_PATHWAY	62	0.550035	1.69481	0.00823045	0.0325833	0.831	14111
C-MYB TRANSCRIPTION FACTOR NETWORK%PATHWAY INTERACTION DATABASE NCI-NATURE CURATED DATA%C-MYB TRANSCRIPTION FACTOR NETWORK	84	0.539861	1.69492	0.0100806	0.0325977	0.831	13145
BIOCARTA_GH_PATHWAY%MSIGDB_C2%BIOCARTA_GH_PATHWAY	28	0.613364	1.69417	0.00591716	0.0326129	0.832	12023
E-CADHERIN SIGNALING IN THE NASCENT ADHERENS JUNCTION%PATHWAY INTERACTION DATABASE NCI-NATURE CURATED DATA%E-CADHERIN SIGNALING IN THE NASCENT ADHERENS JUNCTION	35	0.654835	1.69394	0.00595238	0.0326155	0.832	11981
CONDENSED NUCLEAR CHROMOSOME, CENTROMERIC REGION%GOCC%GO:0000780	15	0.773092	1.69398	0.00782779	0.0326235	0.832	3704
BUTYRATE RESPONSE FACTOR 1 (BRF1) BINDS AND DESTABILIZES MRNA%REACTOME DATABASE ID RELEASE 65%450385	17	0.711975	1.69423	0.0040404	0.0326239	0.831	11937
POSITIVE REGULATION OF MITOCHONDRIAL MEMBRANE PERMEABILITY%GOBP%GO:0035794	17	0.668022	1.69418	0.00608519	0.0326257	0.832	14611
POSITIVE REGULATION OF HISTONE MODIFICATION%GOBP%GO:0031058	63	0.645438	1.69405	0.0083682	0.0326277	0.832	10709
COATED VESICLE MEMBRANE%GOCC%GO:0030662	139	0.526627	1.69372	0.01222	0.0326696	0.832	14320
ACTIN FILAMENT BINDING%GOMF%GO:0051015	115	0.531735	1.69353	0.00397614	0.0326871	0.832	15469
CYTOSOLIC SENSORS OF PATHOGEN-ASSOCIATED DNA%REACTOME DATABASE ID RELEASE 65%1834949	57	0.607346	1.69353	0.00819672	0.0327081	0.832	17354
SA_B_CELL_RECEPTOR_COMPLEXES%MSIGDB_C2%SA_B_CELL_RECEPTOR_COMPLEXES	24	0.651094	1.693	0.00614754	0.0327395	0.834	12174
TP53 REGULATES METABOLIC GENES%REACTOME DATABASE ID RELEASE 65%5628897	74	0.528525	1.69308	0.0133588	0.0327472	0.834	16210
GLYCOSYL COMPOUND BIOSYNTHETIC PROCESS%GOBP%GO:1901659	29	0.60663	1.69309	0.00408163	0.0327655	0.834	7792
REGULATION OF ACTIN FILAMENT-BASED PROCESS%GOBP%GO:0032970	257	0.532485	1.69319	0.0040568	0.0327672	0.833	11456
PROTEIN-DNA COMPLEX%GOCC%GO:0032993	142	0.536812	1.69283	0.0116959	0.0327791	0.834	14500
SUMOYLATION OF TRANSCRIPTION COFACTORS%REACTOME%R-HSA-3899300.2	41	0.686595	1.69319	0.00596422	0.0327876	0.833	7980
COPII-COATED ER TO GOLGI TRANSPORT VESICLE%GOCC%GO:0030134	64	0.582891	1.69247	0.0137525	0.0327916	0.834	13328
REGULATION OF MITOTIC SPINDLE ASSEMBLY%GOBP%GO:1901673	19	0.752843	1.69249	0.0060241	0.0328066	0.834	8642
GLUCOSYLTRANSFERASE ACTIVITY%GOMF%GO:0046527	16	0.664232	1.6925	0.00408163	0.032822	0.834	9508
SPINDLE ORGANIZATION%GOBP%GO:0007051	115	0.709014	1.91248	0	0.0328227	0.267	11257
METHYLATED HISTONE BINDING%GOMF%GO:0035064	56	0.673454	1.69251	0.00994036	0.0328378	0.834	9026
METHYLATION-DEPENDENT PROTEIN BINDING%GOMF%GO:0140034	56	0.673454	1.69251	0.00994036	0.0328589	0.834	9026
CENTROSOME CYCLE%GOBP%GO:0007098	69	0.729909	1.91583	0	0.0328655	0.259	12085
REGULATION OF CELL CYCLE PHASE TRANSITION%GOBP%GO:1901987	318	0.660321	1.91189	0	0.0328765	0.267	11159
PID_ERBB1_RECEPTOR_PROXIMAL_PATHWAY%MSIGDB_C2%PID_ERBB1_RECEPTOR_PROXIMAL_PATHWAY	35	0.646171	1.69202	0.0059761	0.0328899	0.835	7768
ACTIN CYTOSKELETON%GOCC%GO:0015629	356	0.505667	1.69209	0	0.0328902	0.835	15521
POSITIVE REGULATION OF PROTEIN BINDING%GOBP%GO:0032092	65	0.56355	1.69218	0.00598802	0.032891	0.834	13070
POSITIVE REGULATION OF CHROMATIN ORGANIZATION%GOBP%GO:1905269	70	0.635803	1.69211	0.00824742	0.0329051	0.835	10709
POSITIVE REGULATION OF CELL CYCLE PHASE TRANSITION%GOBP%GO:1901989	53	0.71772	1.91352	0	0.0329242	0.263	8671
BIOCARTA_ATM_PATHWAY%MSIGDB_C2%BIOCARTA_ATM_PATHWAY	19	0.693681	1.69169	0.0101833	0.0329466	0.835	5127
IFN-GAMMA%IOB%IFN-GAMMA	41	0.612494	1.69172	0.00604839	0.0329534	0.835	11962
TRANSCRIPTION ELONGATION FACTOR COMPLEX%GOCC%GO:0008023	47	0.666767	1.69103	0.008	0.032959	0.836	8717
DUAL INCISION IN TC-NER%REACTOME%R-HSA-6782135.1	65	0.631908	1.69109	0.012	0.0329684	0.835	13643
PROXIMAL PROMOTER SEQUENCE-SPECIFIC DNA BINDING%GOMF%GO:0000987	341	0.522656	1.69104	0.0140281	0.032976	0.836	15740
SIGNAL TRANSDUCTION INVOLVED IN CELLULAR RESPONSE TO AMMONIUM ION%GOBP%GO:1903831	17	0.657452	1.69114	0.00408163	0.0329764	0.835	9505
CILIUM ASSEMBLY%GOBP%GO:0060271	286	0.574121	1.69138	0.00601202	0.0329808	0.835	11340
G ALPHA (12 13) SIGNALLING EVENTS%REACTOME DATABASE ID RELEASE 65%416482	87	0.551548	1.69083	0.0139721	0.0329891	0.836	11511
MRNA CLEAVAGE FACTOR COMPLEX%GOCC%GO:0005849	18	0.835851	1.91249	0.002	0.0329898	0.267	6124
SPINDLE MICROTUBULE%GOCC%GO:0005876	50	0.700184	1.69125	0.0041841	0.03299	0.835	11473
DNA BIOSYNTHETIC PROCESS%GOBP%GO:0071897	64	0.623392	1.69072	0.0121951	0.0329916	0.836	12292
VACUOLAR LUMEN%GOCC%GO:0005775	159	0.507509	1.6914	0.0160966	0.0329969	0.835	11049
ACETYLCHOLINE RECEPTOR SIGNALING PATHWAY%GOBP%GO:0095500	17	0.657452	1.69114	0.00408163	0.0329973	0.835	9505
HISTONE H2A ACETYLATION%GOBP%GO:0043968	15	0.781909	1.69146	0.00398406	0.0330002	0.835	10312
TRANSCRIPTION FACTOR ACTIVITY, TRANSCRIPTION FACTOR BINDING%GOMF%GO:0000989	38	0.593409	1.69084	0.00604839	0.0330018	0.836	9033
REGULATION OF GENERATION OF PRECURSOR METABOLITES AND ENERGY%GOBP%GO:0043467	66	0.511109	1.69072	0.0196078	0.0330125	0.836	10183
REGULATION OF CHROMOSOME ORGANIZATION%GOBP%GO:0033044	258	0.686762	1.91619	0.00206612	0.0330138	0.258	8854
RESPONSE TO ACETYLCHOLINE%GOBP%GO:1905144	17	0.657452	1.69114	0.00408163	0.0330183	0.835	9505
CELLULAR RESPONSE TO ACETYLCHOLINE%GOBP%GO:1905145	17	0.657452	1.69114	0.00408163	0.0330393	0.835	9505
MEIOTIC NUCLEAR DIVISION%GOBP%GO:0140013	94	0.620008	1.91379	0	0.0330528	0.261	12140
GOLGI TO ENDOSOME TRANSPORT%GOBP%GO:0006895	20	0.702571	1.69046	0.00788955	0.0330625	0.837	12401
MICROTUBULE-BASED TRANSPORT%GOBP%GO:0099111	112	0.583874	1.69009	0.0118343	0.0331196	0.837	10726
TRANSPORT ALONG MICROTUBULE%GOBP%GO:0010970	112	0.583874	1.69009	0.0118343	0.0331405	0.837	10726
REGULATION OF PROTEASOMAL UBIQUITIN-DEPENDENT PROTEIN CATABOLIC PROCESS%GOBP%GO:0032434	100	0.576632	1.68998	0.0159681	0.0331418	0.837	13513
TRANSCRIPTIONAL ACTIVITY OF SMAD2 SMAD3:SMAD4 HETEROTRIMER%REACTOME DATABASE ID RELEASE 65%2173793	44	0.651197	1.68966	0.0101833	0.033255	0.837	12433
INSULIN PATHWAY%PATHWAY INTERACTION DATABASE NCI-NATURE CURATED DATA%INSULIN PATHWAY	43	0.630843	1.68932	0.00796813	0.0333412	0.838	16365
TRANSPORT OF MATURE TRANSCRIPT TO CYTOPLASM%REACTOME DATABASE ID RELEASE 65%72202	77	0.789414	1.91626	0	0.0333473	0.258	9477
RESPONSE TO PEPTIDE%GOBP%GO:1901652	241	0.487227	1.68815	0.00406504	0.0333483	0.841	12124
PID_CDC42_REG_PATHWAY%MSIGDB_C2%PID_CDC42_REG_PATHWAY	30	0.665588	1.6891	0.00613497	0.0333484	0.839	11545
POSITIVE REGULATION OF PROTEIN LOCALIZATION TO MEMBRANE%GOBP%GO:1905477	93	0.545727	1.68899	0.0040568	0.0333598	0.839	17641
MOTOR ACTIVITY%GOMF%GO:0003774	99	0.535886	1.68817	0.00982318	0.0333616	0.841	15939
ST_GA13_PATHWAY%MSIGDB_C2%ST_GA13_PATHWAY	37	0.578579	1.68784	0.0101215	0.0333617	0.842	12174
REGULATION OF CDC42 ACTIVITY%PATHWAY INTERACTION DATABASE NCI-NATURE CURATED DATA%REGULATION OF CDC42 ACTIVITY	30	0.665588	1.6891	0.00613497	0.0333694	0.839	11545
REGULATION OF VIRAL PROCESS%GOBP%GO:0050792	159	0.547376	1.68785	0.00821355	0.033378	0.842	9905
INO80-TYPE COMPLEX%GOCC%GO:0097346	22	0.718873	1.68793	0.01	0.0333792	0.842	10977
UBIQUITIN-LIKE PROTEIN BINDING%GOMF%GO:0032182	78	0.602383	1.68818	0.012024	0.0333806	0.841	16176
INTRACELLULAR STEROID HORMONE RECEPTOR SIGNALING PATHWAY%GOBP%GO:0030518	68	0.590275	1.68799	0.0184049	0.0333825	0.842	12627
EXTRINSIC COMPONENT OF CYTOPLASMIC SIDE OF PLASMA MEMBRANE%GOCC%GO:0031234	92	0.564253	1.68911	0.0180723	0.0333833	0.839	12052
REGULATION OF HEMOPOIESIS%GOBP%GO:1903706	300	0.510633	1.68829	0.00408163	0.0333901	0.841	16371
ST_DIFFERENTIATION_PATHWAY_IN_PC12_CELLS%MSIGDB_C2%ST_DIFFERENTIATION_PATHWAY_IN_PC12_CELLS	45	0.608846	1.6882	0.020284	0.0333951	0.841	9717
REGULATION OF RECEPTOR BIOSYNTHETIC PROCESS%GOBP%GO:0010869	19	0.60696	1.68764	0.0083682	0.0334011	0.842	15395
NEGATIVE REGULATION OF DNA REPAIR%GOBP%GO:0045738	26	0.671486	1.6883	0.00795229	0.0334049	0.841	9941
NEGATIVE REGULATION OF CYSTEINE-TYPE ENDOPEPTIDASE ACTIVITY INVOLVED IN APOPTOTIC PROCESS%GOBP%GO:0043154	67	0.535485	1.68765	0.00606061	0.0334218	0.842	12686
REGULATION OF APOPTOTIC SIGNALING PATHWAY%GOBP%GO:2001233	270	0.491022	1.68831	0.00609756	0.0334251	0.841	17264
EARLY ENDOSOME MEMBRANE%GOCC%GO:0031901	73	0.55662	1.68847	0.0117417	0.0334302	0.841	15529
ACTIVATION OF BH3-ONLY PROTEINS%REACTOME DATABASE ID RELEASE 65%114452	30	0.645731	1.68876	0.00603622	0.0334322	0.84	12676
PHAGOCYTIC VESICLE%GOCC%GO:0045335	80	0.581522	1.68717	0.0161616	0.0334355	0.843	14165
PROTEIN-DNA COMPLEX ASSEMBLY%GOBP%GO:0065004	169	0.574288	1.68841	0.0181087	0.0334357	0.841	11647
PHOSPHATASE ACTIVITY%GOMF%GO:0016791	219	0.522722	1.68858	0.0102669	0.0334391	0.841	15965
GASTRIN_CCK2R_240212%PANTHER PATHWAY%P06959	149	0.547786	1.68853	0.0140562	0.0334397	0.841	15505
BETA-CATENIN-TCF COMPLEX ASSEMBLY%GOBP%GO:1904837	29	0.667267	1.68831	0.015748	0.0334453	0.841	12757
REGULATION OF NUCLEAR SMAD2 3 SIGNALING%PATHWAY INTERACTION DATABASE NCI-NATURE CURATED DATA%REGULATION OF NUCLEAR SMAD2 3 SIGNALING	82	0.570879	1.68861	0.0222222	0.0334495	0.841	14303
RECEPTOR TYROSINE KINASE BINDING%GOMF%GO:0030971	47	0.547601	1.68865	0.00626305	0.0334519	0.841	11423
ST_GA12_PATHWAY%MSIGDB_C2%ST_GA12_PATHWAY	23	0.607718	1.68718	0.018	0.0334524	0.843	11456
SEMAPHORIN INTERACTIONS%REACTOME DATABASE ID RELEASE 65%373755	64	0.57893	1.68722	0.0120482	0.0334554	0.843	13009
POSITIVE REGULATION OF CYTOKINE-MEDIATED SIGNALING PATHWAY%GOBP%GO:0001961	30	0.616525	1.68675	0.0101833	0.0334609	0.843	13220
POSITIVE REGULATION OF PROTEIN SERINE/THREONINE KINASE ACTIVITY%GOBP%GO:0071902	241	0.493566	1.68738	0.01222	0.0334621	0.842	17338
ESTABLISHMENT OF PROTEIN LOCALIZATION TO VACUOLE%GOBP%GO:0072666	28	0.655674	1.68666	0.0117417	0.0334697	0.843	12172
HORMONE RECEPTOR BINDING%GOMF%GO:0051427	142	0.542411	1.68723	0.0140562	0.0334742	0.843	12879
T CELL ACTIVATION%PANTHER PATHWAY%P00053	64	0.621787	1.68678	0.0137795	0.0334764	0.843	16365
PID_BETA_CATENIN_DEG_PATHWAY%MSIGDB_C2%PID_BETA_CATENIN_DEG_PATHWAY	18	0.696011	1.68629	0.015534	0.0334822	0.843	11981
MAINTENANCE OF LOCATION%GOBP%GO:0051235	121	0.518221	1.68641	0.00205761	0.0334843	0.843	17284
PID_SMAD2_3NUCLEAR_PATHWAY%MSIGDB_C2%PID_SMAD2_3NUCLEAR_PATHWAY	81	0.573736	1.68631	0.0221774	0.0334908	0.843	14303
BRUSH BORDER%GOCC%GO:0005903	48	0.515695	1.68679	0.00596422	0.0334914	0.843	13612
ENDOSOMAL TRANSPORT%GOBP%GO:0016197	164	0.577794	1.68652	0.018	0.0334938	0.843	17173
BIOCARTA_BARRESTIN_SRC_PATHWAY%MSIGDB_C2%BIOCARTA_BARRESTIN_SRC_PATHWAY	15	0.695843	1.68723	0.00412371	0.0334942	0.843	5999
P75(NTR)-MEDIATED SIGNALING%PATHWAY INTERACTION DATABASE NCI-NATURE CURATED DATA%P75(NTR)-MEDIATED SIGNALING	66	0.555874	1.68647	0.0143737	0.0334944	0.843	13584
HUNTINGTON DISEASE%PANTHER PATHWAY%P00029	118	0.549876	1.68683	0.00412371	0.0334992	0.843	11074
N-GLYCAN PROCESSING%GOBP%GO:0006491	18	0.661316	1.68689	0.010352	0.0335013	0.843	15422
EXORIBONUCLEASE ACTIVITY, PRODUCING 5'-PHOSPHOMONOESTERS%GOMF%GO:0016896	31	0.687406	1.68607	0.00814664	0.033518	0.843	8425
FEMALE GAMETE GENERATION%GOBP%GO:0007292	47	0.52876	1.68611	0	0.0335305	0.843	16369
TRANSCRIPTION FACTOR ACTIVITY, PROTEIN BINDING%GOMF%GO:0000988	42	0.598192	1.68601	0.00616016	0.0335393	0.844	10805
MRNA DESTABILIZATION%GOBP%GO:0061157	18	0.663927	1.68571	0.0158103	0.0335456	0.844	11878
REGULATION OF SYMBIOSIS, ENCOMPASSING MUTUALISM THROUGH PARASITISM%GOBP%GO:0043903	173	0.536442	1.68613	0.0101626	0.033547	0.843	9905
DEPHOSPHORYLATION%GOBP%GO:0016311	146	0.529384	1.68575	0.0116959	0.0335535	0.844	17841
APC:CDC20 MEDIATED DEGRADATION OF CELL CYCLE PROTEINS PRIOR TO SATISFATION OF THE CELL CYCLE CHECKPOINT%REACTOME DATABASE ID RELEASE 65%179419	72	0.643541	1.6858	0.0297619	0.0335537	0.844	9825
BCR%NETPATH%BCR	160	0.58464	1.68587	0.0136187	0.0335556	0.844	13697
TRANSFERASE ACTIVITY, TRANSFERRING PENTOSYL GROUPS%GOMF%GO:0016763	48	0.571357	1.68582	0.0143737	0.0335608	0.844	16285
SM-LIKE PROTEIN FAMILY COMPLEX%GOCC%GO:0120114	78	0.663416	1.68558	0.0118577	0.033573	0.845	13930
TRANSLESION SYNTHESIS BY Y FAMILY DNA POLYMERASES BYPASSES LESIONS ON DNA TEMPLATE%REACTOME%R-HSA-110313.1	37	0.653637	1.6853	0.00828157	0.033589	0.846	11021
ESTABLISHMENT OF VESICLE LOCALIZATION%GOBP%GO:0051650	190	0.528485	1.68533	0.018	0.0335988	0.846	11599
SOMATIC DIVERSIFICATION OF IMMUNE RECEPTORS%GOBP%GO:0002200	25	0.656059	1.68535	0.00793651	0.0336035	0.846	6873
CELLULAR RESPONSE TO ORGANONITROGEN COMPOUND%GOBP%GO:0071417	328	0.481841	1.68516	0.00201613	0.0336051	0.846	15852
STRESS-ACTIVATED MAPK CASCADE%GOBP%GO:0051403	82	0.580278	1.68535	0.016129	0.0336228	0.846	17553
PHOSPHOLIPASE C ACTIVITY%GOMF%GO:0004629	27	0.58861	1.68491	0.002	0.0336563	0.846	15878
PROTEIN TYROSINE PHOSPHATASE ACTIVITY%GOMF%GO:0004725	63	0.558384	1.68475	0.012024	0.0336575	0.846	16867
SIGNALING BY WNT%REACTOME%R-HSA-195721.4	322	0.502638	1.68458	0.0135397	0.0336596	0.846	15684
CELLULAR RESPONSE TO LIGHT STIMULUS%GOBP%GO:0071482	79	0.562445	1.68453	0.00998004	0.0336601	0.846	14219
BRAIN DEVELOPMENT%GOBP%GO:0007420	288	0.496118	1.68479	0.0019685	0.0336664	0.846	13070
PID_P75_NTR_PATHWAY%MSIGDB_C2%PID_P75_NTR_PATHWAY	67	0.55365	1.68463	0.0143443	0.0336693	0.846	13584
NEGATIVE REGULATION OF RNA SPLICING%GOBP%GO:0033119	18	0.841332	1.91643	0	0.0336757	0.258	4404
NEGATIVE REGULATION OF PROTEASOMAL UBIQUITIN-DEPENDENT PROTEIN CATABOLIC PROCESS%GOBP%GO:0032435	27	0.637751	1.68414	0.0194553	0.0337825	0.847	10977
LATE ENDOSOME%GOCC%GO:0005770	153	0.520928	1.68404	0.0218254	0.0337827	0.848	13546
CLASS I PI3K SIGNALING EVENTS%PATHWAY INTERACTION DATABASE NCI-NATURE CURATED DATA%CLASS I PI3K SIGNALING EVENTS	43	0.643458	1.68405	0.01	0.0338016	0.848	11225
REGULATION OF CELLULAR PROTEIN CATABOLIC PROCESS%GOBP%GO:1903362	192	0.538936	1.68383	0.0218688	0.0338321	0.848	13813
APC C:CDC20 MEDIATED DEGRADATION OF CYCLIN B%REACTOME DATABASE ID RELEASE 65%174048	23	0.701777	1.68384	0.00787402	0.03385	0.848	4948
PHOSPHATIDYLINOSITOL BISPHOSPHATE BINDING%GOMF%GO:1902936	80	0.5507	1.68333	0.0102459	0.0338894	0.852	17437
INTERLEUKIN-17 SIGNALING%REACTOME DATABASE ID RELEASE 65%448424	70	0.582418	1.68328	0.0162602	0.0338901	0.852	16343
INOSITOL PHOSPHATE METABOLIC PROCESS%GOBP%GO:0043647	47	0.575285	1.68334	0.0141414	0.0339072	0.852	15055
2'-DEOXYRIBONUCLEOTIDE METABOLIC PROCESS%GOBP%GO:0009394	23	0.632806	1.68348	0.0116505	0.0339085	0.851	16822
REGULATION OF ESTABLISHMENT OF CELL POLARITY%GOBP%GO:2000114	15	0.706102	1.68316	0.0136187	0.0339235	0.852	11198
PROTEASOME-MEDIATED UBIQUITIN-DEPENDENT PROTEIN CATABOLIC PROCESS%GOBP%GO:0043161	242	0.58	1.68335	0.0141414	0.0339263	0.852	15083
DEOXYRIBOSE PHOSPHATE METABOLIC PROCESS%GOBP%GO:0019692	23	0.632806	1.68348	0.0116505	0.0339289	0.851	16822
ANTIGEN PROCESSING AND PRESENTATION%GOBP%GO:0019882	151	0.563266	1.68355	0.0163599	0.0339335	0.85	12906
PROTEIN K48-LINKED UBIQUITINATION%GOBP%GO:0070936	46	0.638626	1.68294	0.0162272	0.0339558	0.852	12420
REGULATION OF CILIUM ASSEMBLY%GOBP%GO:1902017	62	0.606068	1.68288	0.01002	0.0339586	0.852	14764
DOWNSTREAM SIGNALING EVENTS OF B CELL RECEPTOR (BCR)%REACTOME DATABASE ID RELEASE 65%1168372	77	0.612431	1.68296	0.03	0.0339716	0.852	9825
INORGANIC ANION TRANSMEMBRANE TRANSPORTER ACTIVITY%GOMF%GO:0015103	132	0.469773	1.683	0.00204918	0.0339788	0.852	13589
FAS%IOB%FAS	114	0.675955	1.91647	0	0.0339965	0.257	11353
NEGATIVE REGULATION OF INTRINSIC APOPTOTIC SIGNALING PATHWAY%GOBP%GO:2001243	73	0.532728	1.68231	0.00590551	0.0340061	0.852	11761
HALLMARK_GLYCOLYSIS%MSIGDB_C2%HALLMARK_GLYCOLYSIS	199	0.487249	1.68235	0.00618557	0.0340093	0.852	18828
PDGF SIGNALING PATHWAY%PANTHER PATHWAY%P00047	125	0.571285	1.68243	0.0141129	0.0340157	0.852	16368
REGULATION OF RNA STABILITY%GOBP%GO:0043487	110	0.669713	1.91842	0.00200401	0.0340183	0.254	13003
PROTEIN AUTOUBIQUITINATION%GOBP%GO:0051865	52	0.619762	1.68259	0.00990099	0.0340259	0.852	12156
ACETYLATION-DEPENDENT PROTEIN BINDING%GOMF%GO:0140033	18	0.750611	1.68247	0.0059761	0.0340272	0.852	8550
LYSINE-ACETYLATED HISTONE BINDING%GOMF%GO:0070577	18	0.750611	1.68247	0.0059761	0.0340475	0.852	8550
MICROTUBULE ASSOCIATED COMPLEX%GOCC%GO:0005875	132	0.562352	1.68209	0.0100402	0.0340517	0.852	15140
RESPONSE TO UV%GOBP%GO:0009411	115	0.582451	1.68191	0.0101833	0.034062	0.852	16763
LIPASE ACTIVITY%GOMF%GO:0016298	106	0.4687	1.6821	0.00395257	0.0340667	0.852	17250
NEGATIVE REGULATION OF PHOSPHATASE ACTIVITY%GOBP%GO:0010923	66	0.5484	1.68174	0.00992064	0.0340672	0.852	14017
JNK CASCADE%GOBP%GO:0007254	63	0.575271	1.68179	0.014	0.0340747	0.852	17553
REGULATION OF LAMELLIPODIUM ORGANIZATION%GOBP%GO:1902743	34	0.621365	1.68193	0.01002	0.0340786	0.852	8851
SAGA-TYPE COMPLEX%GOCC%GO:0070461	26	0.689726	1.68159	0.00792079	0.0340936	0.852	8411
MITOCHONDRIAL OUTER MEMBRANE PERMEABILIZATION INVOLVED IN PROGRAMMED CELL DEATH%GOBP%GO:1902686	16	0.683324	1.68133	0.00622407	0.0341004	0.853	14611
NEGATIVE REGULATION OF RESPONSE TO BIOTIC STIMULUS%GOBP%GO:0002832	34	0.566268	1.6816	0.010395	0.0341107	0.852	13380
CELL CYCLE CHECKPOINTS%REACTOME%R-HSA-69620.1	279	0.68585	1.91699	0	0.0341127	0.257	6924
HETEROCHROMATIN%GOCC%GO:0000792	43	0.65052	1.68144	0.0100806	0.0341181	0.853	12170
REGULATION OF EARLY ENDOSOME TO LATE ENDOSOME TRANSPORT%GOBP%GO:2000641	17	0.739172	1.68135	0.00406504	0.0341189	0.853	12646
GLYCOPROTEIN METABOLIC PROCESS%GOBP%GO:0009100	285	0.490805	1.6807	0.0118812	0.0341567	0.853	16649
CHROMATIN ASSEMBLY%GOBP%GO:0031497	126	0.562585	1.68088	0.019685	0.0341677	0.853	16281
NEGATIVE REGULATION OF TELOMERE MAINTENANCE VIA TELOMERASE%GOBP%GO:0032211	19	0.730994	1.68092	0.004	0.0341689	0.853	13218
POSITIVE REGULATION OF HISTONE METHYLATION%GOBP%GO:0031062	26	0.70965	1.68098	0.0102041	0.0341718	0.853	11981
G-PROTEIN ACTIVATION%REACTOME%R-HSA-202040.1	28	0.574905	1.6807	0.00974659	0.0341769	0.853	12009
COPI-MEDIATED ANTEROGRADE TRANSPORT%REACTOME%R-HSA-6807878.1	83	0.619054	1.68099	0.00806452	0.0341878	0.853	15288
NUCLEOTIDE-BINDING OLIGOMERIZATION DOMAIN CONTAINING SIGNALING PATHWAY%GOBP%GO:0070423	26	0.626855	1.68072	0.00803213	0.0341958	0.853	12342
CELLULAR RESPONSE TO IONIZING RADIATION%GOBP%GO:0071479	45	0.704021	1.91883	0	0.0342054	0.252	6962
CLATHRIN-DEPENDENT ENDOCYTOSIS%GOBP%GO:0072583	17	0.708806	1.68026	0.00798403	0.034216	0.853	11114
ENTRAINMENT OF CIRCADIAN CLOCK%GOBP%GO:0009649	20	0.674991	1.68043	0.0102249	0.0342163	0.853	9505
ESR-MEDIATED SIGNALING%REACTOME DATABASE ID RELEASE 65%8939211	153	0.522933	1.68031	0.00588235	0.0342182	0.853	9734
PROTEASOMAL PROTEIN CATABOLIC PROCESS%GOBP%GO:0010498	268	0.575297	1.68033	0.0140845	0.0342275	0.853	15083
CIRCADIAN RHYTHM%GOBP%GO:0007623	85	0.539898	1.67975	0.0137795	0.0343587	0.854	9471
C-MYC PATHWAY%PATHWAY INTERACTION DATABASE NCI-NATURE CURATED DATA%C-MYC PATHWAY	26	0.783734	1.91709	0	0.0344392	0.256	8854
MITOTIC SPINDLE POLE%GOCC%GO:0097431	25	0.812522	1.91919	0	0.0344637	0.252	6754
NEGATIVE REGULATION OF AUTOPHAGY%GOBP%GO:0010507	57	0.567809	1.67939	0.0122449	0.0344782	0.855	9779
FLEMMING BODY%GOCC%GO:0090543	16	0.722329	1.67922	0	0.0344828	0.855	11647
NEGATIVE REGULATION OF CARBOHYDRATE METABOLIC PROCESS%GOBP%GO:0045912	26	0.553405	1.67925	0.0178926	0.0344939	0.855	13030
BIOCARTA_SPPA_PATHWAY%MSIGDB_C2%BIOCARTA_SPPA_PATHWAY	22	0.71248	1.92034	0	0.0345038	0.245	7983
HETEROCYCLE CATABOLIC PROCESS%GOBP%GO:0046700	386	0.495719	1.67803	0.019685	0.0345149	0.856	17659
EGFR1%NETPATH%EGFR1	469	0.543695	1.67831	0.0180723	0.0345152	0.856	17085
TRANSCRIPTIONAL REPRESSOR COMPLEX%GOCC%GO:0017053	68	0.620296	1.67833	0.0142276	0.0345283	0.856	10920
MAPK FAMILY SIGNALING CASCADES%REACTOME DATABASE ID RELEASE 65%5683057	262	0.491093	1.67803	0.00808081	0.034535	0.856	17338
CUL4-RING E3 UBIQUITIN LIGASE COMPLEX%GOCC%GO:0080008	31	0.688528	1.67805	0.0101833	0.0345367	0.856	13720
GOLGI ASSOCIATED VESICLE BIOGENESIS%REACTOME%R-HSA-432722.3	54	0.608564	1.67811	0.0238095	0.0345373	0.856	11984
RESPONSE TO PEPTIDE HORMONE%GOBP%GO:0043434	187	0.496123	1.6782	0.0041841	0.0345403	0.856	12124
CORE PROMOTER SEQUENCE-SPECIFIC DNA BINDING%GOMF%GO:0001046	30	0.640492	1.67845	0.00589391	0.0345433	0.856	8854
HOMOLOGOUS CHROMOSOME SEGREGATION%GOBP%GO:0045143	28	0.602213	1.67892	0.00590551	0.0345448	0.855	16369
SIGNALING BY HEDGEHOG%REACTOME%R-HSA-5358351.2	121	0.547615	1.67834	0.0196078	0.0345478	0.856	16040
ADP SIGNALLING THROUGH P2Y PURINOCEPTOR 12%REACTOME DATABASE ID RELEASE 65%392170	22	0.640921	1.67861	0.0159363	0.0345483	0.856	11511
ESC/E(Z) COMPLEX%GOCC%GO:0035098	17	0.755369	1.67812	0.002079	0.0345538	0.856	8089
REGULATION OF ANATOMICAL STRUCTURE SIZE%GOBP%GO:0090066	270	0.482961	1.67872	0.00785855	0.034555	0.856	13780
POSITIVE REGULATION OF CYTOSKELETON ORGANIZATION%GOBP%GO:0051495	159	0.528596	1.67784	0.00811359	0.034557	0.857	9659
VEGFR2 MEDIATED CELL PROLIFERATION%REACTOME DATABASE ID RELEASE 65%5218921	15	0.668181	1.67845	0.0133333	0.0345594	0.856	16365
EXECUTION PHASE OF APOPTOSIS%GOBP%GO:0097194	49	0.573013	1.67883	0.010352	0.0345627	0.856	12018
LYSOSOMAL TRANSPORT%GOBP%GO:0007041	79	0.598521	1.67877	0.0299401	0.0345658	0.856	12631
REGULATION OF ESTABLISHMENT OF PLANAR POLARITY%GOBP%GO:0090175	47	0.582472	1.6777	0.00195312	0.0345668	0.857	15529
POSITIVE REGULATION OF I-KAPPAB KINASE/NF-KAPPAB SIGNALING%GOBP%GO:0043123	149	0.553091	1.67861	0.00808081	0.034568	0.856	17399
ZINC TRANSPORTERS%REACTOME%R-HSA-435354.1	17	0.623689	1.67849	0.00588235	0.0345691	0.856	11051
PEPTIDYL-THREONINE MODIFICATION%GOBP%GO:0018210	80	0.567429	1.67748	0.0139721	0.0345712	0.857	13070
NON-MOTILE CILIUM ASSEMBLY%GOBP%GO:1905515	17	0.720779	1.67753	0.00400802	0.0345746	0.857	6053
EARLY ENDOSOME TO LATE ENDOSOME TRANSPORT%GOBP%GO:0045022	21	0.682482	1.67756	0.00826446	0.0345861	0.857	5346
ENDONUCLEASE ACTIVITY, ACTIVE WITH EITHER RIBO- OR DEOXYRIBONUCLEIC ACIDS AND PRODUCING 3'-PHOSPHOMONOESTERS%GOMF%GO:0016894	18	0.650956	1.67734	0.004	0.0345904	0.857	4097
POSITIVE REGULATION OF MITOTIC NUCLEAR DIVISION%GOBP%GO:0045840	45	0.570542	1.6773	0.00407332	0.0345973	0.857	9590
PID_CERAMIDE_PATHWAY%MSIGDB_C2%PID_CERAMIDE_PATHWAY	48	0.598883	1.67691	0.00616016	0.0347023	0.858	16129
SUPRAMOLECULAR FIBER ORGANIZATION%GOBP%GO:0097435	291	0.503112	1.67692	0.0040568	0.034721	0.858	15710
BIOCARTA_RHO_PATHWAY%MSIGDB_C2%BIOCARTA_RHO_PATHWAY	32	0.652463	1.67667	0.0164609	0.034782	0.859	11100
MAP2K AND MAPK ACTIVATION%REACTOME DATABASE ID RELEASE 65%5674135	37	0.57995	1.67657	0.00409836	0.0347843	0.859	16365
ACTIN BINDING%GOMF%GO:0003779	235	0.501534	1.67662	0	0.0347863	0.859	15469
NEGATIVE REGULATION OF ORGANELLE ASSEMBLY%GOBP%GO:1902116	30	0.621851	1.67646	0.0159363	0.0347976	0.859	13070
REGULATION OF MITOCHONDRIAL MEMBRANE PERMEABILITY%GOBP%GO:0046902	60	0.564179	1.67641	0.016129	0.0347979	0.859	16212
DNA DOUBLE-STRAND BREAK REPAIR%REACTOME DATABASE ID RELEASE 65%5693532	162	0.684546	1.91934	0	0.0348069	0.251	9112
1-ACYLGLYCEROL-3-PHOSPHATE O-ACYLTRANSFERASE ACTIVITY%GOMF%GO:0003841	17	0.656931	1.67623	0.0141414	0.0348397	0.859	13294
PID_S1P_S1P1_PATHWAY%MSIGDB_C2%PID_S1P_S1P1_PATHWAY	21	0.658453	1.67618	0.00838574	0.0348476	0.859	5159
RESPONSE TO ORGANIC CYCLIC COMPOUND%GOBP%GO:0014070	376	0.47456	1.67605	0.00609756	0.0348577	0.859	13813
ORGANELLE TRANSPORT ALONG MICROTUBULE%GOBP%GO:0072384	51	0.624025	1.67608	0.0182556	0.0348687	0.859	10188
PROTEIN ACETYLATION%GOBP%GO:0006473	103	0.687032	1.92038	0	0.0348915	0.245	8854
SMALL GTPASE BINDING%GOMF%GO:0031267	451	0.516107	1.67572	0.01417	0.0348977	0.859	15585
REGULATION OF I-KAPPAB KINASE/NF-KAPPAB SIGNALING%GOBP%GO:0043122	185	0.537648	1.67577	0.00998004	0.0348985	0.859	12342
SWITCHING OF ORIGINS TO A POST-REPLICATIVE STATE%REACTOME DATABASE ID RELEASE 65%69052	89	0.634811	1.67582	0.0242424	0.0348999	0.859	11159
NOTCH%IOB%NOTCH	78	0.57548	1.67585	0.0181452	0.0349102	0.859	12356
POSITIVE REGULATION OF AXONOGENESIS%GOBP%GO:0050772	37	0.586789	1.67586	0.01	0.0349187	0.859	13780
CDC20:PHOSPHO-APC C MEDIATED DEGRADATION OF CYCLIN A%REACTOME%R-HSA-174184.2	71	0.639148	1.67543	0.031746	0.0349575	0.859	9825
IL5%NETPATH%IL5	58	0.610838	1.67545	0.00811359	0.0349682	0.859	11981
REGULATION OF DNA BINDING%GOBP%GO:0051101	82	0.546976	1.67517	0.00813008	0.0350304	0.859	15502
HISTONE PHOSPHORYLATION%GOBP%GO:0016572	17	0.713676	1.6748	0.00589391	0.0351227	0.86	12023
CYTOKINESIS%GOBP%GO:0000910	59	0.633346	1.67456	0.00609756	0.035169	0.86	3822
ACTIVATION OF E2F1 TARGET GENES AT G1 S%REACTOME DATABASE ID RELEASE 65%539107	17	0.771972	1.67433	0.00613497	0.0351839	0.86	5338
DNA DOUBLE STRAND BREAK RESPONSE%REACTOME DATABASE ID RELEASE 65%5693606	73	0.570666	1.67446	0.0211538	0.0351852	0.86	7726
CELLULAR RESPONSE TO INTERLEUKIN-12%GOBP%GO:0071349	47	0.575078	1.67405	0.012024	0.0351961	0.861	13788
CONVERSION FROM APC C:CDC20 TO APC C:CDH1 IN LATE ANAPHASE%REACTOME%R-HSA-176407.3	19	0.730295	1.67418	0.00607287	0.0352036	0.86	4948
G1 S-SPECIFIC TRANSCRIPTION%REACTOME DATABASE ID RELEASE 65%69205	17	0.771972	1.67433	0.00613497	0.035204	0.86	5338
RESPONSE TO INTERLEUKIN-12%GOBP%GO:0070671	47	0.575078	1.67405	0.012024	0.0352162	0.861	13788
INTERLEUKIN-12-MEDIATED SIGNALING PATHWAY%GOBP%GO:0035722	47	0.575078	1.67405	0.012024	0.0352363	0.861	13788
RESPONSE TO OXIDATIVE STRESS%GOBP%GO:0006979	224	0.460661	1.67374	0.0102459	0.0352747	0.862	15454
RUNX1 INTERACTS WITH CO-FACTORS WHOSE PRECISE EFFECT ON RUNX1 TARGETS IS NOT KNOWN%REACTOME DATABASE ID RELEASE 65%8939243	36	0.765556	1.92043	0	0.0352763	0.244	7743
MODULATION BY HOST OF VIRAL TRANSCRIPTION%GOBP%GO:0043921	27	0.654854	1.67355	0.0141129	0.0352833	0.862	7665
MITOCHONDRIAL RNA PROCESSING%GOBP%GO:0000963	15	0.735311	1.6735	0.0217822	0.0352841	0.862	8437
MODULATION OF TRANSCRIPTION IN OTHER ORGANISM INVOLVED IN SYMBIOTIC INTERACTION%GOBP%GO:0052312	27	0.654854	1.67355	0.0141129	0.0353034	0.862	7665
HISTONE EXCHANGE%GOBP%GO:0043486	55	0.695349	1.92162	0	0.0353052	0.243	7726
MODULATION BY HOST OF SYMBIONT TRANSCRIPTION%GOBP%GO:0052472	27	0.654854	1.67355	0.0141129	0.0353234	0.862	7665
REGULATION OF PROTEIN LOCALIZATION TO MEMBRANE%GOBP%GO:1905475	136	0.522229	1.67328	0.01002	0.0353446	0.862	17641
PROTEIN ALKYLATION%GOBP%GO:0008213	73	0.620538	1.67309	0.00796813	0.0353699	0.863	16172
PROTEIN METHYLATION%GOBP%GO:0006479	73	0.620538	1.67309	0.00796813	0.03539	0.863	16172
TRAF6 MEDIATED IRF7 ACTIVATION%REACTOME DATABASE ID RELEASE 65%933541	29	0.589912	1.67293	0.00823045	0.0354035	0.863	10559
PROTEIN GLYCOSYLATION%GOBP%GO:0006486	184	0.495711	1.67277	0.008	0.0354041	0.864	14160
PROTEIN KINASE ACTIVATOR ACTIVITY%GOMF%GO:0030295	61	0.551149	1.67296	0.00622407	0.0354054	0.863	16129
MYELOID CELL DIFFERENTIATION%GOBP%GO:0030099	116	0.527124	1.67282	0.0040404	0.0354058	0.864	8311
PNAT%PANTHER PATHWAY%P05912	51	0.525284	1.67287	0.00589391	0.0354113	0.864	7877
POSITIVE REGULATION OF UBIQUITIN-DEPENDENT PROTEIN CATABOLIC PROCESS%GOBP%GO:2000060	79	0.574823	1.67253	0.00998004	0.0354666	0.865	13513
DEGRADATION OF BETA CATENIN%PATHWAY INTERACTION DATABASE NCI-NATURE CURATED DATA%DEGRADATION OF BETA CATENIN	18	0.701897	1.67227	0.0176471	0.0354741	0.865	11981
REGULATION OF PROTEIN LOCALIZATION TO CELL PERIPHERY%GOBP%GO:1904375	83	0.547756	1.67239	0.0141414	0.0354797	0.865	17086
HALLMARK_PROTEIN_SECRETION%MSIGDB_C2%HALLMARK_PROTEIN_SECRETION	96	0.610499	1.67244	0.0159046	0.0354822	0.865	13401
POSITIVE REGULATION OF MAP KINASE ACTIVITY%GOBP%GO:0043406	188	0.48948	1.67216	0.010352	0.0354848	0.865	17338
REGULATION OF RAS PROTEIN SIGNAL TRANSDUCTION%GOBP%GO:0046578	99	0.526691	1.67228	0.0159363	0.0354888	0.865	15907
CONDENSED CHROMOSOME KINETOCHORE%GOCC%GO:0000777	26	0.768956	1.67208	0.00207039	0.0354999	0.865	12056
ST_GAQ_PATHWAY%MSIGDB_C2%ST_GAQ_PATHWAY	27	0.596098	1.67178	0.00796813	0.0355189	0.865	9717
CELLULAR RESPONSE TO EPIDERMAL GROWTH FACTOR STIMULUS%GOBP%GO:0071364	23	0.638905	1.67138	0.0151803	0.0355267	0.866	13715
ANDROGEN RECEPTOR SIGNALING PATHWAY%GOBP%GO:0030521	39	0.62807	1.67146	0.0137525	0.0355274	0.866	12627
PID_TCPTP_PATHWAY%MSIGDB_C2%PID_TCPTP_PATHWAY	43	0.606295	1.67178	0.00796813	0.0355383	0.865	11544
U2-TYPE PRECATALYTIC SPLICEOSOME%GOCC%GO:0071005	16	0.745325	1.67147	0.0153846	0.035546	0.866	11808
PROTEIN STABILIZATION%GOBP%GO:0050821	150	0.521005	1.67123	0.0176817	0.0355482	0.866	10946
POSITIVE REGULATION OF CYTOKINE BIOSYNTHETIC PROCESS%GOBP%GO:0042108	40	0.582366	1.67181	0.0208768	0.0355516	0.865	15332
THROMBOXANE A2 RECEPTOR SIGNALING%PATHWAY INTERACTION DATABASE NCI-NATURE CURATED DATA%THROMBOXANE A2 RECEPTOR SIGNALING	53	0.605255	1.67184	0.0263158	0.035556	0.865	15991
UBIQUITIN BINDING%GOMF%GO:0043130	63	0.601855	1.67148	0.0161616	0.0355637	0.866	14727
HDR THROUGH HOMOLOGOUS RECOMBINATION (HRR)%REACTOME DATABASE ID RELEASE 65%5685942	66	0.7871	1.92183	0	0.0355673	0.242	5127
REGULATION OF CELLULAR SENESCENCE%GOBP%GO:2000772	25	0.633276	1.67151	0.00798403	0.0355707	0.865	15083
AGGRESOME%GOCC%GO:0016235	38	0.602605	1.67075	0.00808081	0.0355739	0.868	15812
MORPHOGENESIS OF A POLARIZED EPITHELIUM%GOBP%GO:0001738	19	0.656589	1.67076	0.00817996	0.035581	0.867	13625
HIV ELONGATION ARREST AND RECOVERY%REACTOME DATABASE ID RELEASE 65%167287	29	0.67534	1.6706	0.00788955	0.0355827	0.868	10962
HALLMARK_SPERMATOGENESIS%MSIGDB_C2%HALLMARK_SPERMATOGENESIS	134	0.490747	1.67153	0.006	0.0355842	0.865	13944
POSITIVE REGULATION OF ADAPTIVE IMMUNE RESPONSE BASED ON SOMATIC RECOMBINATION OF IMMUNE RECEPTORS BUILT FROM IMMUNOGLOBULIN SUPERFAMILY DOMAINS%GOBP%GO:0002824	54	0.599616	1.67078	0.00808081	0.0355897	0.867	11962
PAUSING AND RECOVERY OF HIV ELONGATION%REACTOME DATABASE ID RELEASE 65%167290	29	0.67534	1.6706	0.00788955	0.0356026	0.868	10962
BCR SIGNALING PATHWAY%PATHWAY INTERACTION DATABASE NCI-NATURE CURATED DATA%BCR SIGNALING PATHWAY	66	0.613219	1.67086	0.0116505	0.035607	0.867	18314
REGULATION OF PROTEIN BINDING%GOBP%GO:0043393	155	0.513746	1.67078	0.00808081	0.035609	0.867	13070
POSITIVE REGULATION OF MITOCHONDRIAL OUTER MEMBRANE PERMEABILIZATION INVOLVED IN APOPTOTIC SIGNALING PATHWAY%GOBP%GO:1901030	30	0.641516	1.67099	0.00607287	0.0356202	0.867	14876
POSITIVE REGULATION OF CELL DIVISION%GOBP%GO:0051781	43	0.555433	1.67092	0.0136187	0.0356226	0.867	1739
CELL PROJECTION MEMBRANE%GOCC%GO:0031253	176	0.489278	1.67086	0.00392157	0.0356253	0.867	14165
TRANSCRIPTION-COUPLED NUCLEOTIDE EXCISION REPAIR (TC-NER)%REACTOME DATABASE ID RELEASE 65%6781827	77	0.627087	1.67028	0.0140281	0.0356259	0.868	14024
RESPONSE TO HORMONE%GOBP%GO:0009725	431	0.467358	1.6703	0.0121457	0.0356347	0.868	14220
NEGATIVE REGULATION OF DEPHOSPHORYLATION%GOBP%GO:0035305	74	0.551492	1.67038	0.00813008	0.0356355	0.868	14017
NUCLEAR-TRANSCRIBED MRNA POLY(A) TAIL SHORTENING%GOBP%GO:0000289	19	0.714608	1.67015	0.00575816	0.035642	0.868	8425
PRESYNAPTIC FUNCTION OF KAINATE RECEPTORS%REACTOME DATABASE ID RELEASE 65%500657	21	0.643955	1.67002	0.00598802	0.035681	0.868	11511
SYNTHESIS OF ACTIVE UBIQUITIN: ROLES OF E1 AND E2 ENZYMES%REACTOME%R-HSA-8866652.2	30	0.664598	1.66936	0.0159046	0.0356939	0.869	7810
SNAP RECEPTOR ACTIVITY%GOMF%GO:0005484	38	0.621727	1.66938	0.0204082	0.0357028	0.869	11497
REGULATION OF TYPE I INTERFERON-MEDIATED SIGNALING PATHWAY%GOBP%GO:0060338	20	0.671062	1.66939	0.0137795	0.0357219	0.869	6632
MULTIVESICULAR BODY SORTING PATHWAY%GOBP%GO:0071985	23	0.617005	1.66918	0.0119048	0.0357288	0.87	14796
NEGATIVE REGULATION OF NF-KAPPAB TRANSCRIPTION FACTOR ACTIVITY%GOBP%GO:0032088	68	0.548953	1.66946	0.00803213	0.0357313	0.869	13852
ORGANELLE BIOGENESIS AND MAINTENANCE%REACTOME%R-HSA-1852241.4	243	0.564355	1.66939	0.0100604	0.0357411	0.869	11107
INSULIN IGF PATHWAY-MITOGEN ACTIVATED PROTEIN KINASE KINASE MAP KINASE CASCADE%PANTHER PATHWAY%P00032	29	0.5858	1.66968	0.0175781	0.0357444	0.869	4345
OPIOID PROENKEPHALIN PATHWAY%PANTHER PATHWAY%P05915	30	0.601231	1.66972	0.0137795	0.0357502	0.869	12009
MITOCHONDRIAL FISSION%GOBP%GO:0000266	17	0.650886	1.66946	0.0123203	0.0357505	0.869	10115
REGULATION OF AUTOPHAGOSOME ASSEMBLY%GOBP%GO:2000785	33	0.626127	1.66973	0.01417	0.0357604	0.869	13498
ESTABLISHMENT OF MITOTIC SPINDLE ORIENTATION%GOBP%GO:0000132	16	0.748904	1.66884	0.0102881	0.0357607	0.871	5670
BIOCARTA_MYOSIN_PATHWAY%MSIGDB_C2%BIOCARTA_MYOSIN_PATHWAY	31	0.628376	1.66902	0.00798403	0.0357615	0.87	7940
PID_BCR_5PATHWAY%MSIGDB_C2%PID_BCR_5PATHWAY	65	0.613957	1.66949	0.0077821	0.0357674	0.869	18314
POSITIVE REGULATION OF CYCLIN-DEPENDENT PROTEIN KINASE ACTIVITY%GOBP%GO:1904031	30	0.614944	1.66863	0.00806452	0.0357693	0.872	9717
SMAD2 SMAD3:SMAD4 HETEROTRIMER REGULATES TRANSCRIPTION%REACTOME%R-HSA-2173796.1	29	0.649962	1.66871	0.0164609	0.0357719	0.872	12433
POSITIVE REGULATION OF PROTEASOMAL UBIQUITIN-DEPENDENT PROTEIN CATABOLIC PROCESS%GOBP%GO:0032436	68	0.580606	1.66873	0.0141414	0.035775	0.871	13513
NOTCH%NETPATH%NOTCH	76	0.576571	1.66952	0.0162602	0.0357777	0.869	12356
ESTABLISHMENT OR MAINTENANCE OF CELL POLARITY%GOBP%GO:0007163	112	0.56978	1.66885	0.016	0.0357793	0.871	13625
LIPID BINDING%GOMF%GO:0008289	481	0.448095	1.66876	0.0102249	0.0357834	0.871	15426
RNA POLYMERASE II REPRESSING TRANSCRIPTION FACTOR BINDING%GOMF%GO:0001103	24	0.674467	1.66856	0.0103306	0.0357937	0.872	12835
N-TERMINAL PROTEIN AMINO ACID MODIFICATION%GOBP%GO:0031365	25	0.663217	1.66885	0.00796813	0.0357985	0.871	7295
TRANSLESION SYNTHESIS%GOBP%GO:0019985	39	0.629405	1.66812	0.0102459	0.03584	0.872	11021
REGULATION OF PEPTIDYL-LYSINE ACETYLATION%GOBP%GO:2000756	45	0.603205	1.66813	0.00619835	0.035855	0.872	9590
POSITIVE REGULATION OF TOR SIGNALING%GOBP%GO:0032008	33	0.616707	1.6683	0.0182186	0.0358602	0.872	15964
GAMETE GENERATION%GOBP%GO:0007276	254	0.469947	1.66799	0	0.0358614	0.872	18592
REGULATION OF MRNA STABILITY BY PROTEINS THAT BIND AU-RICH ELEMENTS%REACTOME DATABASE ID RELEASE 65%450531	83	0.615896	1.66815	0.0314342	0.0358693	0.872	13301
REGULATION OF DNA-BINDING TRANSCRIPTION FACTOR ACTIVITY%GOBP%GO:0051090	344	0.503611	1.66817	0.0122699	0.0358812	0.872	12777
BIOCARTA_MITOCHONDRIA_PATHWAY%MSIGDB_C2%BIOCARTA_MITOCHONDRIA_PATHWAY	21	0.656289	1.66778	0.00988142	0.0359057	0.872	3630
PROTEIN AUTOPHOSPHORYLATION%GOBP%GO:0046777	175	0.550698	1.6676	0.012	0.0359412	0.872	11225
POSTREPLICATION REPAIR%GOBP%GO:0006301	50	0.627251	1.66741	0.0103306	0.0359799	0.872	11021
ATPASE ACTIVITY%GOMF%GO:0016887	396	0.6088	1.92185	0	0.0359858	0.242	13540
REGULATION OF MEMBRANE PERMEABILITY%GOBP%GO:0090559	67	0.547149	1.66722	0.012	0.0359876	0.872	16212
TBC RABGAPS%REACTOME%R-HSA-8854214.1	37	0.636343	1.66714	0.0141988	0.0360014	0.872	11107
EGF RECEPTOR (ERBB1) SIGNALING PATHWAY%PATHWAY INTERACTION DATABASE NCI-NATURE CURATED DATA%EGF RECEPTOR (ERBB1) SIGNALING PATHWAY	32	0.662139	1.66724	0.0139442	0.0360014	0.872	7768
NUCLEAR REPLISOME%GOCC%GO:0043601	25	0.681808	1.66727	0.0140281	0.0360145	0.872	8760
HATS ACETYLATE HISTONES%REACTOME DATABASE ID RELEASE 65%3214847	141	0.567809	1.66699	0.0214425	0.0360363	0.873	10438
HEDGEHOG 'OFF' STATE%REACTOME DATABASE ID RELEASE 65%5610787	87	0.567325	1.66693	0.0294118	0.0360385	0.873	9825
POSITIVE REGULATION OF ACTIN FILAMENT POLYMERIZATION%GOBP%GO:0030838	54	0.573249	1.66688	0.00824742	0.0360418	0.873	9659
RESPONSE TO MOLECULE OF BACTERIAL ORIGIN%GOBP%GO:0002237	160	0.52584	1.66662	0.00211864	0.0361054	0.873	13788
FCERI MEDIATED NF-KB ACTIVATION%REACTOME DATABASE ID RELEASE 65%2871837	86	0.576245	1.66656	0.0338645	0.0361099	0.873	17143
INTERNAL PROTEIN AMINO ACID ACETYLATION%GOBP%GO:0006475	84	0.705806	1.92345	0	0.0361218	0.238	10438
THROMBOXANE SIGNALLING THROUGH TP RECEPTOR%REACTOME DATABASE ID RELEASE 65%428930	23	0.632927	1.6664	0.00986193	0.0361314	0.873	11511
GLOBAL GENOME NUCLEOTIDE EXCISION REPAIR (GG-NER)%REACTOME%R-HSA-5696399.1	70	0.636849	1.66634	0.00994036	0.0361447	0.873	14024
REGULATION OF MAST CELL DEGRANULATION%GOBP%GO:0043304	20	0.689698	1.66623	0.0262626	0.0361453	0.873	10731
EGFR1%IOB%EGFR1	458	0.540521	1.66624	0.0201613	0.0361566	0.873	17085
PID_PI3KCI_PATHWAY%MSIGDB_C2%PID_PI3KCI_PATHWAY	49	0.640226	1.66601	0.0102041	0.0361898	0.873	11225
POSITIVE REGULATION OF POSTTRANSCRIPTIONAL GENE SILENCING%GOBP%GO:0060148	20	0.665018	1.6656	0.0139165	0.0362135	0.874	16129
HISTONE DEMETHYLASE ACTIVITY%GOMF%GO:0032452	27	0.663713	1.66579	0.0138889	0.0362165	0.874	12383
REGULATION OF MICROTUBULE POLYMERIZATION%GOBP%GO:0031113	35	0.608875	1.66572	0.0145228	0.0362167	0.874	10419
BIOCARTA_ERK_PATHWAY%MSIGDB_C2%BIOCARTA_ERK_PATHWAY	28	0.62431	1.66562	0.0120968	0.036223	0.874	11544
POLYOL BIOSYNTHETIC PROCESS%GOBP%GO:0046173	19	0.564851	1.66582	0.0156556	0.0362275	0.874	16392
REGULATION OF G-PROTEIN COUPLED RECEPTOR PROTEIN SIGNALING PATHWAY%GOBP%GO:0008277	109	0.483268	1.66546	0.0019685	0.0362285	0.875	16876
DNA POLYMERASE BINDING%GOMF%GO:0070182	15	0.771091	1.66546	0.00595238	0.0362481	0.875	8577
SWI/SNF SUPERFAMILY-TYPE COMPLEX%GOCC%GO:0070603	67	0.729202	1.922	0.00204082	0.0362985	0.242	10977
REGULATION OF MITOTIC NUCLEAR DIVISION%GOBP%GO:0007088	142	0.664954	1.9239	0	0.0363054	0.237	9590
PEPTIDYL-ASPARAGINE MODIFICATION%GOBP%GO:0018196	39	0.546416	1.66502	0.0180361	0.036322	0.876	7637
MET PROMOTES CELL MOTILITY%REACTOME DATABASE ID RELEASE 65%8875878	15	0.708078	1.66504	0.00393701	0.0363331	0.876	7298
RESPONSE TO EXTRACELLULAR STIMULUS%GOBP%GO:0009991	203	0.483018	1.6651	0.00803213	0.0363451	0.876	13155
REGULATION OF TRANSCRIPTION ELONGATION FROM RNA POLYMERASE II PROMOTER%GOBP%GO:0034243	21	0.736202	1.66504	0.012	0.0363521	0.876	10607
SIGNALING EVENTS MEDIATED BY VEGFR1 AND VEGFR2%PATHWAY INTERACTION DATABASE NCI-NATURE CURATED DATA%SIGNALING EVENTS MEDIATED BY VEGFR1 AND VEGFR2	68	0.600144	1.66471	0.0159046	0.0363888	0.876	17061
SIGNALING BY FGFR3%REACTOME%R-HSA-5654741.2	33	0.583026	1.66471	0.0150094	0.0364084	0.876	4546
CHROMOSOME CONDENSATION%GOBP%GO:0030261	21	0.796748	1.92639	0.00206186	0.0364879	0.23	3536
TELOMERE MAINTENANCE VIA TELOMERE LENGTHENING%GOBP%GO:0010833	23	0.666405	1.66438	0.00588235	0.0364919	0.878	14853
REGULATION OF ANDROGEN RECEPTOR ACTIVITY%PATHWAY INTERACTION DATABASE NCI-NATURE CURATED DATA%REGULATION OF ANDROGEN RECEPTOR ACTIVITY	52	0.593645	1.66412	0.0160966	0.0364957	0.879	8577
CELLULAR RESPONSE TO PEPTIDE%GOBP%GO:1901653	199	0.484341	1.66399	0.00609756	0.0365024	0.879	12633
OPIOID SIGNALLING%REACTOME DATABASE ID RELEASE 65%111885	78	0.530881	1.66392	0.0118812	0.0365039	0.879	14068
DOWNSTREAM SIGNALING IN NAIVE CD8+ T CELLS%PATHWAY INTERACTION DATABASE NCI-NATURE CURATED DATA%DOWNSTREAM SIGNALING IN NAIVE CD8+ T CELLS	66	0.577925	1.66405	0.019802	0.036505	0.879	16365
PID_AR_TF_PATHWAY%MSIGDB_C2%PID_AR_TF_PATHWAY	52	0.593645	1.66412	0.0160966	0.0365153	0.879	8577
POSITIVE REGULATION OF MICROTUBULE POLYMERIZATION%GOBP%GO:0031116	21	0.650359	1.66369	0.00798403	0.0365171	0.879	10419
PROTEIN KINASE A REGULATORY SUBUNIT BINDING%GOMF%GO:0034237	17	0.681175	1.66379	0.00203666	0.0365198	0.879	10419
CELLULAR RESPONSE TO BIOTIC STIMULUS%GOBP%GO:0071216	99	0.55952	1.66373	0.0103734	0.0365223	0.879	13788
CELLULAR RESPONSE TO HORMONE STIMULUS%GOBP%GO:0032870	367	0.469229	1.66314	0.0120724	0.0365292	0.879	14220
TRANSCRIPTION-COUPLED NUCLEOTIDE-EXCISION REPAIR%GOBP%GO:0006283	73	0.627243	1.66318	0.0140562	0.0365297	0.879	14024
ENHANCER SEQUENCE-SPECIFIC DNA BINDING%GOMF%GO:0001158	78	0.583416	1.66417	0.018	0.0365328	0.878	15897
EXORIBONUCLEASE ACTIVITY%GOMF%GO:0004532	36	0.648443	1.66413	0.010101	0.0365349	0.879	12866
CYTOPLASMIC MICROTUBULE ORGANIZATION%GOBP%GO:0031122	36	0.609537	1.66381	0.0103306	0.0365362	0.879	11257
MACROMOLECULE GLYCOSYLATION%GOBP%GO:0043413	185	0.49353	1.66321	0.0100604	0.0365409	0.879	14160
NUCLEOTIDE-SUGAR METABOLIC PROCESS%GOBP%GO:0009225	26	0.577845	1.66355	0.00811359	0.0365415	0.879	7973
P75 NTR RECEPTOR-MEDIATED SIGNALLING%REACTOME%R-HSA-193704.1	95	0.568861	1.66321	0.0206186	0.0365597	0.879	12342
REGULATION OF INTERFERON-ALPHA PRODUCTION%GOBP%GO:0032647	24	0.656053	1.66324	0.0100806	0.0365701	0.879	14303
POSITIVE REGULATION OF ATP METABOLIC PROCESS%GOBP%GO:1903580	26	0.567052	1.66325	0.0116279	0.0365867	0.879	7848
CORTICAL ACTIN CYTOSKELETON%GOCC%GO:0030864	42	0.551147	1.66326	0.0162272	0.036598	0.879	8342
ENDOGENOUS TLR SIGNALING%PATHWAY INTERACTION DATABASE NCI-NATURE CURATED DATA%ENDOGENOUS TLR SIGNALING	24	0.597326	1.66327	0.00808081	0.0366153	0.879	12633
CERAMIDE SIGNALING PATHWAY%PATHWAY INTERACTION DATABASE NCI-NATURE CURATED DATA%CERAMIDE SIGNALING PATHWAY	44	0.602738	1.66327	0.0103306	0.0366348	0.879	16129
DE NOVO PURINE BIOSYNTHESIS%PANTHER PATHWAY%P02738	26	0.626153	1.66259	0.01002	0.0366551	0.88	14817
MAPK TARGETS NUCLEAR EVENTS MEDIATED BY MAP KINASES%REACTOME DATABASE ID RELEASE 65%450282	30	0.639209	1.66262	0.0201207	0.0366686	0.88	15991
BIOCARTA_MCM_PATHWAY%MSIGDB_C2%BIOCARTA_MCM_PATHWAY	18	0.753813	1.66253	0.00199203	0.036671	0.882	13672
RECYCLING PATHWAY OF L1%REACTOME%R-HSA-437239.1	27	0.6461	1.66268	0.0142857	0.0366809	0.88	12646
REGULATION OF ANDROGEN RECEPTOR SIGNALING PATHWAY%GOBP%GO:0060765	25	0.621442	1.66263	0	0.0366845	0.88	12627
HELICASE ACTIVITY%GOMF%GO:0004386	105	0.741639	1.9241	0	0.0367151	0.237	11854
PID_LYSOPHOSPHOLIPID_PATHWAY%MSIGDB_C2%PID_LYSOPHOSPHOLIPID_PATHWAY	66	0.554861	1.66225	0.0163265	0.0367362	0.884	9717
G2/M TRANSITION OF MITOTIC CELL CYCLE%GOBP%GO:0000086	115	0.703263	1.92726	0.00203666	0.0367517	0.23	10726
NEGATIVE REGULATION OF FGFR3 SIGNALING%REACTOME%R-HSA-5654732.1	23	0.599477	1.66226	0.0114723	0.0367535	0.884	3501
DNA-DEPENDENT ATPASE ACTIVITY%GOMF%GO:0008094	77	0.773935	1.9285	0	0.036775	0.228	10607
BETA3 ADRENERGIC RECEPTOR SIGNALING PATHWAY%PANTHER PATHWAY%P04379	26	0.613853	1.66167	0.00601202	0.0369367	0.887	11511
LOW-DENSITY LIPOPROTEIN PARTICLE CLEARANCE%GOBP%GO:0034383	24	0.606104	1.6615	0.0147679	0.0369786	0.887	15332
MEIOSIS%REACTOME DATABASE ID RELEASE 65%1500620	112	0.536758	1.66137	0.0154143	0.0370046	0.887	14281
NUCLEOBASE-CONTAINING COMPOUND KINASE ACTIVITY%GOMF%GO:0019205	47	0.558182	1.66114	0.00588235	0.0370249	0.887	17266
OTHER INTERLEUKIN SIGNALING%REACTOME DATABASE ID RELEASE 65%449836	23	0.607602	1.66099	0.0102881	0.0370291	0.888	12075
PHOSPHATIDYLINOSITOL-3,5-BISPHOSPHATE PHOSPHATASE ACTIVITY%GOMF%GO:0106018	15	0.739238	1.66116	0.0119284	0.0370379	0.887	8339
SIGNALING BY MET%REACTOME%R-HSA-6806834.2	48	0.584577	1.661	0.0178926	0.0370404	0.887	9515
POSITIVE REGULATION OF CELL CYCLE G1/S PHASE TRANSITION%GOBP%GO:1902808	26	0.72657	1.92901	0	0.0370424	0.227	12420
BIOCARTA_CARM_ER_PATHWAY%MSIGDB_C2%BIOCARTA_CARM_ER_PATHWAY	35	0.607081	1.66117	0.016	0.0370498	0.887	6871
GLYCOPROTEIN BIOSYNTHETIC PROCESS%GOBP%GO:0009101	236	0.488889	1.66101	0.0120968	0.0370554	0.887	14440
MEIOSIS I CELL CYCLE PROCESS%GOBP%GO:0061982	74	0.640867	1.9246	0	0.0370615	0.237	15435
ENDOPLASMIC RETICULUM-GOLGI INTERMEDIATE COMPARTMENT MEMBRANE%GOCC%GO:0033116	45	0.56531	1.66077	0.0141129	0.037079	0.888	13441
BIOCARTA_TPO_PATHWAY%MSIGDB_C2%BIOCARTA_TPO_PATHWAY	24	0.630464	1.66052	0.0101626	0.0371202	0.888	12023
MULTI-ORGANISM TRANSPORT%GOBP%GO:0044766	26	0.619752	1.66056	0.013834	0.0371236	0.888	13335
CELLULAR RESPONSE TO LIPOPROTEIN PARTICLE STIMULUS%GOBP%GO:0071402	18	0.643063	1.66039	0.0179283	0.0371418	0.888	7298
MULTI-ORGANISM LOCALIZATION%GOBP%GO:1902579	26	0.619752	1.66056	0.013834	0.0371431	0.888	13335
BIOCARTA_TOLL_PATHWAY%MSIGDB_C2%BIOCARTA_TOLL_PATHWAY	37	0.586816	1.66042	0.0204499	0.0371496	0.888	16343
TRANS-GOLGI NETWORK%GOCC%GO:0005802	178	0.536535	1.66019	0.0321285	0.0371906	0.889	12718
CELL CORTEX PART%GOCC%GO:0044448	90	0.537415	1.65975	0.0180723	0.0373007	0.89	11346
DNA-TEMPLATED TRANSCRIPTION, INITIATION%GOBP%GO:0006352	185	0.54437	1.65982	0.0160321	0.0373018	0.89	15655
IMMUNE SYSTEM DEVELOPMENT%GOBP%GO:0002520	326	0.505553	1.65955	0.014	0.0373648	0.89	16371
MYELOID CELL HOMEOSTASIS%GOBP%GO:0002262	44	0.533955	1.6594	0.00595238	0.0374044	0.89	7229
ANTIGEN PROCESSING AND PRESENTATION OF PEPTIDE ANTIGEN%GOBP%GO:0048002	131	0.56702	1.65918	0.0306122	0.0374218	0.89	12906
REGULATION OF MULTI-ORGANISM PROCESS%GOBP%GO:0043900	297	0.492687	1.6593	0.0159046	0.0374325	0.89	13380
REGULATION OF CYTOKINE BIOSYNTHETIC PROCESS%GOBP%GO:0042035	66	0.526986	1.65919	0.0143737	0.0374387	0.89	14271
AROMATIC COMPOUND CATABOLIC PROCESS%GOBP%GO:0019439	401	0.481319	1.65897	0.0217391	0.037463	0.89	16000
POSITIVE REGULATION OF GENE SILENCING BY MIRNA%GOBP%GO:2000637	19	0.660978	1.65886	0.0197239	0.037494	0.89	16129
SUMOYLATION%REACTOME%R-HSA-2990846.2	172	0.68368	1.92913	0	0.0375363	0.227	8062
5HT4 TYPE RECEPTOR MEDIATED SIGNALING PATHWAY%PANTHER PATHWAY%P04376	31	0.578469	1.65863	0.00984252	0.0375754	0.89	17458
STEROID HORMONE RECEPTOR BINDING%GOMF%GO:0035258	71	0.569248	1.65853	0.0160321	0.0375965	0.89	12627
RHYTHMIC PROCESS%GOBP%GO:0048511	102	0.518473	1.65842	0.0182556	0.037608	0.89	15395
NUCLEOTIDE-EXCISION REPAIR, PREINCISION COMPLEX STABILIZATION%GOBP%GO:0006293	21	0.692492	1.65843	0.00809717	0.0376243	0.89	13643
APOPTOSIS SIGNALING PATHWAY%PANTHER PATHWAY%P00006	106	0.558293	1.65823	0.0198807	0.0376964	0.891	15808
CD28 DEPENDENT PI3K AKT SIGNALING%REACTOME DATABASE ID RELEASE 65%389357	20	0.623049	1.65808	0.0140562	0.0377357	0.891	11225
REGULATION OF ENDOPEPTIDASE ACTIVITY%GOBP%GO:0052548	236	0.464201	1.65787	0.00199203	0.0377677	0.891	15714
CULLIN-RING UBIQUITIN LIGASE COMPLEX%GOCC%GO:0031461	171	0.558659	1.65773	0.0223577	0.0377774	0.891	16832
DNA MODIFICATION%GOBP%GO:0006304	71	0.536637	1.65779	0.0100604	0.0377822	0.891	9016
SIGNALING BY HIPPO%REACTOME%R-HSA-2028269.1	19	0.708681	1.65789	0.00963391	0.0377836	0.891	7590
SIG_IL4RECEPTOR_IN_B_LYPHOCYTES%MSIGDB_C2%SIG_IL4RECEPTOR_IN_B_LYPHOCYTES	27	0.642806	1.65747	0.0119048	0.0378737	0.892	9923
MATURATION OF 5.8S RRNA FROM TRICISTRONIC RRNA TRANSCRIPT (SSU-RRNA, 5.8S RRNA, LSU-RRNA)%GOBP%GO:0000466	17	0.772073	1.65732	0.0100806	0.0378896	0.892	7251
REGULATION OF LAMELLIPODIUM ASSEMBLY%GOBP%GO:0010591	23	0.639035	1.65727	0.0160321	0.0378995	0.892	8851
RNA POLYMERASE II PROXIMAL PROMOTER SEQUENCE-SPECIFIC DNA BINDING%GOMF%GO:0000978	319	0.510631	1.65735	0.0160643	0.0379004	0.892	15740
GLYCOSYLATION%GOBP%GO:0070085	192	0.489046	1.65718	0.01002	0.0379076	0.892	14160
REGULATION OF VIRAL GENOME REPLICATION%GOBP%GO:0045069	77	0.558671	1.65695	0.0180361	0.0379273	0.892	9905
ANDROGEN RECEPTOR BINDING%GOMF%GO:0050681	42	0.611662	1.65699	0.00809717	0.0379336	0.892	12627
UCH PROTEINASES%REACTOME DATABASE ID RELEASE 65%5689603	101	0.574413	1.65689	0.0295858	0.0379394	0.892	14625
UNTITLED%PANTHER PATHWAY%P05916	32	0.583312	1.65684	0.00604839	0.037941	0.892	12009
REGULATION OF MYELOID CELL DIFFERENTIATION%GOBP%GO:0045637	185	0.492026	1.65678	0.0060241	0.037942	0.892	16371
RMTS METHYLATE HISTONE ARGININES%REACTOME DATABASE ID RELEASE 65%3214858	79	0.569531	1.65702	0.0175097	0.0379453	0.892	8634
INFLAMMATION MEDIATED BY CHEMOKINE AND CYTOKINE SIGNALING PATHWAY%PANTHER PATHWAY%P00031	194	0.524374	1.65655	0.0182186	0.0379674	0.892	14351
RAS GTPASE BINDING%GOMF%GO:0017016	436	0.511027	1.65637	0.0141988	0.037972	0.892	15585
MALE GAMETE GENERATION%GOBP%GO:0048232	212	0.472955	1.6564	0	0.037978	0.892	18592
BIOCARTA_ERK5_PATHWAY%MSIGDB_C2%BIOCARTA_ERK5_PATHWAY	17	0.6965	1.65658	0.0141129	0.0379782	0.892	9717
PHOSPHOPROTEIN PHOSPHATASE ACTIVITY%GOMF%GO:0004721	140	0.534047	1.65643	0.0121457	0.037993	0.892	15848
ACTIN FILAMENT-BASED PROCESS%GOBP%GO:0030029	387	0.490703	1.65623	0.00796813	0.0379954	0.892	16005
POSITIVE REGULATION OF CHEMOKINE PRODUCTION%GOBP%GO:0032722	36	0.570245	1.65658	0.0172414	0.0379968	0.892	16006
RESOLUTION OF D-LOOP STRUCTURES THROUGH SYNTHESIS-DEPENDENT STRAND ANNEALING (SDSA)%REACTOME%R-HSA-5693554.1	25	0.880759	1.92927	0	0.03803	0.227	6637
TRANSCRIPTION INITIATION FROM RNA POLYMERASE II PROMOTER%GOBP%GO:0006367	158	0.529753	1.65568	0.0139165	0.0380802	0.892	15655
MICROTUBULE NUCLEATION%GOBP%GO:0007020	18	0.738887	1.6557	0.0101626	0.0380903	0.892	11257
90S PRERIBOSOME%GOCC%GO:0030686	30	0.703244	1.65572	0.0118577	0.0380987	0.892	14657
SIGNALING BY NOTCH%REACTOME DATABASE ID RELEASE 65%157118	224	0.506623	1.65582	0.0157791	0.038104	0.892	14129
HISTONE DEMETHYLATION%GOBP%GO:0016577	21	0.657835	1.65576	0.0176125	0.0381052	0.892	7691
ACTIN FILAMENT ORGANIZATION%GOBP%GO:0007015	152	0.503509	1.65544	0.00814664	0.0381169	0.892	15469
PID_CDC42_PATHWAY%MSIGDB_C2%PID_CDC42_PATHWAY	69	0.590121	1.65522	0.0122951	0.0381207	0.892	16664
UBIQUITIN-DEPENDENT ERAD PATHWAY%GOBP%GO:0030433	61	0.595455	1.65551	0.0138614	0.0381225	0.892	15942
PROTEIN COMPLEX OLIGOMERIZATION%GOBP%GO:0051259	333	0.445379	1.65535	0.0115607	0.0381258	0.892	12362
POSITIVE REGULATION OF TRANSCRIPTION FROM RNA POLYMERASE II PROMOTER INVOLVED IN CELLULAR RESPONSE TO CHEMICAL STIMULUS%GOBP%GO:1901522	21	0.655405	1.65544	0.0177866	0.0381333	0.892	14863
CDC42 SIGNALING EVENTS%PATHWAY INTERACTION DATABASE NCI-NATURE CURATED DATA%CDC42 SIGNALING EVENTS	69	0.590121	1.65522	0.0122951	0.0381403	0.892	16664
POSITIVE REGULATION OF HYDROLASE ACTIVITY%GOBP%GO:0051345	449	0.472029	1.65492	0.00801603	0.0382133	0.892	16535
VACUOLAR TRANSPORT%GOBP%GO:0007034	95	0.581161	1.65426	0.0338645	0.0383436	0.894	17243
BIOCARTA_FCER1_PATHWAY%MSIGDB_C2%BIOCARTA_FCER1_PATHWAY	38	0.615205	1.65426	0.0196078	0.0383611	0.894	13446
LEPTIN%NETPATH%LEPTIN	98	0.531765	1.65439	0.0201613	0.0383687	0.894	11973
PID_NFKAPPAB_CANONICAL_PATHWAY%MSIGDB_C2%PID_NFKAPPAB_CANONICAL_PATHWAY	23	0.673388	1.65428	0.0140562	0.038378	0.894	12023
REGULATION OF COLD-INDUCED THERMOGENESIS%GOBP%GO:0120161	140	0.458148	1.65441	0.00594059	0.0383794	0.894	15382
ANTIGEN PROCESSING AND PRESENTATION OF EXOGENOUS PEPTIDE ANTIGEN%GOBP%GO:0002478	122	0.571319	1.65411	0.0324544	0.0383974	0.895	13662
REGULATION OF PLASMA MEMBRANE BOUNDED CELL PROJECTION ASSEMBLY%GOBP%GO:0120032	150	0.548203	1.65391	0.012024	0.0384211	0.895	12124
POSITIVE REGULATION OF ERBB SIGNALING PATHWAY%GOBP%GO:1901186	26	0.62337	1.65393	0.0181087	0.0384354	0.895	16705
POSITIVE REGULATION OF TOLL-LIKE RECEPTOR SIGNALING PATHWAY%GOBP%GO:0034123	21	0.605317	1.65381	0.0177515	0.0384371	0.895	15214
HISTONE METHYLTRANSFERASE ACTIVITY%GOMF%GO:0042054	47	0.644037	1.65361	0.0142566	0.0384501	0.895	12373
SUPRAMOLECULAR FIBER%GOCC%GO:0099512	443	0.483133	1.65371	0.0176817	0.0384588	0.895	12710
TRANSITION METAL ION BINDING%GOMF%GO:0046914	411	0.455318	1.65362	0.013834	0.0384679	0.895	13164
MITOTIC SPINDLE%GOCC%GO:0072686	80	0.721788	1.92938	0	0.0385203	0.227	6949
CELLULAR NITROGEN COMPOUND CATABOLIC PROCESS%GOBP%GO:0044270	388	0.490035	1.65323	0.0217822	0.0385213	0.895	17659
SIGNALING EVENTS MEDIATED BY TCPTP%PATHWAY INTERACTION DATABASE NCI-NATURE CURATED DATA%SIGNALING EVENTS MEDIATED BY TCPTP	39	0.618198	1.65327	0.0140281	0.0385282	0.895	11544
NEGATIVE REGULATION OF GENE EXPRESSION, EPIGENETIC%GOBP%GO:0045814	109	0.54635	1.65329	0.0275049	0.0385404	0.895	10915
CELLULAR RESPONSE TO PEPTIDE HORMONE STIMULUS%GOBP%GO:0071375	163	0.487358	1.65293	0.0103734	0.0385679	0.895	12124
N-METHYLTRANSFERASE ACTIVITY%GOMF%GO:0008170	75	0.589105	1.65297	0.0121212	0.0385782	0.895	16172
CARBOHYDRATE DERIVATIVE TRANSPORT%GOBP%GO:1901264	39	0.536586	1.65285	0.0158103	0.0385842	0.895	12525
PHOSPHATIDYLINOSITOL PHOSPHOLIPASE C ACTIVITY%GOMF%GO:0004435	24	0.593792	1.65265	0.008	0.0385986	0.895	6538
PYRIMIDINE-CONTAINING COMPOUND METABOLIC PROCESS%GOBP%GO:0072527	59	0.512756	1.65276	0.0143443	0.0386102	0.895	17818
CORTICAL CYTOSKELETON%GOCC%GO:0030863	57	0.538316	1.65266	0.0123711	0.038612	0.895	10127
NUCLEOBASE-CONTAINING COMPOUND CATABOLIC PROCESS%GOBP%GO:0034655	351	0.526422	1.65252	0.0239044	0.0386244	0.895	17659
NUCLEAR CYCLIN-DEPENDENT PROTEIN KINASE HOLOENZYME COMPLEX%GOCC%GO:0019908	16	0.70698	1.65268	0.00998004	0.0386264	0.895	10943
PHOSPHOTRANSFERASE ACTIVITY, PHOSPHATE GROUP AS ACCEPTOR%GOMF%GO:0016776	40	0.555693	1.65244	0.0117417	0.0386321	0.895	16943
VIRAL ENTRY INTO HOST CELL%GOBP%GO:0046718	22	0.627984	1.65233	0.016632	0.0386498	0.895	14165
RHO GTPASE BINDING%GOMF%GO:0017048	118	0.569011	1.65168	0.0185185	0.0387259	0.895	11514
MRNA CAPPING%REACTOME DATABASE ID RELEASE 65%72086	29	0.655679	1.65163	0.00978474	0.0387308	0.895	10962
MAP KINASE ACTIVATION%REACTOME DATABASE ID RELEASE 65%450294	62	0.595658	1.65169	0.020284	0.0387433	0.895	16343
NEGATIVE REGULATION OF CD4-POSITIVE, ALPHA-BETA T CELL ACTIVATION%GOBP%GO:2000515	20	0.666539	1.65187	0.0162602	0.0387609	0.895	12528
REGULATION OF CELL PROJECTION ASSEMBLY%GOBP%GO:0060491	151	0.547065	1.65169	0.0120482	0.0387628	0.895	12124
REGULATION OF RAS BY GAPS%REACTOME%R-HSA-5658442.1	67	0.604614	1.65192	0.0216963	0.0387634	0.895	17143
THYROID HORMONE RECEPTOR BINDING%GOMF%GO:0046966	26	0.672303	1.65174	0.00996016	0.0387663	0.895	9997
BIOCARTA_AKT_PATHWAY%MSIGDB_C2%BIOCARTA_AKT_PATHWAY	22	0.626898	1.65127	0.0197628	0.0387703	0.897	11846
LPA RECEPTOR MEDIATED EVENTS%PATHWAY INTERACTION DATABASE NCI-NATURE CURATED DATA%LPA RECEPTOR MEDIATED EVENTS	64	0.552271	1.65176	0.0204082	0.0387805	0.895	9717
ESTROGEN-DEPENDENT GENE EXPRESSION%REACTOME%R-HSA-9018519.1	147	0.517236	1.65118	0.011811	0.0387815	0.897	10962
PROTEIN METHYLTRANSFERASE ACTIVITY%GOMF%GO:0008276	72	0.61531	1.65128	0.0160643	0.0387838	0.897	16172
SOLUTE:PROTON SYMPORTER ACTIVITY%GOMF%GO:0015295	24	0.561083	1.65132	0.0200401	0.0387883	0.897	17862
WNT SIGNALING PATHWAY, PLANAR CELL POLARITY PATHWAY%GOBP%GO:0060071	38	0.597457	1.65102	0.00782779	0.0387965	0.897	14320
POSITIVE REGULATION OF PROTEIN LOCALIZATION TO CELL PERIPHERY%GOBP%GO:1904377	49	0.557472	1.65091	0.0138889	0.0387967	0.897	13053
SEXUAL REPRODUCTION%GOBP%GO:0019953	326	0.448	1.65095	0	0.0388025	0.897	18243
PID_HES_HEY_PATHWAY%MSIGDB_C2%PID_HES_HEY_PATHWAY	48	0.575911	1.65068	0.0273684	0.0388035	0.899	14011
POSITIVE REGULATION OF CELLULAR PROTEIN CATABOLIC PROCESS%GOBP%GO:1903364	111	0.543089	1.65132	0.0263158	0.0388073	0.897	15422
REGULATION OF PEPTIDYL-SERINE PHOSPHORYLATION%GOBP%GO:0033135	103	0.492477	1.65137	0.0119522	0.0388089	0.897	13053
GDP BINDING%GOMF%GO:0019003	50	0.618879	1.65102	0.0226804	0.0388139	0.897	16365
NEGATIVE REGULATION OF EPIDERMAL GROWTH FACTOR RECEPTOR SIGNALING PATHWAY%GOBP%GO:0042059	36	0.619026	1.6507	0.0143149	0.0388191	0.899	11680
POSITIVE REGULATION OF PROTEIN CATABOLIC PROCESS%GOBP%GO:0045732	161	0.516671	1.6507	0.0264766	0.0388385	0.899	15422
REGULATION OF NUCLEAR DIVISION%GOBP%GO:0051783	151	0.665482	1.92953	0	0.0388464	0.227	10047
APOPTOTIC CLEAVAGE OF CELLULAR PROTEINS%REACTOME DATABASE ID RELEASE 65%111465	37	0.616528	1.65071	0.0117647	0.0388549	0.899	11981
HEAD DEVELOPMENT%GOBP%GO:0060322	305	0.481527	1.65049	0.00584795	0.0388551	0.899	13070
CELLULAR RESPONSE TO LIPID%GOBP%GO:0071396	266	0.476694	1.65043	0.0140562	0.0388631	0.899	13813
PROTEIN O-LINKED GLYCOSYLATION%GOBP%GO:0006493	90	0.519086	1.65007	0.00603622	0.038952	0.899	15414
IMMUNE RESPONSE-ACTIVATING SIGNAL TRANSDUCTION%GOBP%GO:0002757	351	0.531743	1.64979	0.0227743	0.0390303	0.899	18263
CLATHRIN-COATED VESICLE%GOCC%GO:0030136	138	0.500156	1.64966	0.0141414	0.0390484	0.899	14601
APC C:CDH1 MEDIATED DEGRADATION OF CDC20 AND OTHER APC C:CDH1 TARGETED PROTEINS IN LATE MITOSIS EARLY G1%REACTOME DATABASE ID RELEASE 65%174178	71	0.634965	1.6496	0.0357853	0.0390525	0.899	9825
ACTIVATION OF GTPASE ACTIVITY%GOBP%GO:0090630	86	0.524754	1.64941	0.0160321	0.0391157	0.9	15253
REGULATION OF MRNA STABILITY%GOBP%GO:0043488	102	0.667589	1.92978	0.002	0.0392329	0.226	13003
REGULATION OF GENE SILENCING%GOBP%GO:0060968	99	0.538706	1.64893	0.019685	0.0392589	0.901	16129
THYROTROPIN-RELEASING HORMONE RECEPTOR SIGNALING PATHWAY%PANTHER PATHWAY%P04394	56	0.547903	1.64895	0.00595238	0.0392639	0.901	16240
REGULATION OF STRESS-ACTIVATED PROTEIN KINASE SIGNALING CASCADE%GOBP%GO:0070302	168	0.518883	1.64877	0.0083682	0.0393065	0.902	12579
INTERLEUKIN-12 FAMILY SIGNALING%REACTOME%R-HSA-447115.5	56	0.543783	1.64858	0.0155945	0.0393526	0.902	13788
NOTCH-MEDIATED HES HEY NETWORK%PATHWAY INTERACTION DATABASE NCI-NATURE CURATED DATA%NOTCH-MEDIATED HES HEY NETWORK	47	0.576558	1.6484	0.0268595	0.0393845	0.902	14011
REGULATION OF CELL AGING%GOBP%GO:0090342	29	0.610423	1.64829	0.0100402	0.0393963	0.902	15083
CILIARY PART%GOCC%GO:0044441	321	0.508129	1.64841	0.00980392	0.039403	0.902	17360
REGULATION OF INTRACELLULAR ESTROGEN RECEPTOR SIGNALING PATHWAY%GOBP%GO:0033146	28	0.624798	1.64831	0.0192678	0.039407	0.902	11185
MISMATCH REPAIR%GOBP%GO:0006298	25	0.724337	1.64816	0.0142276	0.0394355	0.902	15311
NEGATIVE REGULATION OF MAPK CASCADE%GOBP%GO:0043409	118	0.510828	1.64794	0.00823045	0.0395198	0.903	15097
AUTOPHAGOSOME ORGANIZATION%GOBP%GO:1905037	52	0.592803	1.64767	0.0337972	0.0395691	0.903	13994
CANONICAL NF-KAPPAB PATHWAY%PATHWAY INTERACTION DATABASE NCI-NATURE CURATED DATA%CANONICAL NF-KAPPAB PATHWAY	23	0.679058	1.64768	0.0160643	0.0395872	0.903	12023
CELLULAR RESPONSE TO INSULIN STIMULUS%GOBP%GO:0032869	108	0.518004	1.64701	0.0146751	0.0395878	0.904	13335
PID_RAC1_PATHWAY%MSIGDB_C2%PID_RAC1_PATHWAY	54	0.613116	1.64724	0.0187891	0.0395895	0.904	12174
U12 DEPENDENT SPLICING%REACTOME%R-HSA-72165.1	51	0.670582	1.64703	0.0159681	0.0395979	0.904	9734
ACTIVATED TAK1 MEDIATES P38 MAPK ACTIVATION%REACTOME DATABASE ID RELEASE 65%450302	19	0.663952	1.64745	0.0163265	0.0395997	0.904	3552
CELLULAR RESPONSE TO NERVE GROWTH FACTOR STIMULUS%GOBP%GO:1990090	16	0.670674	1.64707	0.01	0.0396045	0.904	1828
RAC1 SIGNALING PATHWAY%PATHWAY INTERACTION DATABASE NCI-NATURE CURATED DATA%RAC1 SIGNALING PATHWAY	54	0.613116	1.64724	0.0187891	0.0396091	0.904	12174
BIOCARTA_CCR3_PATHWAY%MSIGDB_C2%BIOCARTA_CCR3_PATHWAY	23	0.624019	1.6473	0.0181087	0.0396113	0.904	12023
JNK (C-JUN KINASES) PHOSPHORYLATION AND ACTIVATION MEDIATED BY ACTIVATED HUMAN TAK1%REACTOME DATABASE ID RELEASE 65%450321	18	0.68391	1.64693	0.0180361	0.0396134	0.904	3552
TRNA CHARGING%HUMANCYC%TRNA-CHARGING-PWY	37	0.668829	1.64745	0.0214008	0.0396183	0.904	16965
RESPONSE TO NERVE GROWTH FACTOR%GOBP%GO:1990089	16	0.670674	1.64707	0.01	0.039624	0.904	1828
DNA METHYLATION OR DEMETHYLATION%GOBP%GO:0044728	49	0.559968	1.6471	0.0120724	0.0396252	0.904	13116
LYTIC VACUOLE ORGANIZATION%GOBP%GO:0080171	42	0.561278	1.6473	0.0222222	0.0396303	0.904	13070
PLATELET ACTIVATION, SIGNALING AND AGGREGATION%REACTOME%R-HSA-76002.2	250	0.471935	1.64739	0.0198807	0.0396335	0.904	16235
LYSOSOME ORGANIZATION%GOBP%GO:0007040	42	0.561278	1.6473	0.0222222	0.0396499	0.904	13070
NUCLEOBASE-CONTAINING SMALL MOLECULE BIOSYNTHETIC PROCESS%GOBP%GO:0034404	107	0.497442	1.64614	0.014553	0.039684	0.906	17403
BIOCARTA_TFF_PATHWAY%MSIGDB_C2%BIOCARTA_TFF_PATHWAY	21	0.63464	1.64632	0.0100604	0.039685	0.906	13567
TRANSMEMBRANE RECEPTOR PROTEIN TYROSINE KINASE SIGNALING PATHWAY%GOBP%GO:0007169	422	0.496417	1.64627	0.0181452	0.0396852	0.906	14587
U2-TYPE SPLICEOSOMAL COMPLEX%GOCC%GO:0005684	68	0.640773	1.64616	0.0175439	0.0396947	0.906	9004
CELLULAR COMPONENT DISASSEMBLY%GOBP%GO:0022411	343	0.497326	1.64633	0.027668	0.0396989	0.906	13110
ASSEMBLY OF THE PRE-REPLICATIVE COMPLEX%REACTOME%R-HSA-68867.3	64	0.642972	1.64641	0.038	0.0396994	0.906	10171
INOSITOL LIPID-MEDIATED SIGNALING%GOBP%GO:0048017	54	0.548741	1.64663	0.0142566	0.0396998	0.906	9717
ACTIVATION OF NF-KAPPAB-INDUCING KINASE ACTIVITY%GOBP%GO:0007250	16	0.687785	1.64603	0.0020284	0.0397008	0.906	14921
RESPONSE TO LIPID%GOBP%GO:0033993	392	0.462803	1.64649	0.0102249	0.0397059	0.906	13813
MULTICELLULAR ORGANISM REPRODUCTION%GOBP%GO:0032504	298	0.450992	1.64653	0.002	0.0397134	0.906	20932
REGULATION OF TOLL-LIKE RECEPTOR 4 SIGNALING PATHWAY%GOBP%GO:0034143	17	0.639581	1.6465	0.0255403	0.0397146	0.906	13557
RECYCLING ENDOSOME%GOCC%GO:0055037	115	0.540367	1.64641	0.0124481	0.0397161	0.906	18617
TRANSFERASE COMPLEX, TRANSFERRING PHOSPHORUS-CONTAINING GROUPS%GOCC%GO:0061695	241	0.650582	1.92986	0	0.0397647	0.226	10962
ACTIN NUCLEATION%GOBP%GO:0045010	17	0.659073	1.64569	0.0147368	0.0398269	0.907	12278
MRNA 3'-END PROCESSING%GOBP%GO:0031124	75	0.775827	1.93697	0	0.039836	0.217	9477
REGULATION OF T CELL DIFFERENTIATION%GOBP%GO:0045580	89	0.564227	1.64549	0.00813008	0.0398676	0.908	16371
REGULATION OF PEPTIDYL-THREONINE PHOSPHORYLATION%GOBP%GO:0010799	34	0.577367	1.6455	0.0121951	0.0398801	0.908	14318
LAMELLIPODIUM%GOCC%GO:0030027	118	0.56106	1.64481	0.015873	0.0399311	0.908	12041
CHLORIDE TRANSPORT%GOBP%GO:0006821	54	0.505008	1.64519	0.00211416	0.0399368	0.908	13589
REGULATION OF PROTEIN IMPORT INTO NUCLEUS%GOBP%GO:0042306	39	0.55831	1.64503	0.011976	0.0399395	0.908	13053
ACTIVATION OF MAPK ACTIVITY%GOBP%GO:0000187	113	0.493112	1.64514	0.010352	0.0399399	0.908	17280
MODIFICATION OF MORPHOLOGY OR PHYSIOLOGY OF OTHER ORGANISM INVOLVED IN SYMBIOTIC INTERACTION%GOBP%GO:0051817	92	0.516194	1.64491	0.0262626	0.0399436	0.908	14625
RESPONSE TO AMMONIUM ION%GOBP%GO:0060359	49	0.533074	1.64496	0.00996016	0.0399477	0.908	19399
VOLTAGE-GATED ANION CHANNEL ACTIVITY%GOMF%GO:0008308	18	0.607735	1.64484	0.0170778	0.039948	0.908	13589
INTERLEUKIN-12 SIGNALING%REACTOME DATABASE ID RELEASE 65%9020591	46	0.565106	1.64506	0.0239044	0.0399514	0.908	13788
CELLULAR RESPONSE TO UV%GOBP%GO:0034644	66	0.578243	1.6452	0.0216535	0.0399524	0.908	14219
ENHANCER BINDING%GOMF%GO:0035326	89	0.581405	1.64494	0.0203666	0.0399567	0.908	13310
NUCLEOTIDE-EXCISION REPAIR, DNA INCISION%GOBP%GO:0033683	39	0.638443	1.64468	0.0121457	0.0399593	0.908	13643
MULTICELLULAR ORGANISMAL REPRODUCTIVE PROCESS%GOBP%GO:0048609	290	0.451656	1.64454	0.00199601	0.0399829	0.908	20932
RNA POLYMERASE II TRANSCRIPTION FACTOR BINDING%GOMF%GO:0001085	106	0.531251	1.64436	0.0244399	0.0400344	0.908	13030
ST_P38_MAPK_PATHWAY%MSIGDB_C2%ST_P38_MAPK_PATHWAY	37	0.612323	1.64415	0.0163265	0.0400508	0.908	11106
NEGATIVE REGULATION OF TYPE I INTERFERON PRODUCTION%GOBP%GO:0032480	39	0.611185	1.64408	0.0142566	0.0400668	0.908	13788
PROCESSIVE SYNTHESIS ON THE LAGGING STRAND%REACTOME DATABASE ID RELEASE 65%69183	15	0.771862	1.64416	0.00809717	0.0400677	0.908	4832
CORTICAL CYTOSKELETON ORGANIZATION%GOBP%GO:0030865	22	0.696121	1.6442	0.00408998	0.0400706	0.908	15035
HISTONE KINASE ACTIVITY%GOMF%GO:0035173	15	0.728428	1.64383	0.00407332	0.0401418	0.908	12023
INTERLEUKIN-2 FAMILY SIGNALING%REACTOME%R-HSA-451927.5	44	0.637724	1.64365	0.0204499	0.0401508	0.908	11544
[truncated: 4,622 more rows]

## Sheet: Low_expression
NAME	SIZE	ES	NES	NOM p-val	FDR q-val	FWER p-val	RANK AT MAX
INTRINSIC PATHWAY OF FIBRIN CLOT FORMATION%REACTOME DATABASE ID RELEASE 65%140837	17	-0.71315	-1.69893	0.023622	0.332079	0.851	882
PLASMA LIPOPROTEIN PARTICLE%GOCC%GO:0034358	22	-0.683477	-1.72891	0.0297619	0.337924	0.799	4607
STEROID HYDROXYLASE ACTIVITY%GOMF%GO:0008395	33	-0.619768	-1.70903	0.0205339	0.34804	0.836	2306
BLOOD COAGULATION, FIBRIN CLOT FORMATION%GOBP%GO:0072378	26	-0.630409	-1.67095	0.0291262	0.384804	0.893	1564
COMPLEMENT CASCADE%REACTOME%R-HSA-166658.2	65	-0.548172	-1.50941	0.0823529	0.419026	0.983	1724
LIPOPROTEIN PARTICLE%GOCC%GO:1990777	22	-0.683477	-1.72891	0.0297619	0.422405	0.799	4607
PROTEIN-LIPID COMPLEX%GOCC%GO:0032994	24	-0.623612	-1.64838	0.0417495	0.425089	0.918	4075
XENOBIOTICS%REACTOME DATABASE ID RELEASE 65%211981	20	-0.621857	-1.51101	0.0829959	0.428865	0.983	2306
PHASE I - FUNCTIONALIZATION OF COMPOUNDS%REACTOME DATABASE ID RELEASE 65%211945	97	-0.488451	-1.55831	0.048	0.441171	0.97	2847
FATTY ACID &BETA;-OXIDATION I%HUMANCYC%FAO-PWY	18	-0.625225	-1.51135	0.0909091	0.44378	0.983	1050
AFLATOXIN ACTIVATION AND DETOXIFICATION%REACTOME DATABASE ID RELEASE 65%5423646	19	-0.55123	-1.52105	0.0440882	0.446192	0.981	3648
FATTY ACID BETA-OXIDATION%GOBP%GO:0006635	47	-0.566689	-1.5246	0.0870445	0.452072	0.979	2376
FATTY ACID BETA-OXIDATION USING ACYL-COA DEHYDROGENASE%GOBP%GO:0033539	15	-0.682225	-1.51237	0.0985325	0.457471	0.983	2376
SYNTHESIS OF BILE ACIDS AND BILE SALTS VIA 7ALPHA-HYDROXYCHOLESTEROL%REACTOME%R-HSA-193368.1	19	-0.646209	-1.52685	0.073922	0.463862	0.979	1761
EPOXYGENASE P450 PATHWAY%GOBP%GO:0019373	20	-0.680124	-1.55837	0.0568421	0.465501	0.97	2568
GLUTATHIONE DERIVATIVE BIOSYNTHETIC PROCESS%GOBP%GO:1901687	21	-0.585232	-1.53016	0.0645161	0.473274	0.979	1356
FATTY ACID OXIDATION%GOBP%GO:0019395	61	-0.540709	-1.48681	0.101031	0.47527	0.988	2743
ALPHA-AMINO ACID CATABOLIC PROCESS%GOBP%GO:1901606	82	-0.522454	-1.463	0.119342	0.478152	0.99	3292
REGULATION OF COMPLEMENT CASCADE%REACTOME DATABASE ID RELEASE 65%977606	56	-0.543648	-1.47474	0.103314	0.483227	0.988	1724
XENOBIOTIC METABOLIC PROCESS%GOBP%GO:0006805	102	-0.446865	-1.44426	0.083004	0.48427	0.992	2596
FORMATION OF FIBRIN CLOT (CLOTTING CASCADE)%REACTOME%R-HSA-140877.2	37	-0.53841	-1.47878	0.0833333	0.485535	0.988	1564
FATTY ACID CATABOLIC PROCESS%GOBP%GO:0009062	70	-0.507758	-1.43471	0.115385	0.488443	0.994	2743
REGULATION OF LIPOPROTEIN LIPASE ACTIVITY%GOBP%GO:0051004	19	-0.596018	-1.55936	0.0454545	0.48899	0.97	2710
BIOCARTA_AMI_PATHWAY%MSIGDB_C2%BIOCARTA_AMI_PATHWAY	20	-0.547126	-1.43037	0.114173	0.489586	0.994	1564
BIOSYNTHESIS OF DHA-DERIVED SPMS%REACTOME%R-HSA-9018677.1	16	-0.557693	-1.46788	0.0613497	0.491043	0.99	983
BRANCHED-CHAIN AMINO ACID CATABOLIC PROCESS%GOBP%GO:0009083	18	-0.630919	-1.446	0.124744	0.491507	0.992	890
NADH DEHYDROGENASE (UBIQUINONE) ACTIVITY%GOMF%GO:0008137	42	-0.537167	-1.41844	0.154902	0.491562	0.997	5230
MONOCARBOXYLIC ACID CATABOLIC PROCESS%GOBP%GO:0072329	86	-0.508272	-1.46318	0.10041	0.491581	0.99	2400
OXIDOREDUCTASE ACTIVITY, ACTING ON NAD(P)H, QUINONE OR SIMILAR COMPOUND AS ACCEPTOR%GOMF%GO:0016655	54	-0.504798	-1.45425	0.120724	0.492063	0.991	5230
CELLULAR AMINO ACID CATABOLIC PROCESS%GOBP%GO:0009063	102	-0.489092	-1.42453	0.123457	0.4956	0.994	3054
GLUTATHIONE DERIVATIVE METABOLIC PROCESS%GOBP%GO:1901685	21	-0.585232	-1.53016	0.0645161	0.49581	0.979	1356
LIPID OXIDATION%GOBP%GO:0034440	62	-0.520531	-1.44821	0.110883	0.497553	0.992	2743
CELLULAR RESPONSE TO XENOBIOTIC STIMULUS%GOBP%GO:0071466	116	-0.424565	-1.43559	0.0763209	0.498058	0.994	2596
MITOCHONDRIAL ELECTRON TRANSPORT, NADH TO UBIQUINONE%GOBP%GO:0006120	41	-0.586857	-1.56407	0.0732673	0.500219	0.969	5230
NADH DEHYDROGENASE (QUINONE) ACTIVITY%GOMF%GO:0050136	42	-0.537167	-1.41844	0.154902	0.502733	0.997	5230
ASPARTATE FAMILY AMINO ACID CATABOLIC PROCESS%GOBP%GO:0009068	17	-0.605758	-1.40286	0.168699	0.505412	0.998	2967
MONOOXYGENASE ACTIVITY%GOMF%GO:0004497	77	-0.440592	-1.40642	0.109344	0.505552	0.998	2568
ACYLGLYCEROL HOMEOSTASIS%GOBP%GO:0055090	27	-0.591717	-1.60723	0.0490798	0.506177	0.948	3673
OXYGEN BINDING%GOMF%GO:0019825	20	-0.523284	-1.40903	0.0766045	0.50883	0.998	2568
CYTOCHROME P450 - ARRANGED BY SUBSTRATE TYPE%REACTOME DATABASE ID RELEASE 65%211897	56	-0.517664	-1.53321	0.0583501	0.508962	0.978	2847
REGULATION OF COMPLEMENT ACTIVATION%GOBP%GO:0030449	60	-0.487446	-1.38872	0.147287	0.515449	0.998	1724
FATTY ACID LIGASE ACTIVITY%GOMF%GO:0015645	19	-0.525614	-1.3929	0.127451	0.523987	0.998	1300
REGULATION OF PROTEIN ACTIVATION CASCADE%GOBP%GO:2000257	60	-0.487446	-1.38872	0.147287	0.525757	0.998	1724
CARBOXYLIC ACID CATABOLIC PROCESS%GOBP%GO:0046395	204	-0.430892	-1.36081	0.141962	0.527844	0.998	3362
PYRIDOXAL PHOSPHATE BINDING%GOMF%GO:0030170	20	-0.514875	-1.35075	0.146694	0.528817	1	2967
BLOOD COAGULATION%PANTHER PATHWAY%P00011	38	-0.565259	-1.5643	0.0475248	0.532572	0.969	1858
MITOCHONDRIAL FATTY ACID BETA-OXIDATION%REACTOME DATABASE ID RELEASE 65%77289	36	-0.495007	-1.35235	0.158859	0.53332	1	1607
BIOCARTA_INTRINSIC_PATHWAY%MSIGDB_C2%BIOCARTA_INTRINSIC_PATHWAY	23	-0.625374	-1.58083	0.0643863	0.536651	0.963	1564
ORGANIC ACID CATABOLIC PROCESS%GOBP%GO:0016054	204	-0.430892	-1.36081	0.141962	0.537104	0.998	3362
BILE ACID BIOSYNTHETIC PROCESS%GOBP%GO:0006699	26	-0.486188	-1.36305	0.14664	0.540205	0.998	2217
BIOSYNTHESIS OF SPECIALIZED PRORESOLVING MEDIATORS (SPMS)%REACTOME DATABASE ID RELEASE 65%9018678	18	-0.491384	-1.35297	0.116232	0.540556	1	983
ARACHIDONIC ACID MONOOXYGENASE ACTIVITY%GOMF%GO:0008391	16	-0.599003	-1.36942	0.167339	0.541793	0.998	2400
RESPONSE TO XENOBIOTIC STIMULUS%GOBP%GO:0009410	128	-0.401018	-1.37501	0.105368	0.545659	0.998	2596
PRIMARY ALCOHOL METABOLIC PROCESS%GOBP%GO:0034308	49	-0.456617	-1.3644	0.11336	0.546197	0.998	2743
ETHANOL METABOLIC PROCESS%GOBP%GO:0006067	19	-0.658836	-1.5876	0.0465587	0.549485	0.961	1935
ANDROGEN METABOLIC PROCESS%GOBP%GO:0008209	20	-0.47561	-1.29232	0.172277	0.549728	1	1761
THE CANONICAL RETINOID CYCLE IN RODS (TWILIGHT VISION)%REACTOME%R-HSA-2453902.3	21	-0.443245	-1.30353	0.140244	0.550409	1	1194
BIOCARTA_COMP_PATHWAY%MSIGDB_C2%BIOCARTA_COMP_PATHWAY	19	-0.679833	-1.56859	0.0633663	0.551521	0.967	1002
ARACHIDONIC ACID EPOXYGENASE ACTIVITY%GOMF%GO:0008392	16	-0.599003	-1.36942	0.167339	0.552016	0.998	2400
OXIDOREDUCTASE ACTIVITY, ACTING ON SINGLE DONORS WITH INCORPORATION OF MOLECULAR OXYGEN, INCORPORATION OF TWO ATOMS OF OXYGEN%GOMF%GO:0016702	21	-0.441427	-1.29376	0.135524	0.55324	1	642
RESPIRATORY ELECTRON TRANSPORT CHAIN%GOBP%GO:0022904	79	-0.449092	-1.33555	0.195609	0.553284	1	3687
MITOCHONDRIAL RESPIRATORY CHAIN COMPLEX I%GOCC%GO:0005747	50	-0.479081	-1.31683	0.209486	0.553657	1	3687
2-OXOGLUTARATE METABOLIC PROCESS%GOBP%GO:0006103	16	-0.533711	-1.28471	0.223124	0.554693	1	2332
COA-LIGASE ACTIVITY%GOMF%GO:0016405	24	-0.458157	-1.30461	0.168605	0.555147	1	1375
REGULATION OF HUMORAL IMMUNE RESPONSE%GOBP%GO:0002920	69	-0.440882	-1.33805	0.154739	0.555251	1	1724
AROMATIC AMINO ACID FAMILY METABOLIC PROCESS%GOBP%GO:0009072	32	-0.472626	-1.27884	0.230453	0.555597	1	3054
FATTY ACIDS%REACTOME DATABASE ID RELEASE 65%211935	15	-0.583621	-1.31279	0.205508	0.556225	1	5359
TRIGLYCERIDE HOMEOSTASIS%GOBP%GO:0070328	27	-0.591717	-1.60723	0.0490798	0.556795	0.948	3673
GLUTATHIONE PEROXIDASE ACTIVITY%GOMF%GO:0004602	17	-0.488806	-1.28037	0.194605	0.558592	1	3973
BLOOD COAGULATION, INTRINSIC PATHWAY%GOBP%GO:0007597	17	-0.735025	-1.72968	0.0157791	0.55921	0.798	579
AROMATIC AMINO ACID FAMILY CATABOLIC PROCESS%GOBP%GO:0009074	27	-0.512578	-1.29689	0.208247	0.559742	1	3054
HISTIDINE, LYSINE, PHENYLALANINE, TYROSINE, PROLINE AND TRYPTOPHAN CATABOLISM%REACTOME DATABASE ID RELEASE 65%6788656	43	-0.476696	-1.29384	0.210417	0.560309	1	3054
MITOCHONDRIAL ATP SYNTHESIS COUPLED ELECTRON TRANSPORT%GOBP%GO:0042775	70	-0.456631	-1.28505	0.226263	0.560918	1	3687
NADH DEHYDROGENASE COMPLEX%GOCC%GO:0030964	50	-0.479081	-1.31683	0.209486	0.561799	1	3687
BIOLOGICAL OXIDATIONS%REACTOME%R-HSA-211859.1	211	-0.380718	-1.32935	0.13745	0.562001	1	2596
GLUTATHIONE-MEDIATED DETOXIFICATION I%HUMANCYC%PWY-4061	22	-0.481815	-1.30462	0.152918	0.562828	1	5187
VITAMIN B6 BINDING%GOMF%GO:0070279	21	-0.488584	-1.27278	0.190171	0.564088	1	2967
5-HYDROXYTRYPTAMINE DEGREDATION%PANTHER PATHWAY%P04372	18	-0.508881	-1.30615	0.208417	0.566684	1	5212
HALLMARK_XENOBIOTIC_METABOLISM%MSIGDB_C2%HALLMARK_XENOBIOTIC_METABOLISM	199	-0.382822	-1.32342	0.16129	0.569486	1	2596
RESPIRATORY CHAIN COMPLEX I%GOCC%GO:0045271	50	-0.479081	-1.31683	0.209486	0.570184	1	3687
ELECTRON TRANSPORT CHAIN%GOBP%GO:0022900	80	-0.441569	-1.31947	0.203593	0.571705	1	3687
RESPIRATORY ELECTRON TRANSPORT%REACTOME%R-HSA-611105.3	87	-0.441063	-1.26463	0.244533	0.577421	1	3922
OXIDOREDUCTASE ACTIVITY, ACTING ON THE CH-OH GROUP OF DONORS, NAD OR NADP AS ACCEPTOR%GOMF%GO:0016616	105	-0.339531	-1.19726	0.240816	0.596118	1	1890
FATTY ACID BETA-OXIDATION USING ACYL-COA OXIDASE%GOBP%GO:0033540	15	-0.510299	-1.18915	0.311871	0.598009	1	1698
OXIDOREDUCTASE ACTIVITY, ACTING ON CH-OH GROUP OF DONORS%GOMF%GO:0016614	116	-0.343781	-1.21639	0.22334	0.598052	1	1890
POSITIVE REGULATION OF VASOCONSTRICTION%GOBP%GO:0045907	15	-0.509364	-1.23166	0.220408	0.598934	1	3149
ACYL-COA DEHYDROGENASE ACTIVITY%GOMF%GO:0003995	16	-0.514374	-1.2084	0.281893	0.599147	1	1420
BILE ACID AND BILE SALT METABOLISM%REACTOME%R-HSA-194068.1	42	-0.387919	-1.19103	0.266667	0.59924	1	2445
COMMON PATHWAY OF FIBRIN CLOT FORMATION%REACTOME%R-HSA-140875.4	20	-0.466436	-1.19819	0.240326	0.599602	1	1564
HALLMARK_COAGULATION%MSIGDB_C2%HALLMARK_COAGULATION	138	-0.335631	-1.17604	0.258449	0.60017	1	1209
TRANSAMINASE ACTIVITY%GOMF%GO:0008483	18	-0.479539	-1.193	0.279022	0.600373	1	2967
BRANCHED-CHAIN AMINO ACID CATABOLISM%REACTOME%R-HSA-70895.2	23	-0.526562	-1.21752	0.287815	0.601546	1	1812
LONG-CHAIN FATTY ACID BIOSYNTHETIC PROCESS%GOBP%GO:0042759	22	-0.415415	-1.23294	0.197095	0.602462	1	983
OXIDOREDUCTASE ACTIVITY, ACTING ON SINGLE DONORS WITH INCORPORATION OF MOLECULAR OXYGEN%GOMF%GO:0016701	22	-0.419632	-1.25158	0.152263	0.603335	1	642
RA BIOSYNTHESIS PATHWAY%REACTOME DATABASE ID RELEASE 65%5365859	22	-0.4213	-1.2271	0.2	0.603456	1	1854
ELECTRON TRANSFER ACTIVITY%GOMF%GO:0009055	81	-0.347678	-1.19887	0.213592	0.603721	1	2883
NADH DEHYDROGENASE ACTIVITY%GOMF%GO:0003954	44	-0.468389	-1.235	0.27381	0.604057	1	3687
BILE ACID METABOLIC PROCESS%GOBP%GO:0008206	30	-0.413559	-1.21125	0.242545	0.604116	1	2217
RESPIRATORY CHAIN%GOCC%GO:0070469	87	-0.407247	-1.20875	0.278656	0.604204	1	3687
DRUG CATABOLIC PROCESS%GOBP%GO:0042737	88	-0.361403	-1.20366	0.218935	0.604273	1	2397
ACID-THIOL LIGASE ACTIVITY%GOMF%GO:0016878	28	-0.427729	-1.2484	0.204239	0.604548	1	1375
ADRENERGIC RECEPTOR ACTIVITY%GOMF%GO:0004935	15	-0.465665	-1.18367	0.245436	0.604692	1	3036
PEROXISOMAL MATRIX%GOCC%GO:0005782	50	-0.434059	-1.17624	0.308316	0.605016	1	2349
BRANCHED-CHAIN AMINO ACID METABOLIC PROCESS%GOBP%GO:0009081	21	-0.515795	-1.23728	0.257202	0.60503	1	2332
PLASMA LIPOPROTEIN REMODELING%REACTOME%R-HSA-8963899.1	27	-0.433321	-1.22363	0.214876	0.605545	1	3965
ENDOCYTIC VESICLE LUMEN%GOCC%GO:0071682	19	-0.457796	-1.21832	0.236	0.605839	1	2397
MITOCHONDRIAL RESPIRATORY CHAIN%GOCC%GO:0005746	84	-0.406095	-1.19993	0.29505	0.607116	1	3687
OXIDATIVE PHOSPHORYLATION%GOBP%GO:0006119	90	-0.409863	-1.18003	0.301775	0.607392	1	3687
SYNTHESIS OF BILE ACIDS AND BILE SALTS%REACTOME DATABASE ID RELEASE 65%192105	29	-0.412001	-1.21977	0.234343	0.608655	1	2217
ATP SYNTHESIS COUPLED ELECTRON TRANSPORT%GOBP%GO:0042773	71	-0.441859	-1.24115	0.257085	0.608944	1	3687
NAD BINDING%GOMF%GO:0051287	24	-0.428539	-1.16689	0.313112	0.609696	1	1256
MICROBODY LUMEN%GOCC%GO:0031907	50	-0.434059	-1.17624	0.308316	0.61037	1	2349
RESPIRATORY CHAIN COMPLEX%GOCC%GO:0098803	83	-0.423213	-1.23781	0.264414	0.610496	1	3687
HALLMARK_BILE_ACID_METABOLISM%MSIGDB_C2%HALLMARK_BILE_ACID_METABOLISM	112	-0.383397	-1.16802	0.277895	0.612507	1	2445
REGULATION OF ACUTE INFLAMMATORY RESPONSE%GOBP%GO:0002673	86	-0.398873	-1.24125	0.225869	0.615682	1	1724
STEROID DEHYDROGENASE ACTIVITY%GOMF%GO:0016229	22	-0.405259	-1.14239	0.292247	0.65876	1	1890
OXIDOREDUCTASE ACTIVITY, ACTING ON PAIRED DONORS, WITH INCORPORATION OR REDUCTION OF MOLECULAR OXYGEN, NAD(P)H AS ONE DONOR, AND INCORPORATION OF ONE ATOM OF OXYGEN%GOMF%GO:0016709	31	-0.390742	-1.1315	0.326613	0.678227	1	2434
RECYCLING OF BILE ACIDS AND SALTS%REACTOME DATABASE ID RELEASE 65%159418	16	-0.4487	-1.11367	0.359281	0.679641	1	746
SCAVENGING OF HEME FROM PLASMA%REACTOME DATABASE ID RELEASE 65%2168880	22	-0.482753	-1.12405	0.337143	0.683781	1	1029
SULFUR AMINO ACID METABOLISM%REACTOME%R-HSA-1614635.6	26	-0.398317	-1.11651	0.341719	0.684226	1	2512
HIGH-DENSITY LIPOPROTEIN PARTICLE REMODELING%GOBP%GO:0034375	17	-0.436374	-1.11405	0.337232	0.68424	1	4607
REGULATION OF SYSTEMIC ARTERIAL BLOOD PRESSURE MEDIATED BY A CHEMICAL SIGNAL%GOBP%GO:0003044	38	-0.363833	-1.1263	0.284254	0.68443	1	2279
HYDROGEN PEROXIDE METABOLIC PROCESS%GOBP%GO:0042743	19	-0.411093	-1.11778	0.318725	0.686969	1	2397
NEGATIVE REGULATION OF HEMOSTASIS%GOBP%GO:1900047	41	-0.371238	-1.10456	0.330612	0.689266	1	2303
FATTY ACID METABOLIC PROCESS%GOBP%GO:0006631	225	-0.311746	-1.11779	0.305389	0.692571	1	2743
NEGATIVE REGULATION OF BLOOD COAGULATION%GOBP%GO:0030195	41	-0.371238	-1.10456	0.330612	0.694694	1	2303
OXIDOREDUCTASE ACTIVITY, ACTING ON THE CH-NH GROUP OF DONORS%GOMF%GO:0016645	24	-0.373437	-1.09575	0.309572	0.703478	1	2395
HORMONE METABOLIC PROCESS%GOBP%GO:0042445	126	-0.253362	-0.967562	0.515267	0.706655	1	2568
NEGATIVE REGULATION OF LIPID CATABOLIC PROCESS%GOBP%GO:0050995	15	-0.351011	-0.967818	0.494118	0.709961	1	2187
GLYOXYLATE METABOLISM AND GLYCINE DEGRADATION%REACTOME%R-HSA-389661.5	31	-0.366866	-0.969078	0.473684	0.711326	1	1224
REGULATION OF FATTY ACID OXIDATION%GOBP%GO:0046320	19	-0.370881	-0.970081	0.495951	0.713206	1	5625
REGULATION OF LIPID CATABOLIC PROCESS%GOBP%GO:0050994	35	-0.307091	-0.961863	0.503043	0.713785	1	2187
GLUTATHIONE CONJUGATION%REACTOME DATABASE ID RELEASE 65%156590	35	-0.323912	-0.970341	0.502994	0.716593	1	3648
ACUTE-PHASE RESPONSE%GOBP%GO:0006953	18	-0.406789	-1.08617	0.363118	0.719665	1	3326
CELLULAR HORMONE METABOLIC PROCESS%GOBP%GO:0034754	74	-0.309858	-1.08128	0.318637	0.719965	1	2847
TERPENOID METABOLIC PROCESS%GOBP%GO:0006721	84	-0.264155	-0.970461	0.482966	0.720275	1	1569
TRANSFERASE ACTIVITY, TRANSFERRING NITROGENOUS GROUPS%GOMF%GO:0016769	20	-0.416445	-1.08316	0.358763	0.721151	1	3390
FOXA1 TRANSCRIPTION FACTOR NETWORK%PATHWAY INTERACTION DATABASE NCI-NATURE CURATED DATA%FOXA1 TRANSCRIPTION FACTOR NETWORK	44	-0.30288	-0.971633	0.485207	0.721969	1	3228
MITOCHONDRIAL RESPIRATORY CHAIN COMPLEX IV%GOCC%GO:0005751	16	-0.395784	-0.954763	0.510848	0.723568	1	2806
PID_HNF3A_PATHWAY%MSIGDB_C2%PID_HNF3A_PATHWAY	44	-0.30288	-0.971633	0.485207	0.72598	1	3228
PEROXISOMAL PART%GOCC%GO:0044439	86	-0.292737	-0.886121	0.569697	0.727427	1	2401
PLASMA LIPOPROTEIN PARTICLE REMODELING%GOBP%GO:0034369	25	-0.352763	-0.972832	0.468	0.727675	1	3965
GLUCURONATE METABOLIC PROCESS%GOBP%GO:0019585	24	-0.349484	-0.890754	0.589391	0.728765	1	1248
STEROID CATABOLIC PROCESS%GOBP%GO:0006706	20	-0.334097	-0.995315	0.474333	0.729065	1	2939
ENDOGENOUS STEROLS%REACTOME DATABASE ID RELEASE 65%211976	18	-0.726188	-1.74241	0.0120724	0.729066	0.765	2847
COMPLEX I BIOGENESIS%REACTOME DATABASE ID RELEASE 65%6799198	55	-0.371136	-1.03653	0.423459	0.730428	1	3922
POSITIVE REGULATION OF BLOOD VESSEL DIAMETER%GOBP%GO:0097755	21	-0.307644	-0.88083	0.612524	0.730447	1	1520
MICROBODY PART%GOCC%GO:0044438	86	-0.292737	-0.886121	0.569697	0.730689	1	2401
HYDRO-LYASE ACTIVITY%GOMF%GO:0016836	45	-0.336173	-1.07405	0.352577	0.730868	1	2212
PROTEIN-CONTAINING COMPLEX REMODELING%GOBP%GO:0034367	25	-0.352763	-0.972832	0.468	0.731763	1	3965
URONIC ACID METABOLIC PROCESS%GOBP%GO:0006063	24	-0.349484	-0.890754	0.589391	0.732078	1	1248
REVERSE CHOLESTEROL TRANSPORT%GOBP%GO:0043691	17	-0.398497	-0.99594	0.460446	0.73212	1	4607
PROTEIN ACTIVATION CASCADE%GOBP%GO:0072376	106	-0.359855	-0.999982	0.454894	0.732742	1	1717
BILE ACID AND BILE SALT TRANSPORT%GOBP%GO:0015721	21	-0.372876	-0.997657	0.443359	0.733062	1	617
ARACHIDONIC ACID METABOLISM%REACTOME DATABASE ID RELEASE 65%2142753	59	-0.254371	-0.881166	0.662136	0.733104	1	1473
COFACTOR CATABOLIC PROCESS%GOBP%GO:0051187	33	-0.300093	-0.886504	0.580392	0.733253	1	2397
STEROID DEHYDROGENASE ACTIVITY, ACTING ON THE CH-OH GROUP OF DONORS, NAD OR NADP AS ACCEPTOR%GOMF%GO:0033764	20	-0.390837	-1.06308	0.363071	0.733875	1	1890
RESPIRATORY ELECTRON TRANSPORT, ATP SYNTHESIS BY CHEMIOSMOTIC COUPLING, AND HEAT PRODUCTION BY UNCOUPLING PROTEINS.%REACTOME%R-HSA-163200.1	110	-0.363183	-1.06545	0.39521	0.733959	1	3687
OXIDOREDUCTASE ACTIVITY, ACTING ON THE ALDEHYDE OR OXO GROUP OF DONORS, NAD OR NADP AS ACCEPTOR%GOMF%GO:0016620	32	-0.293405	-0.891316	0.602386	0.73443	1	1483
PEROXISOME ORGANIZATION%GOBP%GO:0007031	79	-0.287761	-0.876795	0.583826	0.734436	1	2401
PLASMA LIPOPROTEIN ASSEMBLY%REACTOME DATABASE ID RELEASE 65%8963898	16	-0.397541	-1.03678	0.408537	0.734847	1	2303
STEROID METABOLIC PROCESS%GOBP%GO:0008202	174	-0.258722	-0.981333	0.437137	0.735634	1	2992
MITOCHONDRIAL ATP SYNTHESIS COUPLED PROTON TRANSPORT%GOBP%GO:0042776	17	-0.372798	-0.874296	0.59596	0.73569	1	2405
RESPONSE TO ZINC ION%GOBP%GO:0010043	28	-0.374184	-0.989782	0.47992	0.735845	1	1277
PROTEIN-LIPID COMPLEX REMODELING%GOBP%GO:0034368	25	-0.352763	-0.972832	0.468	0.735897	1	3965
FATTY ACID METABOLISM%REACTOME DATABASE ID RELEASE 65%8978868	167	-0.273217	-1.0006	0.438976	0.735948	1	1725
CELLULAR RESPONSE TO ZINC ION%GOBP%GO:0071294	15	-0.481095	-1.00476	0.490347	0.736306	1	1188
HEME-COPPER TERMINAL OXIDASE ACTIVITY%GOMF%GO:0015002	19	-0.340185	-0.892032	0.573737	0.736459	1	2806
ACUTE INFLAMMATORY RESPONSE%GOBP%GO:0002526	28	-0.32124	-0.98489	0.460194	0.737089	1	3948
DETOXIFICATION%GOBP%GO:0098754	16	-0.368814	-1.00877	0.447674	0.737217	1	2435
RESPIRATORY CHAIN COMPLEX IV%GOCC%GO:0045277	19	-0.407098	-1.00608	0.46	0.738224	1	2806
METABOLISM OF ANGIOTENSINOGEN TO ANGIOTENSINS%REACTOME DATABASE ID RELEASE 65%2022377	17	-0.411564	-1.06592	0.382294	0.738311	1	1626
GLUTAMINE FAMILY AMINO ACID METABOLIC PROCESS%GOBP%GO:0009064	43	-0.32402	-1.0014	0.454545	0.738724	1	3424
NEUROTRANSMITTER METABOLIC PROCESS%GOBP%GO:0042133	54	-0.296167	-0.928599	0.522013	0.739126	1	2568
MONOCARBOXYLIC ACID METABOLIC PROCESS%GOBP%GO:0032787	379	-0.25923	-0.981698	0.477823	0.739176	1	2434
PHASE II - CONJUGATION OF COMPOUNDS%REACTOME DATABASE ID RELEASE 65%156580	107	-0.305418	-1.03707	0.373737	0.739238	1	1935
ENDOCRINE PROCESS%GOBP%GO:0050886	33	-0.289158	-0.868598	0.664596	0.73952	1	2279
OXIDOREDUCTASE ACTIVITY, ACTING ON A HEME GROUP OF DONORS%GOMF%GO:0016675	19	-0.340185	-0.892032	0.573737	0.739853	1	2806
MEMBRANE REPOLARIZATION%GOBP%GO:0086009	18	-0.355525	-0.97288	0.473684	0.739985	1	3599
CELLULAR LIPID CATABOLIC PROCESS%GOBP%GO:0044242	139	-0.301354	-1.0484	0.372745	0.740076	1	2743
PLATELET DENSE GRANULE%GOCC%GO:0042827	20	-0.337463	-0.974925	0.474609	0.740109	1	2002
HEME BINDING%GOMF%GO:0020037	58	-0.264213	-0.86991	0.658635	0.740355	1	2883
REGULATION OF PROTEIN MATURATION%GOBP%GO:1903317	108	-0.303153	-1.02741	0.408451	0.740383	1	1724
MEMBRANE REPOLARIZATION DURING CARDIAC MUSCLE CELL ACTION POTENTIAL%GOBP%GO:0086013	15	-0.385049	-1.0094	0.469185	0.740472	1	3599
STEROID BIOSYNTHETIC PROCESS%GOBP%GO:0006694	101	-0.266583	-0.931843	0.533719	0.740522	1	2992
OXIDOREDUCTASE ACTIVITY, ACTING ON THE ALDEHYDE OR OXO GROUP OF DONORS%GOMF%GO:0016903	42	-0.33318	-1.0296	0.428858	0.740572	1	1483
HALLMARK_FATTY_ACID_METABOLISM%MSIGDB_C2%HALLMARK_FATTY_ACID_METABOLISM	157	-0.283712	-0.985087	0.45614	0.741011	1	1950
NEGATIVE REGULATION OF WOUND HEALING%GOBP%GO:0061045	52	-0.307891	-0.976514	0.476289	0.741062	1	2303
PLASMINOGEN ACTIVATING CASCADE%PANTHER PATHWAY%P00050	16	-0.445892	-1.05277	0.400802	0.741104	1	1564
LIPID CATABOLIC PROCESS%GOBP%GO:0016042	163	-0.295524	-1.0574	0.347475	0.741221	1	2743
C-ACYLTRANSFERASE ACTIVITY%GOMF%GO:0016408	19	-0.405461	-1.05011	0.405295	0.741698	1	1300
PEROXISOMAL LIPID METABOLISM%REACTOME%R-HSA-390918.5	24	-0.413837	-1.0669	0.401186	0.741699	1	1698
REGULATION OF SYSTEMIC ARTERIAL BLOOD PRESSURE BY HORMONE%GOBP%GO:0001990	28	-0.30335	-0.896572	0.643145	0.741735	1	3149
NEGATIVE REGULATION OF COAGULATION%GOBP%GO:0050819	43	-0.342816	-1.03789	0.386139	0.742491	1	2303
PEROXIDASE ACTIVITY%GOMF%GO:0004601	39	-0.29439	-0.942706	0.531008	0.742682	1	3120
POSITIVE REGULATION OF PROTEIN PROCESSING%GOBP%GO:0010954	16	-0.333234	-0.92862	0.55489	0.742837	1	760
OXIDOREDUCTASE ACTIVITY, ACTING ON A HEME GROUP OF DONORS, OXYGEN AS ACCEPTOR%GOMF%GO:0016676	19	-0.340185	-0.892032	0.573737	0.743278	1	2806
ANTIBIOTIC METABOLIC PROCESS%GOBP%GO:0016999	85	-0.274251	-0.93196	0.513944	0.744111	1	2397
CYTOCHROME COMPLEX%GOCC%GO:0070069	31	-0.327075	-0.897092	0.568273	0.744245	1	2806
NEGATIVE REGULATION OF FATTY ACID METABOLIC PROCESS%GOBP%GO:0045922	16	-0.321224	-0.904304	0.568465	0.744781	1	2187
CARDIAC MUSCLE CELL MEMBRANE REPOLARIZATION%GOBP%GO:0099622	15	-0.385049	-1.0094	0.469185	0.745158	1	3599
ARACHIDONIC ACID METABOLIC PROCESS%GOBP%GO:0019369	51	-0.282504	-0.932911	0.55332	0.746039	1	2568
SMALL MOLECULE CATABOLIC PROCESS%GOBP%GO:0044282	326	-0.283181	-1.05282	0.366864	0.746306	1	2400
GLUTATHIONE TRANSFERASE ACTIVITY%GOMF%GO:0004364	34	-0.291176	-0.901578	0.583333	0.746333	1	1356
OXIDOREDUCTASE ACTIVITY, ACTING ON PEROXIDE AS ACCEPTOR%GOMF%GO:0016684	41	-0.278469	-0.897813	0.620623	0.74635	1	3120
CYTOCHROME-C OXIDASE ACTIVITY%GOMF%GO:0004129	19	-0.340185	-0.892032	0.573737	0.746736	1	2806
OXIDOREDUCTASE ACTIVITY, ACTING ON THE CH-CH GROUP OF DONORS%GOMF%GO:0016627	49	-0.301519	-0.912895	0.533333	0.746739	1	1569
BLOOD MICROPARTICLE%GOCC%GO:0072562	152	-0.318753	-1.03826	0.400391	0.74679	1	1724
PROTEIN TARGETING TO PEROXISOME%GOBP%GO:0006625	68	-0.314358	-0.918478	0.52505	0.747197	1	2349
REGULATION OF SYSTEMIC ARTERIAL BLOOD PRESSURE%GOBP%GO:0003073	57	-0.270935	-0.91057	0.589431	0.747483	1	2400
ISOPRENOID BINDING%GOMF%GO:0019840	34	-0.287918	-0.904768	0.587121	0.747499	1	1473
PEROXISOMAL TRANSPORT%GOBP%GO:0043574	69	-0.305282	-0.898604	0.552894	0.748402	1	2349
GLUTAMINE FAMILY AMINO ACID CATABOLIC PROCESS%GOBP%GO:0009065	20	-0.333855	-0.937533	0.53229	0.74884	1	3292
PEROXISOMAL PROTEIN IMPORT%REACTOME DATABASE ID RELEASE 65%9033241	60	-0.319902	-0.933315	0.51	0.749155	1	2349
CELLULAR ALDEHYDE METABOLIC PROCESS%GOBP%GO:0006081	53	-0.334606	-1.03943	0.393574	0.74937	1	2743
NEGATIVE REGULATION OF BLOOD VESSEL DIAMETER%GOBP%GO:0097756	16	-0.338345	-0.915249	0.548757	0.749566	1	3326
MEMBRANE REPOLARIZATION DURING ACTION POTENTIAL%GOBP%GO:0086011	15	-0.385049	-1.0094	0.469185	0.749904	1	3599
VITAMIN BINDING%GOMF%GO:0019842	55	-0.315924	-1.0415	0.375	0.750141	1	3176
CARBON-OXYGEN LYASE ACTIVITY%GOMF%GO:0016835	54	-0.270581	-0.913013	0.559356	0.750209	1	2212
PROTEIN LOCALIZATION TO PEROXISOME%GOBP%GO:0072662	68	-0.314358	-0.918478	0.52505	0.750933	1	2349
RETINOID BINDING%GOMF%GO:0005501	34	-0.287918	-0.904768	0.587121	0.75111	1	1473
POSITIVE REGULATION OF PROTEIN MATURATION%GOBP%GO:1903319	18	-0.350683	-1.01105	0.464286	0.751189	1	760
ORGANIC HYDROXY COMPOUND TRANSMEMBRANE TRANSPORTER ACTIVITY%GOMF%GO:1901618	42	-0.28431	-0.933914	0.563126	0.751913	1	2445
GLUTAMATE METABOLIC PROCESS%GOBP%GO:0006536	22	-0.324126	-0.905934	0.552846	0.752525	1	2231
FIBRINOLYSIS%GOBP%GO:0042730	15	-0.424916	-1.01192	0.45155	0.754163	1	2129
ESTABLISHMENT OF PROTEIN LOCALIZATION TO PEROXISOME%GOBP%GO:0072663	68	-0.314358	-0.918478	0.52505	0.754707	1	2349
ALPHA-AMINO ACID METABOLIC PROCESS%GOBP%GO:1901605	169	-0.294716	-1.01391	0.436709	0.754825	1	3424
OXIDATION-REDUCTION PROCESS%GOBP%GO:0055114	373	-0.259576	-1.01541	0.418182	0.756481	1	2578
ALDO-KETO REDUCTASE (NADP) ACTIVITY%GOMF%GO:0004033	24	-0.304319	-0.856159	0.649694	0.758722	1	1854
ORGANIC HYDROXY COMPOUND CATABOLIC PROCESS%GOBP%GO:1901616	41	-0.261595	-0.853243	0.672234	0.76072	1	2939
REGULATION OF PROTEIN PROCESSING%GOBP%GO:0070613	106	-0.299474	-1.01543	0.416335	0.761384	1	1724
ANTIOXIDANT ACTIVITY%GOMF%GO:0016209	66	-0.232629	-0.821536	0.776291	0.763121	1	2663
CELLULAR BIOGENIC AMINE CATABOLIC PROCESS%GOBP%GO:0042402	20	-0.322889	-0.821657	0.661123	0.765982	1	1562
SERINE-TYPE ENDOPEPTIDASE ACTIVITY%GOMF%GO:0004252	135	-0.235029	-0.825169	0.764356	0.765992	1	2360
CHOLESTEROL TRANSPORTER ACTIVITY%GOMF%GO:0017127	17	-0.311295	-0.842707	0.680233	0.766621	1	5202
HORMONE BIOSYNTHETIC PROCESS%GOBP%GO:0042446	43	-0.252546	-0.838255	0.758687	0.768244	1	2847
OXIDOREDUCTASE ACTIVITY, ACTING ON NAD(P)H%GOMF%GO:0016651	98	-0.247055	-0.825468	0.679012	0.768591	1	3921
AMINE CATABOLIC PROCESS%GOBP%GO:0009310	20	-0.322889	-0.821657	0.661123	0.769083	1	1562
HIGH-DENSITY LIPOPROTEIN PARTICLE%GOCC%GO:0034364	18	-0.758146	-1.79782	0.0158416	0.769371	0.62	2931
INITIAL TRIGGERING OF COMPLEMENT%REACTOME%R-HSA-166663.2	30	-0.343877	-0.842823	0.638298	0.769665	1	1717
NEGATIVE REGULATION OF RESPONSE TO WOUNDING%GOBP%GO:1903035	60	-0.257479	-0.846433	0.66	0.769847	1	2303
NA+ CL- DEPENDENT NEUROTRANSMITTER TRANSPORTERS%REACTOME DATABASE ID RELEASE 65%442660	19	-0.298296	-0.814145	0.745527	0.770046	1	3042
ORGANIC ACID:SODIUM SYMPORTER ACTIVITY%GOMF%GO:0005343	29	-0.260421	-0.838959	0.717213	0.770162	1	403
POSITIVE REGULATION OF FATTY ACID METABOLIC PROCESS%GOBP%GO:0045923	23	-0.279432	-0.815437	0.734375	0.770832	1	5093
POSITIVE REGULATION OF PEPTIDE HORMONE SECRETION%GOBP%GO:0090277	47	-0.228872	-0.776836	0.865031	0.7713	1	2009
FORMATION OF ATP BY CHEMIOSMOTIC COUPLING%REACTOME DATABASE ID RELEASE 65%163210	18	-0.322549	-0.774964	0.69901	0.771549	1	1518
ADRENERGIC RECEPTOR SIGNALING PATHWAY%GOBP%GO:0071875	20	-0.29585	-0.82552	0.717132	0.771659	1	1089
CELLULAR RESPIRATION%GOBP%GO:0045333	118	-0.264197	-0.842999	0.622984	0.772656	1	3852
DITERPENOID METABOLIC PROCESS%GOBP%GO:0016101	76	-0.218754	-0.810881	0.804435	0.772729	1	2743
TRIGLYCERIDE CATABOLIC PROCESS%GOBP%GO:0019433	20	-0.295478	-0.793072	0.750487	0.773266	1	3673
INNER MITOCHONDRIAL MEMBRANE PROTEIN COMPLEX%GOCC%GO:0098800	130	-0.263588	-0.799947	0.636905	0.773409	1	3008
METABOLISM OF STEROID HORMONES%REACTOME DATABASE ID RELEASE 65%196071	29	-0.259507	-0.778782	0.812623	0.773723	1	2847
MONOCARBOXYLIC ACID TRANSMEMBRANE TRANSPORTER ACTIVITY%GOMF%GO:0008028	48	-0.221039	-0.777018	0.858025	0.773813	1	2820
THE CITRIC ACID (TCA) CYCLE AND RESPIRATORY ELECTRON TRANSPORT%REACTOME DATABASE ID RELEASE 65%1428517	158	-0.242523	-0.804584	0.664062	0.774464	1	3008
ADENYLATE CYCLASE-ACTIVATING ADRENERGIC RECEPTOR SIGNALING PATHWAY%GOBP%GO:0071880	20	-0.29585	-0.82552	0.717132	0.774835	1	1089
ENERGY DERIVATION BY OXIDATION OF ORGANIC COMPOUNDS%GOBP%GO:0015980	155	-0.230448	-0.800722	0.679435	0.775133	1	3687
TETRAPYRROLE BINDING%GOMF%GO:0046906	63	-0.236862	-0.802386	0.779762	0.775277	1	3176
OXIDOREDUCTASE COMPLEX%GOCC%GO:1990204	97	-0.252802	-0.826958	0.652174	0.775543	1	3687
REGULATION OF SYSTEMIC ARTERIAL BLOOD PRESSURE BY RENIN-ANGIOTENSIN%GOBP%GO:0003081	16	-0.312089	-0.805516	0.745968	0.775869	1	1626
RETINOID METABOLIC PROCESS%GOBP%GO:0001523	74	-0.213749	-0.793221	0.845382	0.775944	1	1483
GENERATION OF PRECURSOR METABOLITES AND ENERGY%GOBP%GO:0006091	261	-0.211327	-0.779013	0.789256	0.776228	1	3008
PPARA ACTIVATES GENE EXPRESSION%REACTOME%R-HSA-1989781.3	39	-0.267303	-0.828087	0.681188	0.776797	1	1171
DIGESTION AND ABSORPTION%REACTOME DATABASE ID RELEASE 65%8963743	24	-0.273494	-0.780279	0.819802	0.776995	1	40317
REGULATION OF TUBE DIAMETER%GOBP%GO:0035296	63	-0.246062	-0.82962	0.683495	0.77725	1	3326
CHEMOATTRACTANT ACTIVITY%GOMF%GO:0042056	29	-0.27763	-0.806427	0.71374	0.777384	1	1037
ACYL-COA METABOLIC PROCESS%GOBP%GO:0006637	75	-0.236995	-0.794141	0.731373	0.777384	1	1607
NADH DEHYDROGENASE COMPLEX ASSEMBLY%GOBP%GO:0010257	63	-0.271613	-0.781525	0.665314	0.777843	1	3922
WATER TRANSPORT%GOBP%GO:0006833	17	-0.291901	-0.786752	0.764192	0.778021	1	1272
C21-STEROID HORMONE METABOLIC PROCESS%GOBP%GO:0008207	23	-0.282728	-0.787774	0.773092	0.779246	1	2847
PURINE RIBONUCLEOTIDE CATABOLIC PROCESS%GOBP%GO:0009154	16	-0.285448	-0.783878	0.760163	0.779869	1	1246
SODIUM ION HOMEOSTASIS%GOBP%GO:0055078	18	-0.294449	-0.762824	0.838057	0.780371	1	2400
THIOESTER METABOLIC PROCESS%GOBP%GO:0035383	75	-0.236995	-0.794141	0.731373	0.780385	1	1607
REGULATION OF BLOOD VESSEL DIAMETER%GOBP%GO:0097746	63	-0.246062	-0.82962	0.683495	0.780502	1	3326
MITOCHONDRIAL RESPIRATORY CHAIN COMPLEX I ASSEMBLY%GOBP%GO:0032981	63	-0.271613	-0.781525	0.665314	0.780768	1	3922
REGULATION OF FATTY ACID BIOSYNTHETIC PROCESS%GOBP%GO:0042304	31	-0.247672	-0.767611	0.778884	0.781053	1	3299
BINDING AND UPTAKE OF LIGANDS BY SCAVENGER RECEPTORS%REACTOME%R-HSA-2173782.1	50	-0.258353	-0.763184	0.776447	0.782577	1	1029
POSITIVE REGULATION OF LIPID CATABOLIC PROCESS%GOBP%GO:0050996	18	-0.279244	-0.764356	0.776397	0.783535	1	2187
EXCRETION%GOBP%GO:0007588	34	-0.249742	-0.753387	0.875546	0.787138	1	4752
PROTON-TRANSPORTING ATP SYNTHASE COMPLEX%GOCC%GO:0045259	22	-0.31348	-0.754372	0.705051	0.788422	1	2786
BILE ACID TRANSMEMBRANE TRANSPORTER ACTIVITY%GOMF%GO:0015125	16	-0.289313	-0.749033	0.802966	0.791201	1	2445
MITOCHONDRIAL PROTON-TRANSPORTING ATP SYNTHASE COMPLEX%GOCC%GO:0005753	22	-0.31348	-0.754372	0.705051	0.791258	1	2786
CALCIUM-INDEPENDENT CELL-CELL ADHESION VIA PLASMA MEMBRANE CELL-ADHESION MOLECULES%GOBP%GO:0016338	20	-0.266679	-0.74674	0.83	0.792041	1	1649
DIGESTION%REACTOME%R-HSA-8935690.5	21	-0.27348	-0.741234	0.873294	0.797867	1	40317
CATECHOLAMINE BINDING%GOMF%GO:1901338	16	-0.288716	-0.734706	0.84188	0.805369	1	3921
CREATION OF C4 AND C2 ACTIVATORS%REACTOME%R-HSA-166786.2	23	-0.317581	-0.731808	0.740038	0.807078	1	1717
SERINE-TYPE ENDOPEPTIDASE INHIBITOR ACTIVITY%GOMF%GO:0004867	54	-0.22497	-0.719735	0.89858	0.812028	1	3266
SODIUM-INDEPENDENT ORGANIC ANION TRANSPORT%GOBP%GO:0043252	25	-0.244332	-0.722827	0.875	0.812768	1	2729
HEME METABOLIC PROCESS%GOBP%GO:0042168	24	-0.256307	-0.720522	0.815739	0.813628	1	2395
PEPTIDOGLYCAN MURALYTIC ACTIVITY%GOMF%GO:0061783	15	-0.272231	-0.725051	0.874477	0.814922	1	2995
FGFR2 LIGAND BINDING AND ACTIVATION%REACTOME%R-HSA-190241.1	16	-0.274573	-0.723162	0.865191	0.815063	1	40255
POSITIVE REGULATION OF HORMONE SECRETION%GOBP%GO:0046887	65	-0.199193	-0.710656	0.947059	0.820185	1	2068
MUSCLE MYOSIN COMPLEX%GOCC%GO:0005859	27	-0.257117	-0.711139	0.896208	0.822273	1	3030
SERINE HYDROLASE ACTIVITY%GOMF%GO:0017171	176	-0.188542	-0.692814	0.972816	0.840844	1	2360
COMPLEMENT ACTIVATION%GOBP%GO:0006956	80	-0.271658	-0.694338	0.77193	0.841513	1	1717
RIBONUCLEOTIDE CATABOLIC PROCESS%GOBP%GO:0009261	17	-0.250196	-0.689728	0.851626	0.842588	1	1246
HORMONE BINDING%GOMF%GO:0042562	72	-0.196358	-0.685002	0.965092	0.846684	1	2963
ANCHORED COMPONENT OF PLASMA MEMBRANE%GOCC%GO:0046658	36	-0.223409	-0.664356	0.925926	0.87001	1	3622
FLUID TRANSPORT%GOBP%GO:0042044	19	-0.234049	-0.66549	0.917197	0.871391	1	1272
PEPTIDE HORMONE BINDING%GOMF%GO:0017046	29	-0.224819	-0.657261	0.934653	0.876713	1	2963
DELAYED RECTIFIER POTASSIUM CHANNEL ACTIVITY%GOMF%GO:0005251	18	-0.248773	-0.655034	0.948454	0.876733	1	518
SODIUM-INDEPENDENT ORGANIC ANION TRANSMEMBRANE TRANSPORTER ACTIVITY%GOMF%GO:0015347	23	-0.226184	-0.648489	0.927948	0.879737	1	2729
AMINE LIGAND-BINDING RECEPTORS%REACTOME DATABASE ID RELEASE 65%375280	41	-0.210279	-0.649244	0.979879	0.881603	1	1656
REGULATION OF DELAYED RECTIFIER POTASSIUM CHANNEL ACTIVITY%GOBP%GO:1902259	15	-0.236828	-0.630096	0.955253	0.888341	1	605
KILLING OF CELLS OF OTHER ORGANISM%GOBP%GO:0031640	43	-0.201297	-0.631895	0.963391	0.889023	1	3948
DISRUPTION OF CELLS OF OTHER ORGANISM%GOBP%GO:0044364	43	-0.201297	-0.631895	0.963391	0.891938	1	3948
NICOTINAMIDE SALVAGING%REACTOME DATABASE ID RELEASE 65%197264	17	-0.231081	-0.633786	0.916016	0.892527	1	1122
STEROID HORMONE RECEPTOR ACTIVITY%GOMF%GO:0003707	18	-0.23378	-0.635931	0.91	0.892727	1	90
CRISTAE FORMATION%GOBP%GO:0042407	27	-0.240361	-0.61126	0.861933	0.904333	1	1518
ANTIBACTERIAL HUMORAL RESPONSE%GOBP%GO:0019731	36	-0.197755	-0.612454	0.968811	0.905813	1	2961
REGULATION OF DIGESTIVE SYSTEM PROCESS%GOBP%GO:0044058	19	-0.207631	-0.603396	0.979167	0.909979	1	2711
INWARD RECTIFIER POTASSIUM CHANNEL ACTIVITY%GOMF%GO:0005242	20	-0.217113	-0.591551	0.981013	0.913489	1	503
ANCHORED COMPONENT OF EXTERNAL SIDE OF PLASMA MEMBRANE%GOCC%GO:0031362	15	-0.229586	-0.592625	0.925926	0.915312	1	1146
INTRINSIC COMPONENT OF EXTERNAL SIDE OF PLASMA MEMBRANE%GOCC%GO:0031233	19	-0.217331	-0.586457	0.93254	0.915644	1	1146
MITOCHONDRIAL RESPIRATORY CHAIN COMPLEX ASSEMBLY%GOBP%GO:0033108	96	-0.202819	-0.594838	0.857732	0.916026	1	3968
G-PROTEIN COUPLED AMINE RECEPTOR ACTIVITY%GOMF%GO:0008227	52	-0.17134	-0.571974	0.99802	0.926438	1	1089
ANCHORED COMPONENT OF MEMBRANE%GOCC%GO:0031225	41	-0.184682	-0.56687	0.995816	0.928038	1	3622
POTASSIUM ION IMPORT%GOBP%GO:0010107	26	-0.197969	-0.560741	0.99177	0.930277	1	1042
ANTIMICROBIAL HUMORAL RESPONSE%GOBP%GO:0019730	95	-0.158373	-0.549234	1	0.936574	1	3304
CELLULAR GLUCURONIDATION%GOBP%GO:0052695	19	-0.224802	-0.544767	0.980198	0.936978	1	1248
GLUCURONIDATION%REACTOME%R-HSA-156588.2	25	-0.210326	-0.534257	0.976285	0.941687	1	2261
